# Supplementary material for: Genomic Survey of LRR-RLK Genes in Eriobotrya japonica and Their Expression Patterns Responding to Environmental Stresses
Source: Plants (Basel). 2024 Aug 27;13(17):2387. doi: 10.3390/plants13172387 (PMC11397332; doi:10.3390/plants13172387)
Supplement: Supplementary file 1 [file plants-13-02387-s001.zip]

Archive with 13 entries (11 files):
- Supplementary Figures/
- Supplementary Figures/Supplementary Figure S1.pdf
- Supplementary Figures/Supplementary Figure S2.pdf
- Supplementary Figures/Supplementary Figure S3.pdf
- Supplementary Figures/Supplementary Figure S4.pdf
- Supplementary Figures/Supplementary Figure S5.pdf
- Supplementary Tables/
- Supplementary Tables/Supplementary File S1.xlsx
- Supplementary Tables/Supplementary File S2.xlsx
- Supplementary Tables/Supplementary File S3.xlsx
- Supplementary Tables/Supplementary File S4.xlsx
- Supplementary Tables/Supplementary File S5.xlsx
- Supplementary Tables/Supplementary File S6.xlsx
