# Supplementary material for: Genomic Survey of LRR-RLK Genes in Eriobotrya japonica and Their Expression Patterns Responding to Environmental Stresses
Source: Plants (Basel). 2024 Aug 27;13(17):2387. doi: 10.3390/plants13172387 (PMC11397332; doi:10.3390/plants13172387)
Supplement: Supplementary file 1 [file plants-13-02387-s001.zip › Supplementary Tables/Supplementary File S1.xlsx]

## Sheet: Sheet1
Supplementary File S1. Eriobotrya japonica genome resource for known PKs and identified 1829 typical PKs
Arabidopsis Blast Search Result File														CDD Search EjLRR-RLKS
# BLASTP 2.12.0+
# Query: AT2G19210.1														Query	Hit type	PSSM-ID	From	To	E-Value	Bitscore	Accession	Short name	Incomplete	Superfamily
# Database: /mainlab/web/temp/db/rosaceae/GWHAOTB00000000.Protein.faa														Q#1 - >GWHPAOTB000074	non-specific	215061	68	981	3.98516e-148	464.706	PLN00113	PLN00113	-	cl33413
# Fields: query acc.ver, subject acc.ver, % identity, alignment length, mismatches, gap opens, q. start, q. end, s. start, s. end, evalue, bit score														Q#1 - >GWHPAOTB000074	superfamily	215061	68	981	3.98516e-148	464.706	cl33413	PLN00113 superfamily	-	-
AT2G19210.1	GWHPAOTB016680	41.044	843	410	21	23	851	39	808	4.58e-179	624			Q#1 - >GWHPAOTB000074	non-specific	270968	701	962	1.02956e-78	257.586	cd14066	STKc_IRAK	-	cl21453
AT2G19210.1	GWHPAOTB037993	38.717	842	438	22	16	851	31	800	5.45e-163	570			Q#1 - >GWHPAOTB000074	superfamily	451246	701	962	1.02956e-78	257.586	cl21453	PKc_like superfamily	-	-
AT2G26330.1	GWHPAOTB006163	38.685	897	496	20	63	910	342	1233	1.32e-144	510			Q#1 - >GWHPAOTB000074	non-specific	271134	701	963	5.90575e-71	236.623	cd14664	STK_BAK1_like	-	cl21453
AT2G26330.1	GWHPAOTB006163	34.489	577	359	12	1	562	13	585	1.23e-73	275			Q#1 - >GWHPAOTB000074	non-specific	270901	701	962	1.88127e-60	206.235	cd13999	STKc_MAP3K-like	-	cl21453
AT2G26330.1	GWHPAOTB026980	37.092	949	519	25	29	914	29	962	1.09e-143	507			Q#1 - >GWHPAOTB000074	non-specific	270622	701	904	2.52437e-44	159.743	cd00180	PKc	-	cl21453
AT2G26330.1	GWHPAOTB014108	37.745	869	496	19	82	910	359	1222	8.47e-142	501			Q#1 - >GWHPAOTB000074	non-specific	214567	701	929	1.1995e-43	158.847	smart00220	S_TKc	-	cl21453
AT2G26330.1	GWHPAOTB014108	36.477	562	319	11	11	539	22	578	3.14e-70	264			Q#1 - >GWHPAOTB000074	non-specific	270916	701	954	1.03175e-41	153.511	cd14014	STKc_PknB_like	-	cl21453
AT2G26330.1	GWHPAOTB014108	44.444	117	63	2	72	186	722	838	1.03e-14	80.6			Q#1 - >GWHPAOTB000074	non-specific	425449	701	958	1.39208e-41	153.148	pfam00069	Pkinase	-	cl21453
AT2G26330.1	GWHPAOTB014108	36.667	150	94	1	62	210	688	837	1.68e-14	79.7			Q#1 - >GWHPAOTB000074	non-specific	271060	701	962	2.42797e-40	150.727	cd14158	STKc_IRAK4	-	cl21453
AT2G26330.1	GWHPAOTB005950	38.328	861	500	18	72	910	219	1070	6.92e-140	495			Q#1 - >GWHPAOTB000074	non-specific	271061	701	962	5.70828e-40	149.976	cd14159	STKc_IRAK1	-	cl21453
AT2G26330.1	GWHPAOTB005950	35.385	585	321	9	9	539	8	589	2.17e-71	268			Q#1 - >GWHPAOTB000074	non-specific	214568	701	962	6.09607e-40	148.466	smart00221	STYKc	-	cl21453
AT2G26330.1	GWHPAOTB005781	37.172	877	501	18	69	916	98	953	3.55e-137	485			Q#1 - >GWHPAOTB000074	non-specific	270623	701	962	6.58542e-40	148.456	cd00192	PTKc	-	cl21453
AT2G26330.1	GWHPAOTB043103	35.079	1012	552	25	29	953	42	1035	5.64e-135	478			Q#1 - >GWHPAOTB000074	non-specific	197581	701	962	9.84987e-39	144.981	smart00219	TyrKc	-	cl21453
AT2G26330.1	GWHPAOTB032559	37.127	905	493	17	79	914	179	1076	6.75e-134	475			Q#1 - >GWHPAOTB000074	non-specific	429616	701	961	4.22882e-35	134.545	pfam07714	Pkinase_Tyr	-	cl21453
AT2G26330.1	GWHPAOTB032559	35.793	542	316	10	3	540	9	522	1.28e-69	262			Q#1 - >GWHPAOTB000074	non-specific	270692	695	895	2.40754e-33	129.245	cd05122	PKc_STE	C	cl21453
AT2G26330.1	GWHPAOTB032559	39.752	161	96	1	71	230	531	691	5.41e-14	78			Q#1 - >GWHPAOTB000074	non-specific	270880	701	955	3.85968e-32	126.029	cd13978	STKc_RIP	-	cl21453
AT2G26330.1	GWHPAOTB032559	46.429	112	59	1	73	183	581	692	3.2e-10	65.7			Q#1 - >GWHPAOTB000074	non-specific	270881	701	964	6.60911e-32	125.574	cd13979	STKc_Mos	-	cl21453
AT2G19190.1	GWHPAOTB025962	42.124	838	419	22	17	844	10	791	7.46e-172	600			Q#1 - >GWHPAOTB000074	non-specific	270783	700	962	2.31133e-31	123.785	cd06606	STKc_MAPKKK	-	cl21453
AT2G19190.1	GWHPAOTB037993	40.807	843	416	25	14	846	30	799	1.35e-170	595			Q#1 - >GWHPAOTB000074	non-specific	270797	700	895	6.08288e-31	122.334	cd06627	STKc_Cdc7_like	C	cl21453
AT2G15300.1	GWHPAOTB004919	54.808	104	42	2	642	741	665	767	1.07e-26	119			Q#1 - >GWHPAOTB000074	non-specific	270960	701	963	3.0109e-30	120.234	cd14058	STKc_TAK1	-	cl21453
AT2G15300.1	GWHPAOTB026831	48.093	603	293	9	33	627	33	623	9.59e-153	536			Q#1 - >GWHPAOTB000074	non-specific	270963	701	962	3.09981e-30	120.576	cd14061	STKc_MLK	-	cl21453
AT2G15300.1	GWHPAOTB026831	53.398	103	45	2	642	742	672	773	1.53e-26	119			Q#1 - >GWHPAOTB000074	specific	223589	694	956	3.13112e-30	124.084	COG0515	SPS1	C	cl43163
AT2G15300.1	GWHPAOTB008461	49.094	607	299	7	23	627	23	621	2.06e-152	535			Q#1 - >GWHPAOTB000074	superfamily	223589	694	956	3.13112e-30	124.084	cl43163	SPS1 superfamily	C	-
AT2G15300.1	GWHPAOTB008461	48.039	102	52	1	642	742	670	771	2.07e-21	102			Q#1 - >GWHPAOTB000074	non-specific	270789	701	894	3.59595e-30	120.008	cd06614	STKc_PAK	C	cl21453
AT2G15300.1	GWHPAOTB013116	50.355	282	131	2	75	347	1	282	8.99e-69	258			Q#1 - >GWHPAOTB000074	non-specific	132954	700	963	3.96695e-30	120.389	cd06623	PKc_MAPKK_plant_like	-	cl21453
AT2G15300.1	GWHPAOTB013116	33.766	154	80	6	605	741	291	439	3.77e-13	74.9			Q#1 - >GWHPAOTB000074	non-specific	271062	701	962	2.42924e-29	118.449	cd14160	PK_IRAK3	-	cl21453
AT2G15300.1	GWHPAOTB010782	40.237	338	160	13	437	742	388	715	5.26e-57	220			Q#1 - >GWHPAOTB000074	non-specific	270634	701	956	1.06672e-27	114.015	cd05038	PTKc_Jak_rpt2	-	cl21453
AT2G15300.1	GWHPAOTB010782	35.933	359	198	10	12	362	10	344	2.12e-43	174			Q#1 - >GWHPAOTB000074	non-specific	271050	701	962	2.99284e-27	112.002	cd14148	STKc_MLK2	-	cl21453
AT2G15300.1	GWHPAOTB034763	37.609	343	171	12	438	742	351	688	6.6e-57	219			Q#1 - >GWHPAOTB000074	non-specific	270687	701	888	3.82528e-27	111.414	cd05117	STKc_CAMK	C	cl21453
AT2G15300.1	GWHPAOTB034763	42.647	272	140	4	19	284	17	278	3.61e-47	187			Q#1 - >GWHPAOTB000074	non-specific	271048	701	963	1.4487e-25	107.046	cd14146	STKc_MLK4	-	cl21453
AT2G15300.1	GWHPAOTB010108	37.791	344	169	11	439	742	373	711	1.44e-56	218			Q#1 - >GWHPAOTB000074	non-specific	270962	702	892	2.58461e-25	105.81	cd14060	STKc_MLTK	C	cl21453
AT2G15300.1	GWHPAOTB010108	36.023	347	197	7	19	358	17	345	1.21e-48	192			Q#1 - >GWHPAOTB000074	non-specific	270961	701	957	4.62648e-25	104.884	cd14059	STKc_MAP3K12_13	-	cl21453
AT2G15300.1	GWHPAOTB018504	38.244	353	175	13	422	742	374	715	1.64e-56	218			Q#1 - >GWHPAOTB000074	non-specific	271056	701	953	7.38808e-25	105.282	cd14154	STKc_LIMK	-	cl21453
AT2G15300.1	GWHPAOTB018504	38.617	347	179	11	25	362	23	344	3.61e-44	177			Q#1 - >GWHPAOTB000074	non-specific	270898	690	892	7.67127e-25	105.067	cd13996	STKc_EIF2AK	C	cl21453
AT2G15300.1	GWHPAOTB006423	31.092	595	360	23	105	671	411	983	1.13e-45	182			Q#1 - >GWHPAOTB000074	non-specific	270909	701	913	2.3938e-24	103.323	cd14007	STKc_Aurora	C	cl21453
AT2G15300.1	GWHPAOTB006423	34.909	275	145	13	14	257	10	281	1e-22	106			Q#1 - >GWHPAOTB000074	non-specific	133248	686	963	2.80212e-24	103.283	cd05148	PTKc_Srm_Brk	-	cl21453
AT2G15300.1	GWHPAOTB006423	34.568	162	87	10	106	255	243	397	4.73e-08	57.7			Q#1 - >GWHPAOTB000074	non-specific	270693	701	932	4.88502e-24	102.21	cd05123	STKc_AGC	-	cl21453
AT2G15300.1	GWHPAOTB035853	37.942	311	164	10	453	744	354	654	7.51e-45	179			Q#1 - >GWHPAOTB000074	non-specific	270857	698	965	5.58109e-24	102.619	cd08217	STKc_Nek2	-	cl21453
AT2G15300.1	GWHPAOTB035853	28.182	330	178	12	35	363	37	308	2.93e-10	65.2			Q#1 - >GWHPAOTB000074	non-specific	270787	701	895	3.54922e-23	100.125	cd06610	STKc_OSR1_SPAK	C	cl21453
AT2G28960.1	GWHPAOTB025971	43.2	750	395	18	1	739	134	863	3.3e-162	567			Q#1 - >GWHPAOTB000074	non-specific	270629	701	961	3.81879e-23	100.139	cd05033	PTKc_EphR	-	cl21453
AT2G28960.1	GWHPAOTB000876	41.152	729	357	17	14	726	151	823	1.23e-158	555			Q#1 - >GWHPAOTB000074	non-specific	270928	698	954	4.13699e-23	100.377	cd14026	STKc_RIP2	-	cl21453
AT2G28960.1	GWHPAOTB025966	42.878	695	372	14	49	739	141	814	8.8e-153	536			Q#1 - >GWHPAOTB000074	non-specific	270966	701	895	8.61248e-23	98.7555	cd14064	PKc_TNNI3K	C	cl21453
AT2G28960.1	GWHPAOTB037993	39.572	748	381	20	1	735	131	820	4.04e-152	534			Q#1 - >GWHPAOTB000074	non-specific	270688	701	897	9.11928e-23	98.4607	cd05118	STKc_CMGC	C	cl21453
AT2G28960.1	GWHPAOTB016680	48.333	540	248	14	206	735	310	828	1.79e-151	532			Q#1 - >GWHPAOTB000074	non-specific	270905	701	887	3.00518e-22	97.203	cd14003	STKc_AMPK-like	C	cl21453
AT2G28960.1	GWHPAOTB020663	34.585	772	438	27	13	733	134	889	3.55e-113	405			Q#1 - >GWHPAOTB000074	non-specific	270900	700	964	4.25871e-22	97.5093	cd13998	STKc_TGFbR-like	-	cl21453
AT2G13790.1	GWHPAOTB010616	53.662	628	263	14	11	620	14	631	7.17e-180	624			Q#1 - >GWHPAOTB000074	non-specific	270927	701	954	7.45241e-22	96.4092	cd14025	STKc_RIP4_like	-	cl21453
AT2G13790.1	GWHPAOTB018342	54.412	612	253	16	24	620	25	625	2.18e-177	616			Q#1 - >GWHPAOTB000074	non-specific	271047	701	964	8.1757e-22	96.2646	cd14145	STKc_MLK1	-	cl21453
AT2G13790.1	GWHPAOTB041900	54.045	581	253	9	27	602	22	593	1.54e-176	613			Q#1 - >GWHPAOTB000074	non-specific	132943	695	895	8.40816e-22	95.7955	cd06612	STKc_MST1_2	C	cl21453
AT2G13800.1	GWHPAOTB010616	52.815	604	257	12	20	601	34	631	1.6e-170	593			Q#1 - >GWHPAOTB000074	non-specific	270902	701	961	8.68088e-22	96.5293	cd14000	STKc_LRRK	-	cl21453
AT2G13800.1	GWHPAOTB018342	52.64	606	256	10	20	601	27	625	5.75e-170	591			Q#1 - >GWHPAOTB000074	non-specific	270637	701	962	1.17096e-21	95.2034	cd05041	PTKc_Fes_like	-	cl21453
AT2G13800.1	GWHPAOTB041900	54.093	562	240	7	20	566	20	578	1.47e-168	587			Q#1 - >GWHPAOTB000074	non-specific	270823	700	899	2.78283e-21	94.8565	cd07829	STKc_CDK_like	C	cl21453
AT2G13800.1	GWHPAOTB038973	53.369	564	229	7	27	565	47	601	4.96e-167	582			Q#1 - >GWHPAOTB000074	non-specific	270891	701	894	3.30135e-21	94.8225	cd13989	STKc_IKK	C	cl21453
AT2G01210.1	GWHPAOTB010782	41.97	741	365	18	4	711	7	715	2.8e-159	557			Q#1 - >GWHPAOTB000074	non-specific	270782	701	954	3.31804e-21	94.3341	cd06605	PKc_MAPKK	-	cl21453
AT2G01210.1	GWHPAOTB018504	43.015	723	349	20	22	711	23	715	3.66e-153	537			Q#1 - >GWHPAOTB000074	non-specific	270887	701	937	3.87857e-21	94.3231	cd13985	STKc_GAK_like	-	cl21453
AT2G01210.1	GWHPAOTB004919	37.26	781	395	26	6	710	6	767	6.98e-122	434			Q#1 - >GWHPAOTB000074	non-specific	270822	695	952	4.38302e-21	94.4639	cd06917	STKc_NAK1_like	-	cl21453
AT2G01210.1	GWHPAOTB035547	37.993	608	336	12	117	711	68	647	4.32e-106	382			Q#1 - >GWHPAOTB000074	non-specific	270855	698	965	5.10993e-21	93.6814	cd08215	STKc_Nek	-	cl21453
AT2G01210.1	GWHPAOTB035547	41.509	212	120	4	17	227	16	224	3.62e-35	147			Q#1 - >GWHPAOTB000074	non-specific	270868	695	964	6.37298e-21	93.2447	cd08529	STKc_FA2-like	-	cl21453
AT2G01210.1	GWHPAOTB026831	40.785	331	178	7	388	712	456	774	2.16e-69	261			Q#1 - >GWHPAOTB000074	non-specific	270792	701	956	6.93161e-21	94.0433	cd06620	PKc_Byr1_like	-	cl21453
AT2G01210.1	GWHPAOTB026831	37.202	336	181	8	30	343	33	360	2.3e-46	184			Q#1 - >GWHPAOTB000074	non-specific	270814	701	914	7.24255e-21	93.4532	cd06647	STKc_PAK_I	C	cl21453
AT2G01210.1	GWHPAOTB042974	34.851	505	298	14	65	564	171	649	5.02e-66	249			Q#1 - >GWHPAOTB000074	non-specific	270955	701	893	7.61768e-21	93.9316	cd14053	STKc_ACVR2	C	cl21453
AT2G01210.1	GWHPAOTB042974	39.286	140	77	5	117	251	123	259	1.98e-13	75.8			Q#1 - >GWHPAOTB000074	non-specific	270967	701	892	1.0486e-20	92.5541	cd14065	PKc_LIMK_like	C	cl21453
AT2G01210.1	GWHPAOTB042974	38.318	107	62	3	604	709	659	762	5.85e-13	74			Q#1 - >GWHPAOTB000074	non-specific	270630	701	954	1.31018e-20	92.3456	cd05034	PTKc_Src_like	-	cl21453
AT2G01210.1	GWHPAOTB042974	34.161	161	91	7	140	290	122	277	6.38e-07	54.2			Q#1 - >GWHPAOTB000074	non-specific	271049	701	964	1.78146e-20	92.3997	cd14147	STKc_MLK3	-	cl21453
AT2G01210.1	GWHPAOTB028584	35.317	504	292	15	65	564	208	681	3.01e-65	247			Q#1 - >GWHPAOTB000074	non-specific	270798	701	895	2.0872e-20	92.2121	cd06628	STKc_Byr2_like	C	cl21453
AT2G01210.1	GWHPAOTB028584	35.659	258	138	6	27	258	73	328	5.33e-31	133			Q#1 - >GWHPAOTB000074	non-specific	270894	711	963	2.86839e-20	91.6827	cd13992	PK_GC	-	cl21453
AT2G01210.1	GWHPAOTB028584	38.318	107	62	3	604	709	691	794	4.75e-13	74.5			Q#1 - >GWHPAOTB000074	non-specific	270910	701	934	3.28147e-20	91.4606	cd14008	STKc_LKB1_CaMKK	-	cl21453
AT2G01210.1	GWHPAOTB036610	31.411	659	390	19	64	716	357	959	5.7e-65	246			Q#1 - >GWHPAOTB000074	non-specific	271039	701	897	3.40434e-20	92.1804	cd14137	STKc_GSK3	C	cl21453
AT2G01210.1	GWHPAOTB036610	33.498	203	126	5	60	257	234	432	2.68e-14	78.4			Q#1 - >GWHPAOTB000074	non-specific	173742	690	897	6.35398e-20	91.6596	cd07845	STKc_CDK10	C	cl21453
AT2G28970.1	GWHPAOTB034182	39.56	91	51	3	1	88	3	92	4.51e-09	61.3			Q#1 - >GWHPAOTB000074	non-specific	271124	701	953	6.58484e-20	90.7736	cd14222	STKc_LIMK2	-	cl21453
AT2G28970.1	GWHPAOTB002638	46.237	93	43	3	2	88	18	109	7.23e-15	80.6			Q#1 - >GWHPAOTB000074	non-specific	270965	701	962	6.59141e-20	90.8714	cd14063	PK_KSR	-	cl21453
AT2G28970.1	GWHPAOTB037994	47.423	679	339	15	100	771	202	869	1.36e-177	618			Q#1 - >GWHPAOTB000074	non-specific	270832	701	895	1.15088e-19	90.3161	cd07840	STKc_CDK9_like	C	cl21453
AT2G28970.1	GWHPAOTB037994	44.086	93	45	3	2	88	5	96	6.08e-14	77.5			Q#1 - >GWHPAOTB000074	non-specific	270786	695	895	1.17906e-19	89.9966	cd06609	STKc_MST3_like	C	cl21453
AT2G28970.1	GWHPAOTB037996	46.188	682	327	16	100	771	215	866	1.01e-173	606			Q#1 - >GWHPAOTB000074	non-specific	270957	701	958	1.29723e-19	90.5138	cd14055	STKc_TGFbR2_like	-	cl21453
AT2G28970.1	GWHPAOTB037996	45.161	93	44	3	2	88	18	109	2.45e-14	78.9			Q#1 - >GWHPAOTB000074	non-specific	270648	701	975	1.42704e-19	89.7814	cd05057	PTKc_EGFR_like	-	cl21453
AT2G28970.1	GWHPAOTB025971	44.347	681	354	11	95	773	202	859	1.94e-160	562			Q#1 - >GWHPAOTB000074	non-specific	270635	700	891	1.50267e-19	89.3321	cd05039	PTKc_Csk_like	C	cl21453
AT2G28970.1	GWHPAOTB025966	44.03	670	348	11	106	773	166	810	2.12e-160	562			Q#1 - >GWHPAOTB000074	non-specific	270867	701	963	2.55906e-19	89.0986	cd08528	STKc_Nek10	-	cl21453
AT2G28970.1	GWHPAOTB000876	44.06	665	321	18	109	764	201	823	1.36e-156	549			Q#1 - >GWHPAOTB000074	non-specific	270794	700	960	4.17764e-19	88.2341	cd06624	STKc_ASK	-	cl21453
AT2G28970.1	GWHPAOTB000876	47.222	72	37	1	17	88	26	96	1e-10	67			Q#1 - >GWHPAOTB000074	non-specific	270650	701	963	4.26278e-19	88.1752	cd05060	PTKc_Syk_like	-	cl21453
AT2G28970.1	GWHPAOTB016680	48.983	541	247	12	237	771	309	826	4.38e-152	534			Q#1 - >GWHPAOTB000074	non-specific	173638	701	961	5.84708e-19	88.0029	cd05065	PTKc_EphR_B	-	cl21453
AT2G28970.1	GWHPAOTB016680	47.222	72	37	1	17	88	39	109	8.67e-11	67			Q#1 - >GWHPAOTB000074	non-specific	270947	717	962	5.89281e-19	87.9917	cd14045	PK_GC_unk	-	cl21453
AT2G28970.1	GWHPAOTB037993	41.003	678	336	17	100	772	201	819	7.26e-138	487			Q#1 - >GWHPAOTB000074	non-specific	270788	701	890	6.36074e-19	87.3607	cd06613	STKc_MAP4K3_like	C	cl21453
AT2G28970.1	GWHPAOTB037993	45.161	93	44	3	2	88	18	109	6.17e-15	80.6			Q#1 - >GWHPAOTB000074	non-specific	271107	698	891	7.24505e-19	88.1488	cd14205	PTKc_Jak2_rpt2	C	cl21453
AT2G28970.1	GWHPAOTB020663	34.324	740	405	24	80	767	172	882	8.33e-105	378			Q#1 - >GWHPAOTB000074	non-specific	271057	701	892	9.39582e-19	86.7606	cd14155	PKc_TESK	C	cl21453
AT2G01950.1	GWHPAOTB015377	32.162	569	349	14	128	687	84	624	1.27e-44	179			Q#1 - >GWHPAOTB000074	non-specific	270793	693	934	1.14288e-18	87.4781	cd06621	PKc_Pek1_like	-	cl21453
AT2G01950.1	GWHPAOTB001889	31.776	535	308	22	181	687	60	565	3.96e-33	141			Q#1 - >GWHPAOTB000074	non-specific	270885	701	895	1.26601e-18	86.5106	cd13983	STKc_WNK	C	cl21453
AT2G01950.1	GWHPAOTB001889	34.091	264	153	6	128	375	304	562	2.8e-24	112			Q#1 - >GWHPAOTB000074	non-specific	270888	701	967	1.43463e-18	86.9658	cd13986	STKc_16	-	cl21453
AT2G01950.1	GWHPAOTB001889	29.06	351	218	9	105	437	378	715	9.64e-15	80.6			Q#1 - >GWHPAOTB000074	non-specific	132987	701	914	1.45609e-18	87.4696	cd06656	STKc_PAK3	C	cl21453
AT2G01950.1	GWHPAOTB028239	37.782	1019	555	27	128	1127	337	1295	7.79e-158	554			Q#1 - >GWHPAOTB000074	non-specific	270899	695	954	1.71696e-18	86.2831	cd13997	PKc_Wee1_like	-	cl21453
AT2G01950.1	GWHPAOTB028239	33.841	328	194	7	380	705	76	382	9.69e-32	136			Q#1 - >GWHPAOTB000074	non-specific	133194	701	892	1.78469e-18	86.5662	cd05063	PTKc_EphR_A2	C	cl21453
AT2G01950.1	GWHPAOTB028239	33.677	291	170	8	437	714	85	365	1.58e-24	113			Q#1 - >GWHPAOTB000074	non-specific	270820	701	914	2.00183e-18	87.0873	cd06654	STKc_PAK1	C	cl21453
AT2G01950.1	GWHPAOTB043255	37.22	1072	580	31	80	1127	290	1292	9.48e-152	534			Q#1 - >GWHPAOTB000074	non-specific	270815	701	895	2.45393e-18	85.9572	cd06648	STKc_PAK_II	C	cl21453
AT2G01950.1	GWHPAOTB043255	33.929	616	382	12	101	700	165	771	1.79e-65	249			Q#1 - >GWHPAOTB000074	non-specific	133178	701	964	2.68032e-18	85.979	cd05046	PTK_CCK4	-	cl21453
AT2G01950.1	GWHPAOTB043255	33.969	577	323	14	156	705	75	620	8.27e-50	197			Q#1 - >GWHPAOTB000074	non-specific	270827	693	957	2.82613e-18	86.2173	cd07833	STKc_CDKL	-	cl21453
AT2G01950.1	GWHPAOTB043255	31.356	236	134	8	495	726	71	282	1.93e-14	79.7			Q#1 - >GWHPAOTB000074	non-specific	270733	701	915	2.91689e-18	86.1147	cd05581	STKc_PDK1	-	cl21453
AT2G01950.1	GWHPAOTB005950	34.397	1160	648	36	14	1142	13	1090	2.19e-142	503			Q#1 - >GWHPAOTB000074	non-specific	270956	701	893	3.94256e-18	86.2612	cd14054	STKc_BMPR2_AMHR2	C	cl21453
AT2G02220.1	GWHPAOTB009899	45.821	694	319	13	1	670	1	661	2.96e-150	528			Q#1 - >GWHPAOTB000074	non-specific	132986	701	914	4.03592e-18	85.9312	cd06655	STKc_PAK2	C	cl21453
AT2G02220.1	GWHPAOTB028239	36.952	958	542	20	85	1008	368	1297	9.6e-136	481			Q#1 - >GWHPAOTB000074	non-specific	270826	701	907	6.2873e-18	85.0732	cd07832	STKc_CCRK	C	cl21453
AT2G02220.1	GWHPAOTB028239	32.633	619	390	15	9	612	9	615	3.52e-55	214			Q#1 - >GWHPAOTB000074	non-specific	270651	701	962	6.73358e-18	84.918	cd05066	PTKc_EphR_A	-	cl21453
AT2G02220.1	GWHPAOTB028239	30.663	649	389	16	80	677	123	761	4.86e-39	161			Q#1 - >GWHPAOTB000074	non-specific	271001	700	963	7.63082e-18	84.1423	cd14099	STKc_PLK	-	cl21453
AT2G02220.1	GWHPAOTB028239	33.418	395	237	10	72	458	519	895	1.69e-29	129			Q#1 - >GWHPAOTB000074	non-specific	271081	716	915	8.92995e-18	85.4768	cd14179	STKc_MSK1_C	C	cl21453
AT2G02220.1	GWHPAOTB043255	36.449	963	553	20	77	1008	360	1294	1.74e-135	480			Q#1 - >GWHPAOTB000074	non-specific	411126	701	896	1.16618e-17	87.5429	NF033483	PknB_PASTA_kin	C	cl41276
AT2G02220.1	GWHPAOTB043255	31.193	654	391	14	74	677	117	761	2.33e-46	185			Q#1 - >GWHPAOTB000074	superfamily	411126	701	896	1.16618e-17	87.5429	cl41276	PknB_PASTA_kin superfamily	C	-
AT2G02220.1	GWHPAOTB043255	32.289	415	247	10	72	477	519	908	2.47e-23	109			Q#1 - >GWHPAOTB000074	non-specific	173657	701	963	1.51104e-17	83.3908	cd05113	PTKc_Btk_Bmx	-	cl21453
AT2G20850.1	GWHPAOTB014963	54.301	372	153	9	404	771	346	704	1.2e-118	423			Q#1 - >GWHPAOTB000074	non-specific	271018	701	924	1.55771e-17	83.4681	cd14116	STKc_Aurora-A	-	cl21453
AT2G20850.1	GWHPAOTB014963	41.525	236	130	4	20	250	19	251	1.03e-36	152			Q#1 - >GWHPAOTB000074	non-specific	178695	54	188	1.75599e-17	87.1786	PLN03150	PLN03150	N	cl31977
AT2G20850.1	GWHPAOTB007023	52.041	392	171	8	386	771	327	707	6.68e-118	421			Q#1 - >GWHPAOTB000074	superfamily	178695	54	188	1.75599e-17	87.1786	cl31977	PLN03150 superfamily	N	-
AT2G20850.1	GWHPAOTB007023	45.455	231	124	2	21	250	25	254	1.95e-43	175			Q#1 - >GWHPAOTB000074	non-specific	270802	701	962	2.31725e-17	82.8355	cd06632	STKc_MEKK1_plant	-	cl21453
AT2G20850.1	GWHPAOTB014991	52.011	373	150	11	404	771	346	694	1.53e-107	387			Q#1 - >GWHPAOTB000074	non-specific	270948	690	893	2.40119e-17	83.1874	cd14046	STKc_EIF2AK4_GCN2_rpt2	C	cl21453
AT2G20850.1	GWHPAOTB014991	41.525	236	130	4	20	250	19	251	1.29e-36	152			Q#1 - >GWHPAOTB000074	non-specific	270958	700	955	2.40156e-17	83.4756	cd14056	STKc_TGFbR_I	-	cl21453
AT2G20850.1	GWHPAOTB038254	51.17	342	158	5	432	770	363	698	2.44e-101	366			Q#1 - >GWHPAOTB000074	non-specific	173637	701	962	2.79391e-17	82.4959	cd05059	PTKc_Tec_like	-	cl21453
AT2G20850.1	GWHPAOTB038254	42.917	240	128	4	12	250	14	245	1.12e-42	172			Q#1 - >GWHPAOTB000074	non-specific	271059	701	941	2.87782e-17	83.3477	cd14157	STKc_IRAK2	-	cl21453
AT2G20850.1	GWHPAOTB034021	51.17	342	158	5	432	770	365	700	3.59e-101	366			Q#1 - >GWHPAOTB000074	non-specific	271058	701	892	3.15207e-17	82.5668	cd14156	PKc_LIMK_like_unk	C	cl21453
AT2G20850.1	GWHPAOTB034021	44.796	221	120	2	31	250	26	245	4.48e-43	173			Q#1 - >GWHPAOTB000074	non-specific	270667	701	962	3.68414e-17	82.286	cd05084	PTKc_Fes	-	cl21453
AT2G20850.1	GWHPAOTB038285	51.316	304	130	6	461	757	369	661	7.68e-87	318			Q#1 - >GWHPAOTB000074	non-specific	270796	701	895	4.34443e-17	82.3504	cd06626	STKc_MEKK4	C	cl21453
AT2G20850.1	GWHPAOTB038285	42.13	216	123	2	33	247	26	240	5.95e-42	170			Q#1 - >GWHPAOTB000074	non-specific	270869	694	965	5.16589e-17	82.0539	cd08530	STKc_CNK2-like	-	cl21453
AT2G35620.1	GWHPAOTB040051	51.468	579	263	6	28	589	25	602	3.57e-180	624			Q#1 - >GWHPAOTB000074	non-specific	270642	701	962	6.03089e-17	82.4231	cd05048	PTKc_Ror	-	cl21453
AT2G35620.1	GWHPAOTB009248	50.503	596	276	7	12	589	9	603	1.94e-177	615			Q#1 - >GWHPAOTB000074	non-specific	270799	701	963	6.23166e-17	82.0442	cd06629	STKc_Bck1_like	-	cl21453
AT2G35620.1	GWHPAOTB001288	49.649	570	261	9	28	589	25	576	3.46e-161	562			Q#1 - >GWHPAOTB000074	non-specific	270904	698	895	7.49456e-17	81.1439	cd14002	STKc_STK36	C	cl21453
AT2G35620.1	GWHPAOTB030909	48.607	323	153	6	258	572	26	343	1.62e-88	322			Q#1 - >GWHPAOTB000074	non-specific	270821	701	927	8.74643e-17	81.9555	cd06659	STKc_PAK6	C	cl21453
AT2G35620.1	GWHPAOTB002630	35.243	576	347	17	14	577	6	567	6.61e-87	318			Q#1 - >GWHPAOTB000074	non-specific	270655	686	962	9.08084e-17	81.6533	cd05070	PTKc_Fyn	-	cl21453
AT2G35620.1	GWHPAOTB028329	40.388	515	272	10	77	581	440	929	1.08e-86	317			Q#1 - >GWHPAOTB000074	non-specific	270657	686	971	1.35226e-16	80.8556	cd05072	PTKc_Lyn	-	cl21453
AT2G35620.1	GWHPAOTB028329	37.58	157	73	3	32	187	35	167	2.63e-13	74.9			Q#1 - >GWHPAOTB000074	non-specific	173741	690	897	1.43695e-16	81.5016	cd07843	STKc_CDC2L1	C	cl21453
AT2G35620.1	GWHPAOTB028329	36.134	119	76	0	70	188	361	479	7.83e-12	70.1			Q#1 - >GWHPAOTB000074	non-specific	270954	695	954	1.65531e-16	80.9288	cd14052	PTKc_Wee1_fungi	-	cl21453
AT2G35620.1	GWHPAOTB012625	34.483	580	353	11	9	577	9	572	1.44e-86	316			Q#1 - >GWHPAOTB000074	non-specific	270824	700	897	1.74783e-16	81.0408	cd07830	STKc_MAK_like	C	cl21453
AT2G04300.1	GWHPAOTB034182	52.398	563	245	11	299	851	330	879	1.87e-175	612			Q#1 - >GWHPAOTB000074	non-specific	270666	701	962	1.7813e-16	80.3025	cd05083	PTKc_Chk	-	cl21453
AT2G04300.1	GWHPAOTB034182	39.677	310	170	9	1	305	3	300	1.02e-60	232			Q#1 - >GWHPAOTB000074	non-specific	270665	701	954	1.79003e-16	80.7078	cd05081	PTKc_Jak3_rpt2	-	cl21453
AT2G04300.1	GWHPAOTB025966	42.203	808	425	23	32	821	16	799	9.15e-163	569			Q#1 - >GWHPAOTB000074	non-specific	271000	701	897	1.99652e-16	80.212	cd14098	STKc_Rad53_Cds1	C	cl21453
AT2G04300.1	GWHPAOTB002638	51.229	529	242	11	312	833	367	886	6.98e-155	543			Q#1 - >GWHPAOTB000074	non-specific	271063	698	894	2.01198e-16	79.9984	cd14161	STKc_NUAK2	C	cl21453
AT2G04300.1	GWHPAOTB002638	41.026	312	171	7	2	307	16	320	1.57e-65	248			Q#1 - >GWHPAOTB000074	non-specific	271082	716	895	2.02054e-16	81.0707	cd14180	STKc_MSK2_C	C	cl21453
AT2G04300.1	GWHPAOTB037994	49.464	560	262	15	285	833	320	869	3.12e-151	532			Q#1 - >GWHPAOTB000074	non-specific	270985	701	888	2.24741e-16	80.1085	cd14083	STKc_CaMKI	C	cl21453
AT2G04300.1	GWHPAOTB037994	39.482	309	177	4	2	307	3	304	5.41e-64	243			Q#1 - >GWHPAOTB000074	non-specific	270837	701	962	2.32303e-16	80.4937	cd07847	STKc_CDKL1_4	-	cl21453
AT2G04300.1	GWHPAOTB034200	39.061	809	363	26	8	781	5	718	7.17e-140	494			Q#1 - >GWHPAOTB000074	non-specific	132988	701	923	2.5087e-16	80.4522	cd06657	STKc_PAK4	-	cl21453
AT2G04300.1	GWHPAOTB025971	46.986	564	276	12	266	821	300	848	1.91e-135	479			Q#1 - >GWHPAOTB000074	non-specific	270643	701	962	2.6461e-16	80.2026	cd05049	PTKc_Trk	-	cl21453
AT2G04300.1	GWHPAOTB025971	37.288	295	162	10	24	304	20	305	2.97e-46	184			Q#1 - >GWHPAOTB000074	non-specific	270863	701	960	3.59577e-16	79.6222	cd08224	STKc_Nek6_7	-	cl21453
AT2G04300.1	GWHPAOTB000876	46.756	524	236	14	312	828	338	825	5.98e-134	474			Q#1 - >GWHPAOTB000074	non-specific	270668	701	963	3.80517e-16	79.2795	cd05085	PTKc_Fer	-	cl21453
AT2G04300.1	GWHPAOTB000876	40.559	286	148	7	24	307	26	291	5.83e-58	223			Q#1 - >GWHPAOTB000074	non-specific	270911	701	895	5.19395e-16	78.8034	cd14009	STKc_ATG1_ULK_like	C	cl21453
AT2G04300.1	GWHPAOTB037993	36.005	861	464	34	2	833	16	818	1.3e-128	457			Q#1 - >GWHPAOTB000074	non-specific	271023	700	895	5.19687e-16	78.8691	cd14121	STKc_ULK3	C	cl21453
AT2G42290.1	GWHPAOTB025079	52.366	634	224	15	23	646	19	584	3.62e-161	562			Q#1 - >GWHPAOTB000074	non-specific	271069	701	932	6.00668e-16	78.916	cd14167	STKc_CaMKI_alpha	-	cl21453
AT2G42290.1	GWHPAOTB010108	40.033	607	320	21	71	645	117	711	4.45e-110	395			Q#1 - >GWHPAOTB000074	non-specific	271044	700	963	6.29642e-16	79.4065	cd14142	STKc_ACVR1_ALK1	-	cl21453
AT2G42290.1	GWHPAOTB010108	38.144	194	117	3	19	210	17	209	1.86e-29	128			Q#1 - >GWHPAOTB000074	non-specific	270964	701	895	6.7098e-16	78.5893	cd14062	STKc_Raf	C	cl21453
AT2G42290.1	GWHPAOTB010782	40.203	592	329	17	63	645	140	715	4.19e-106	382			Q#1 - >GWHPAOTB000074	non-specific	271105	701	962	7.01363e-16	78.4197	cd14203	PTKc_Src_Fyn_like	-	cl21453
AT2G42290.1	GWHPAOTB010782	42.654	211	112	4	4	206	3	212	3.67e-34	143			Q#1 - >GWHPAOTB000074	non-specific	271123	701	962	9.63487e-16	78.4591	cd14221	STKc_LIMK1	-	cl21453
AT2G42290.1	GWHPAOTB034763	35.438	697	376	27	10	645	5	688	8.9e-92	334			Q#1 - >GWHPAOTB000074	non-specific	270970	701	963	1.04102e-15	78.0698	cd14068	STKc_LRRK2	-	cl21453
AT2G42290.1	GWHPAOTB018504	47.262	347	168	9	304	645	379	715	3.89e-89	325			Q#1 - >GWHPAOTB000074	non-specific	270994	705	895	1.06563e-15	78.8811	cd14092	STKc_MSK_C	C	cl21453
AT2G42290.1	GWHPAOTB018504	42.654	211	112	4	25	226	23	233	7.5e-35	146			Q#1 - >GWHPAOTB000074	non-specific	270785	701	900	1.07206e-15	78.498	cd06608	STKc_myosinIII_N_like	-	cl21453
AT2G42290.1	GWHPAOTB018504	45.062	162	87	2	74	233	127	288	1.48e-31	135			Q#1 - >GWHPAOTB000074	non-specific	270800	701	954	1.08782e-15	78.24	cd06630	STKc_MEKK1	-	cl21453
AT2G42290.1	GWHPAOTB000933	33.645	642	358	26	10	638	12	598	1.11e-79	294			Q#1 - >GWHPAOTB000074	non-specific	178695	472	636	1.23809e-15	81.4006	PLN03150	PLN03150	N	cl31977
AT2G42290.1	GWHPAOTB020162	34.146	656	356	27	1	638	1	598	6.69e-79	291			Q#1 - >GWHPAOTB000074	non-specific	133243	701	963	1.2506e-15	77.6828	cd05112	PTKc_Itk	-	cl21453
AT2G42290.1	GWHPAOTB035853	35.082	667	356	26	20	646	24	653	4.64e-77	286			Q#1 - >GWHPAOTB000074	non-specific	270939	701	887	1.32649e-15	78.0936	cd14037	STKc_NAK_like	C	cl21453
AT2G42290.1	GWHPAOTB002336	32.824	655	357	24	15	638	15	617	4.19e-72	269			Q#1 - >GWHPAOTB000074	non-specific	270803	695	891	1.37486e-15	78.9256	cd06633	STKc_TAO3	C	cl21453
AT2G23300.1	GWHPAOTB010782	37.066	777	390	31	13	756	4	714	6.07e-107	385			Q#1 - >GWHPAOTB000074	non-specific	173765	695	955	1.96733e-15	77.3057	cd08225	STKc_Nek5	-	cl21453
AT2G23300.1	GWHPAOTB018504	37.219	755	381	28	32	756	23	714	1.24e-104	377			Q#1 - >GWHPAOTB000074	non-specific	270892	698	895	2.1482e-15	77.7444	cd13990	STKc_TLK	C	cl21453
AT2G23300.1	GWHPAOTB010108	42.775	346	179	12	427	761	378	715	3.26e-74	276			Q#1 - >GWHPAOTB000074	non-specific	270979	701	895	2.54955e-15	77.1023	cd14077	STKc_Kin1_2	C	cl21453
AT2G23300.1	GWHPAOTB010108	40.896	335	186	8	27	356	18	345	2.5e-59	227			Q#1 - >GWHPAOTB000074	non-specific	270971	701	887	2.55326e-15	76.9857	cd14069	STKc_Chk1	C	cl21453
AT2G23300.1	GWHPAOTB034763	40.836	311	165	9	448	748	378	679	2.13e-63	241			Q#1 - >GWHPAOTB000074	non-specific	270645	701	891	2.64673e-15	77.0761	cd05052	PTKc_Abl	C	cl21453
AT2G23300.1	GWHPAOTB034763	42.066	271	149	6	18	283	10	277	1.9e-45	181			Q#1 - >GWHPAOTB000074	non-specific	215036	701	895	2.66697e-15	78.7121	PLN00034	PLN00034	NC	cl33408
AT2G23300.1	GWHPAOTB013116	48.227	282	132	5	76	345	3	282	3.13e-60	230			Q#1 - >GWHPAOTB000074	superfamily	215036	701	895	2.66697e-15	78.7121	cl33408	PLN00034 superfamily	NC	-
AT2G23300.1	GWHPAOTB013116	45.902	183	62	8	588	762	292	445	2.17e-28	125			Q#1 - >GWHPAOTB000074	non-specific	270774	695	912	2.99029e-15	78.8973	cd05624	STKc_MRCK_beta	C	cl21453
AT2G23300.1	GWHPAOTB035547	39.222	334	165	12	434	748	324	638	6.01e-52	203			Q#1 - >GWHPAOTB000074	non-specific	270748	695	894	3.02466e-15	78.1579	cd05597	STKc_DMPK_like	C	cl21453
AT2G23300.1	GWHPAOTB035547	41.848	184	103	4	31	211	20	202	1.89e-30	132			Q#1 - >GWHPAOTB000074	non-specific	270896	701	955	3.37412e-15	76.5769	cd13994	STKc_HAL4_like	-	cl21453
AT2G23300.1	GWHPAOTB035547	41.748	103	57	2	73	172	109	211	2.68e-11	68.7			Q#1 - >GWHPAOTB000074	non-specific	270998	701	885	3.46396e-15	77.0916	cd14096	STKc_RCK1-like	C	cl21453
AT2G23300.1	GWHPAOTB023029	30.495	646	358	25	125	755	78	647	4.94e-50	196			Q#1 - >GWHPAOTB000074	non-specific	132989	694	895	3.9996e-15	77.0006	cd06658	STKc_PAK5	C	cl21453
AT2G28990.1	GWHPAOTB025966	42.174	837	425	18	25	856	16	798	5.74e-173	603			Q#1 - >GWHPAOTB000074	non-specific	173656	701	938	5.43368e-15	76.5327	cd05111	PTK_HER3	-	cl21453
AT2G28990.1	GWHPAOTB037993	39.306	865	438	23	13	870	35	819	1.21e-167	586			Q#1 - >GWHPAOTB000074	non-specific	271033	698	895	6.03102e-15	76.0987	cd14131	PKc_Mps1	C	cl21453
AT2G28990.1	GWHPAOTB016680	39.629	863	434	25	19	870	41	827	4.81e-163	571			Q#1 - >GWHPAOTB000074	non-specific	271019	701	894	6.1962e-15	76.0565	cd14117	STKc_Aurora-B_like	C	cl21453
AT2G28990.1	GWHPAOTB020663	35.73	904	489	34	24	874	23	887	4.18e-134	475			Q#1 - >GWHPAOTB000074	non-specific	270836	693	962	6.595e-15	76.307	cd07846	STKc_CDKL2_3	-	cl21453
AT2G19230.1	GWHPAOTB037993	40.95	884	426	29	6	873	22	825	4.09e-172	601			Q#1 - >GWHPAOTB000074	non-specific	271133	701	926	7.6314e-15	75.5188	cd14663	STKc_SnRK3	-	cl21453
AT2G19230.1	GWHPAOTB016680	40.566	848	413	24	22	849	39	815	5.73e-166	580			Q#1 - >GWHPAOTB000074	non-specific	270938	701	885	8.74019e-15	76.009	cd14036	STKc_GAK	C	cl21453
AT2G19230.1	GWHPAOTB025966	44.749	657	344	11	193	843	149	792	1.1e-154	543			Q#1 - >GWHPAOTB000074	non-specific	270809	695	895	9.07931e-15	75.8793	cd06641	STKc_MST3	C	cl21453
AT2G19230.1	GWHPAOTB025966	47.154	123	64	1	30	152	16	137	4.24e-30	131			Q#1 - >GWHPAOTB000074	non-specific	270653	686	954	9.44782e-15	75.5209	cd05068	PTKc_Frk_like	-	cl21453
AT2G41820.1	GWHPAOTB012657	36.848	844	495	16	54	887	148	963	1.74e-138	490			Q#1 - >GWHPAOTB000074	non-specific	270646	701	954	1.05331e-14	75.9166	cd05053	PTKc_FGFR	-	cl21453
AT2G41820.1	GWHPAOTB012657	36.923	260	155	5	232	488	110	363	1.57e-30	132			Q#1 - >GWHPAOTB000074	non-specific	270656	686	962	1.0639e-14	75.4939	cd05071	PTKc_Src	-	cl21453
AT2G41820.1	GWHPAOTB032559	36.432	796	481	9	96	883	298	1076	1.36e-127	454			Q#1 - >GWHPAOTB000074	non-specific	270829	701	899	1.07159e-14	75.4044	cd07835	STKc_CDK1_CdkB_like	C	cl21453
AT2G41820.1	GWHPAOTB032559	35.857	449	285	3	42	488	50	497	4.35e-60	230			Q#1 - >GWHPAOTB000074	non-specific	270801	701	895	1.10881e-14	75.1654	cd06631	STKc_YSK4	C	cl21453
AT2G41820.1	GWHPAOTB032559	42.353	170	93	4	82	248	524	691	2.24e-14	79.3			Q#1 - >GWHPAOTB000074	non-specific	270652	686	962	1.25275e-14	74.923	cd05067	PTKc_Lck_Blk	-	cl21453
AT2G41820.1	GWHPAOTB032559	40.351	114	66	2	66	177	579	692	1.19e-08	60.4			Q#1 - >GWHPAOTB000074	non-specific	270784	695	890	1.29236e-14	74.7935	cd06607	STKc_TAO	C	cl21453
AT2G41820.1	GWHPAOTB005950	36.252	811	491	14	85	887	286	1078	8.6e-127	451			Q#1 - >GWHPAOTB000074	non-specific	133187	700	954	1.86539e-14	74.7658	cd05056	PTKc_FAK	-	cl21453
AT2G41820.1	GWHPAOTB005950	36.082	388	245	3	124	510	85	470	1.1e-48	192			Q#1 - >GWHPAOTB000074	non-specific	270752	701	912	2.20979e-14	75.4247	cd05601	STKc_CRIK	C	cl21453
AT2G41820.1	GWHPAOTB005950	36.119	335	208	3	159	488	67	400	1.42e-47	189			Q#1 - >GWHPAOTB000074	non-specific	270841	701	897	2.25121e-14	75.287	cd07852	STKc_MAPK15-like	C	cl21453
AT2G41820.1	GWHPAOTB019411	35.916	813	471	13	82	888	289	1057	4.56e-125	445			Q#1 - >GWHPAOTB000074	non-specific	270844	695	899	2.41757e-14	74.4631	cd07860	STKc_CDK2_3	C	cl21453
AT2G41820.1	GWHPAOTB019411	39.286	448	269	3	43	488	56	502	6.74e-67	253			Q#1 - >GWHPAOTB000074	non-specific	270884	701	958	2.59815e-14	74.2308	cd13982	STKc_IRE1	-	cl21453
AT2G41820.1	GWHPAOTB004239	34.525	811	504	11	82	888	258	1045	3.46e-121	433			Q#1 - >GWHPAOTB000074	non-specific	270805	695	954	2.599e-14	75.0869	cd06635	STKc_TAO1	-	cl21453
AT2G41820.1	GWHPAOTB004239	35.778	450	281	7	43	488	50	495	2.13e-54	211			Q#1 - >GWHPAOTB000074	non-specific	270664	697	954	2.7772e-14	74.5509	cd05080	PTKc_Tyk2_rpt2	-	cl21453
AT2G41820.1	GWHPAOTB013770	35.399	839	516	16	61	890	163	984	1.21e-119	427			Q#1 - >GWHPAOTB000074	non-specific	270658	686	962	2.99711e-14	73.907	cd05073	PTKc_Hck	-	cl21453
AT2G41820.1	GWHPAOTB006163	34.761	817	507	13	82	886	438	1240	1.42e-119	427			Q#1 - >GWHPAOTB000074	non-specific	173625	701	954	3.02957e-14	74.3017	cd05032	PTKc_InsR_like	-	cl21453
AT2G41820.1	GWHPAOTB006163	34.558	599	321	14	3	535	12	605	7.8e-64	242			Q#1 - >GWHPAOTB000074	non-specific	270974	701	894	3.43078e-14	73.3228	cd14072	STKc_MARK	C	cl21453
AT2G41820.1	GWHPAOTB005735	34.726	838	524	13	61	890	636	1458	4.8e-119	426			Q#1 - >GWHPAOTB000074	non-specific	270685	701	954	3.47686e-14	73.7425	cd05114	PTKc_Tec_Rlk	-	cl21453
AT2G41820.1	GWHPAOTB005735	35.763	439	280	2	87	525	615	1051	1.02e-53	209			Q#1 - >GWHPAOTB000074	non-specific	270983	701	895	3.63435e-14	73.4418	cd14081	STKc_BRSK1_2	C	cl21453
AT2G07040.1	GWHPAOTB034057	47.634	655	314	12	7	637	24	673	2.77e-173	603			Q#1 - >GWHPAOTB000074	non-specific	270654	686	962	3.84755e-14	73.9524	cd05069	PTKc_Yes	-	cl21453
AT2G07040.1	GWHPAOTB038294	47.401	654	312	11	8	637	30	675	1.08e-171	598			Q#1 - >GWHPAOTB000074	non-specific	270929	704	954	4.02274e-14	73.688	cd14027	STKc_RIP1	-	cl21453
AT2G07040.1	GWHPAOTB019445	49.311	653	265	16	2	632	21	629	5.05e-171	595			Q#1 - >GWHPAOTB000074	non-specific	271046	701	963	4.31895e-14	73.6649	cd14144	STKc_BMPR1	-	cl21453
AT2G07040.1	GWHPAOTB044660	46.851	651	311	13	6	647	17	641	1.14e-167	584			Q#1 - >GWHPAOTB000074	non-specific	270831	701	885	4.69658e-14	73.849	cd07838	STKc_CDK4_6_like	C	cl21453
AT2G07040.1	GWHPAOTB023260	46.271	657	311	15	6	647	15	644	2.95e-165	576			Q#1 - >GWHPAOTB000074	non-specific	132942	686	890	5.5825e-14	73.2383	cd06611	STKc_SLK_like	C	cl21453
AT2G07040.1	GWHPAOTB003171	44.657	627	287	18	22	632	37	619	9.92e-138	485			Q#1 - >GWHPAOTB000074	non-specific	271068	689	894	6.00092e-14	73.4881	cd14166	STKc_CaMKI_gamma	C	cl21453
AT2G07040.1	GWHPAOTB037398	34.628	618	372	18	16	621	17	614	6.36e-93	338			Q#1 - >GWHPAOTB000074	non-specific	270943	698	931	6.63733e-14	73.5557	cd14041	STKc_TLK2	-	cl21453
AT2G07040.1	GWHPAOTB025727	33.95	595	352	13	39	623	46	609	2.64e-92	336			Q#1 - >GWHPAOTB000074	non-specific	133213	701	891	9.86018e-14	72.3215	cd05082	PTKc_Csk	C	cl21453
AT2G07040.1	GWHPAOTB023958	34.37	611	372	15	24	623	31	623	5.94e-92	334			Q#1 - >GWHPAOTB000074	non-specific	132971	695	954	1.12415e-13	72.3924	cd06640	STKc_MST4	-	cl21453
AT2G07040.1	GWHPAOTB025321	33.879	611	371	14	23	612	28	626	6.18e-90	328			Q#1 - >GWHPAOTB000074	non-specific	270946	728	896	1.12695e-13	72.2256	cd14044	PK_GC-C	C	cl21453
AT2G23950.1	GWHPAOTB012625	51.619	556	259	6	32	581	28	579	4.29e-168	585			Q#1 - >GWHPAOTB000074	non-specific	133247	701	890	1.13525e-13	71.9174	cd05116	PTKc_Syk	C	cl21453
AT2G23950.1	GWHPAOTB003954	50.532	564	264	6	32	581	28	590	4.67e-166	579			Q#1 - >GWHPAOTB000074	non-specific	270995	701	887	1.15098e-13	72.3864	cd14093	STKc_PhKG	C	cl21453
AT2G14440.1	GWHPAOTB001481	42.707	857	425	18	7	852	11	812	7.57e-180	626			Q#1 - >GWHPAOTB000074	non-specific	270944	716	954	1.1988e-13	72.2428	cd14042	PK_GC-A_B	-	cl21453
AT2G14440.1	GWHPAOTB037993	41.093	842	413	26	10	837	28	800	1.37e-167	586			Q#1 - >GWHPAOTB000074	non-specific	270795	700	895	1.26038e-13	72.0028	cd06625	STKc_MEKK3_like	C	cl21453
AT2G14440.1	GWHPAOTB025962	40.732	820	429	18	28	834	19	794	8.38e-164	573			Q#1 - >GWHPAOTB000074	non-specific	271071	696	894	1.30522e-13	72.2305	cd14169	STKc_CaMKI_beta	C	cl21453
AT2G14440.1	GWHPAOTB025966	45.636	653	343	11	206	852	161	807	5.4e-161	564			Q#1 - >GWHPAOTB000074	non-specific	270730	694	895	1.38883e-13	71.9038	cd05578	STKc_Yank1	C	cl21453
AT2G14440.1	GWHPAOTB025966	41.606	137	74	3	29	163	16	148	1.23e-19	96.5			Q#1 - >GWHPAOTB000074	non-specific	132975	686	891	1.48635e-13	72.3716	cd06644	STKc_STK10	C	cl21453
AT2G31880.1	GWHPAOTB005950	34.843	574	322	20	89	636	527	1074	2.24e-70	264			Q#1 - >GWHPAOTB000074	non-specific	270647	701	954	1.58179e-13	72.5227	cd05054	PTKc_VEGFR	-	cl21453
AT2G31880.1	GWHPAOTB005950	36.538	156	94	4	93	245	483	636	2.76e-15	81.5			Q#1 - >GWHPAOTB000074	non-specific	270644	720	957	2.85729e-13	71.5994	cd05051	PTKc_DDR	-	cl21453
AT2G31880.1	GWHPAOTB013770	34.229	558	319	17	95	641	462	982	1.23e-69	261			Q#1 - >GWHPAOTB000074	non-specific	178695	201	286	3.01015e-13	73.6966	PLN03150	PLN03150	N	cl31977
AT2G31880.1	GWHPAOTB013770	41.748	103	59	1	99	200	297	399	2.07e-10	65.7			Q#1 - >GWHPAOTB000074	non-specific	270982	694	886	3.4227e-13	70.675	cd14080	STKc_TSSK-like	C	cl21453
AT2G31880.1	GWHPAOTB005735	34.948	578	326	22	88	640	903	1455	8.49e-69	258			Q#1 - >GWHPAOTB000074	non-specific	183880	686	952	3.67508e-13	73.6511	PRK13184	pknD	C	cl32855
AT2G31880.1	GWHPAOTB005735	39.844	128	75	2	99	225	770	896	7.64e-12	70.5			Q#1 - >GWHPAOTB000074	superfamily	183880	686	952	3.67508e-13	73.6511	cl32855	pknD superfamily	C	-
AT2G31880.1	GWHPAOTB006694	32.117	548	346	14	99	639	440	968	2.51e-67	253			Q#1 - >GWHPAOTB000074	non-specific	270949	695	925	3.68558e-13	70.5975	cd14047	STKc_EIF2AK2_PKR	-	cl21453
AT2G31880.1	GWHPAOTB012561	35.599	559	305	24	96	640	478	995	9.07e-67	252			Q#1 - >GWHPAOTB000074	non-specific	270804	695	891	3.78309e-13	71.2071	cd06634	STKc_TAO2	C	cl21453
AT2G31880.1	GWHPAOTB014646	31.752	548	338	15	99	639	382	900	2.54e-66	250			Q#1 - >GWHPAOTB000074	non-specific	270810	695	954	4.7642e-13	70.4711	cd06642	STKc_STK25	-	cl21453
AT2G31880.1	GWHPAOTB028402	33.333	540	316	18	111	640	422	927	3.94e-66	250			Q#1 - >GWHPAOTB000074	non-specific	271083	701	954	4.82367e-13	70.7699	cd14181	STKc_PhKG2	-	cl21453
AT2G31880.1	GWHPAOTB032559	35.677	569	311	21	95	636	536	1076	5.97e-66	249			Q#1 - >GWHPAOTB000074	non-specific	270773	695	895	5.18274e-13	71.9701	cd05623	STKc_MRCK_alpha	C	cl21453
AT2G31880.1	GWHPAOTB032559	41.259	143	76	2	58	199	50	185	1.13e-19	96			Q#1 - >GWHPAOTB000074	non-specific	270886	731	956	5.46319e-13	69.8732	cd13984	PK_NRBP1_like	-	cl21453
AT2G24230.1	GWHPAOTB009944	35.48	792	413	32	79	849	413	1127	1.16e-101	368			Q#1 - >GWHPAOTB000074	non-specific	173644	716	956	5.65463e-13	70.3431	cd05079	PTKc_Jak1_rpt2	-	cl21453
AT2G24230.1	GWHPAOTB009944	33.663	303	186	9	78	370	241	538	4.54e-27	121			Q#1 - >GWHPAOTB000074	non-specific	270811	685	891	5.66987e-13	70.4407	cd06643	STKc_SLK	C	cl21453
AT2G24230.1	GWHPAOTB009944	30.812	357	215	9	78	427	190	521	2.12e-24	112			Q#1 - >GWHPAOTB000074	non-specific	133230	720	979	6.64778e-13	70.7638	cd05099	PTKc_FGFR4	-	cl21453
AT2G24230.1	GWHPAOTB014549	37.807	611	323	19	259	852	34	604	6.34e-100	361			Q#1 - >GWHPAOTB000074	non-specific	270847	690	897	6.81674e-13	70.602	cd07864	STKc_CDK12	C	cl21453
AT2G24230.1	GWHPAOTB014549	38.356	73	45	0	86	158	100	172	3.3e-06	52			Q#1 - >GWHPAOTB000074	non-specific	173631	701	892	6.96978e-13	70.3769	cd05045	PTKc_RET	C	cl21453
AT2G24230.1	GWHPAOTB017680	35.057	793	411	34	79	847	413	1125	8.63e-99	358			Q#1 - >GWHPAOTB000074	non-specific	271045	701	963	6.99065e-13	70.1637	cd14143	STKc_TGFbR1_ACVR1b_ACVR1c	-	cl21453
AT2G24230.1	GWHPAOTB017680	32.407	324	184	14	78	392	241	538	8.87e-27	120			Q#1 - >GWHPAOTB000074	non-specific	270649	701	963	7.17303e-13	69.8102	cd05058	PTKc_Met_Ron	-	cl21453
AT2G24230.1	GWHPAOTB017680	30.532	357	216	9	78	427	190	521	3.83e-24	111			Q#1 - >GWHPAOTB000074	non-specific	270640	701	962	7.33875e-13	69.753	cd05044	PTKc_c-ros	-	cl21453
AT2G24230.1	GWHPAOTB028239	34.491	806	437	25	71	847	554	1297	4.11e-98	356			Q#1 - >GWHPAOTB000074	non-specific	270993	701	887	7.70954e-13	69.9697	cd14091	STKc_RSK_C	C	cl21453
AT2G24230.1	GWHPAOTB028239	29.379	354	235	13	68	413	265	611	3.07e-15	81.9			Q#1 - >GWHPAOTB000074	non-specific	270889	701	895	9.00882e-13	69.275	cd13987	STKc_SBK1	C	cl21453
AT2G24230.1	GWHPAOTB006597	39.552	536	274	16	328	849	85	584	9.12e-98	354			Q#1 - >GWHPAOTB000074	non-specific	271020	715	934	9.84164e-13	69.6959	cd14118	STKc_CAMKK	-	cl21453
AT2G24230.1	GWHPAOTB006597	41.096	73	42	1	86	157	80	152	1.89e-06	52.9			Q#1 - >GWHPAOTB000074	non-specific	270686	701	890	1.09362e-12	69.2046	cd05115	PTKc_Zap-70	C	cl21453
AT2G24230.1	GWHPAOTB008058	33.969	786	424	34	79	851	463	1166	1.91e-97	354			Q#1 - >GWHPAOTB000074	non-specific	270732	695	894	1.18661e-12	69.5299	cd05580	STKc_PKA_like	C	cl21453
AT2G24230.1	GWHPAOTB008058	35.44	364	209	20	72	422	216	566	3.36e-26	118			Q#1 - >GWHPAOTB000074	non-specific	270858	701	958	1.20201e-12	69.0693	cd08218	STKc_Nek1	-	cl21453
AT2G24230.1	GWHPAOTB041744	33.969	786	424	35	79	851	463	1166	1.27e-95	348			Q#1 - >GWHPAOTB000074	non-specific	270808	686	927	1.47153e-12	69.2506	cd06639	STKc_myosinIIIB_N	-	cl21453
AT2G24230.1	GWHPAOTB041744	33.784	296	168	13	63	354	325	596	1.22e-16	86.8			Q#1 - >GWHPAOTB000074	non-specific	133186	686	965	1.55343e-12	69.4365	cd05055	PTKc_PDGFR	-	cl21453
AT2G24230.1	GWHPAOTB015377	32.27	784	459	26	92	851	451	1186	3.24e-95	346			Q#1 - >GWHPAOTB000074	non-specific	178695	400	489	1.57157e-12	71.3854	PLN03150	PLN03150	N	cl31977
AT2G24230.1	GWHPAOTB015377	33.333	348	209	14	83	413	171	512	1.42e-20	99.5			Q#1 - >GWHPAOTB000074	non-specific	270678	701	962	1.806e-12	69.2704	cd05098	PTKc_FGFR1	-	cl21453
AT2G33170.1	GWHPAOTB006163	35.942	690	410	6	40	703	39	722	2.07e-96	351			Q#1 - >GWHPAOTB000074	non-specific	270725	695	914	1.84644e-12	69.6208	cd05573	STKc_ROCK_NDR_like	C	cl21453
AT2G33170.1	GWHPAOTB006163	34.79	572	346	5	158	704	82	651	2.58e-67	254			Q#1 - >GWHPAOTB000074	non-specific	270942	698	896	2.0342e-12	68.9299	cd14040	STKc_TLK1	C	cl21453
AT2G33170.1	GWHPAOTB007211	35.05	699	433	10	8	703	6	686	1.01e-86	319			Q#1 - >GWHPAOTB000074	non-specific	271022	701	895	2.06516e-12	68.1639	cd14120	STKc_ULK1_2-like	C	cl21453
AT2G33170.1	GWHPAOTB019429	38.517	1106	600	26	20	1111	30	1069	2.67e-179	625			Q#1 - >GWHPAOTB000074	non-specific	270914	741	895	2.25664e-12	68.1551	cd14012	PK_eIF2AK_GCN2_rpt1	-	cl21453
AT2G33170.1	GWHPAOTB014108	38.827	989	564	17	122	1096	262	1223	3.97e-179	625			Q#1 - >GWHPAOTB000074	non-specific	271064	701	933	3.08138e-12	67.7074	cd14162	STKc_TSSK4-like	-	cl21453
AT2G33170.1	GWHPAOTB014108	35.188	665	400	6	40	679	39	697	5.5e-87	319			Q#1 - >GWHPAOTB000074	non-specific	173652	720	979	3.15107e-12	68.894	cd05100	PTKc_FGFR3	-	cl21453
AT2G33170.1	GWHPAOTB014108	39.143	350	212	1	354	703	86	434	1.32e-42	173			Q#1 - >GWHPAOTB000074	non-specific	271088	695	895	3.39232e-12	67.5783	cd14186	STKc_PLK4	C	cl21453
AT2G33170.1	GWHPAOTB004396	39.501	962	560	13	145	1101	107	1051	8.1e-177	617			Q#1 - >GWHPAOTB000074	non-specific	270683	688	975	3.88928e-12	68.5105	cd05108	PTKc_EGFR	-	cl21453
AT2G33170.1	GWHPAOTB004396	37.112	644	379	7	32	655	28	665	1.06e-85	316			Q#1 - >GWHPAOTB000074	non-specific	270999	701	918	3.94925e-12	67.5736	cd14097	STKc_STK33	-	cl21453
AT2G33170.1	GWHPAOTB033937	37.661	1086	610	25	32	1106	28	1057	1.25e-175	613			Q#1 - >GWHPAOTB000074	non-specific	270762	701	894	4.01105e-12	67.5055	cd05611	STKc_Rim15_like	C	cl21453
AT2G16250.1	GWHPAOTB005783	29.485	719	457	22	105	804	159	846	2.25e-66	251			Q#1 - >GWHPAOTB000074	non-specific	271076	701	918	4.14705e-12	68.1328	cd14174	STKc_Mnk1	-	cl21453
AT2G16250.1	GWHPAOTB005783	34.4	250	153	3	146	385	96	344	1.87e-22	106			Q#1 - >GWHPAOTB000074	non-specific	270750	695	894	4.28865e-12	68.4098	cd05599	STKc_NDR_like	C	cl21453
AT2G16250.1	GWHPAOTB002734	29.184	723	455	24	105	803	521	1210	5.82e-65	246			Q#1 - >GWHPAOTB000074	non-specific	270631	701	963	4.37446e-12	67.5596	cd05035	PTKc_TAM	-	cl21453
AT2G16250.1	GWHPAOTB002734	38.095	294	173	6	97	384	442	732	1.01e-31	136			Q#1 - >GWHPAOTB000074	non-specific	270912	701	936	4.38914e-12	67.7039	cd14010	STKc_ULK4	-	cl21453
AT2G16250.1	GWHPAOTB002734	31.694	366	224	10	62	405	81	442	8.86e-28	123			Q#1 - >GWHPAOTB000074	non-specific	270674	701	896	5.83751e-12	67.2984	cd05092	PTKc_TrkA	C	cl21453
AT2G16250.1	GWHPAOTB002734	37.288	236	133	7	89	317	605	832	5.29e-23	107			Q#1 - >GWHPAOTB000074	non-specific	271052	701	894	6.98881e-12	66.9641	cd14150	STKc_A-Raf	C	cl21453
AT2G16250.1	GWHPAOTB045063	31.339	702	420	24	112	806	277	923	4.3e-64	243			Q#1 - >GWHPAOTB000074	non-specific	132953	701	967	7.25806e-12	67.181	cd06622	PKc_PBS2_like	-	cl21453
AT2G16250.1	GWHPAOTB005775	28.907	723	457	24	105	803	539	1228	5.11e-64	243			Q#1 - >GWHPAOTB000074	non-specific	270731	701	934	7.79705e-12	66.8559	cd05579	STKc_MAST_like	-	cl21453
AT2G16250.1	GWHPAOTB005775	38.095	294	173	6	97	384	460	750	8.87e-32	136			Q#1 - >GWHPAOTB000074	non-specific	270679	720	966	8.55862e-12	67.3475	cd05101	PTKc_FGFR2	-	cl21453
AT2G16250.1	GWHPAOTB005775	31.642	335	215	8	62	385	81	412	9.95e-29	126			Q#1 - >GWHPAOTB000074	non-specific	270806	695	926	8.55997e-12	66.9544	cd06636	STKc_MAP4K4_6_N	-	cl21453
AT2G16250.1	GWHPAOTB005775	35.439	285	172	6	107	384	252	531	7.83e-26	117			Q#1 - >GWHPAOTB000074	non-specific	271043	702	891	8.76894e-12	66.9874	cd14141	STKc_ACVR2a	C	cl21453
AT2G16250.1	GWHPAOTB005775	37.288	236	133	7	89	317	623	850	6.17e-23	107			Q#1 - >GWHPAOTB000074	non-specific	270843	692	897	9.51011e-12	67.2121	cd07856	STKc_Sty1_Hog1	C	cl21453
AT2G16250.1	GWHPAOTB022751	31.143	700	424	20	112	806	275	921	1.96e-63	241			Q#1 - >GWHPAOTB000074	non-specific	227223	339	644	9.63243e-12	68.0709	COG4886	LRR	-	cl34836
AT2G16250.1	GWHPAOTB005781	30.29	723	451	24	102	804	259	948	9.3e-63	239			Q#1 - >GWHPAOTB000074	superfamily	227223	339	644	9.63243e-12	68.0709	cl34836	LRR superfamily	-	-
AT2G16250.1	GWHPAOTB005781	40.486	247	140	6	92	338	277	516	1.86e-31	135			Q#1 - >GWHPAOTB000074	non-specific	271042	703	892	9.78639e-12	66.9777	cd14140	STKc_ACVR2b	C	cl21453
AT2G16250.1	GWHPAOTB005781	41.589	214	119	3	97	310	350	557	5.38e-28	124			Q#1 - >GWHPAOTB000074	non-specific	270975	701	887	1.02006e-11	66.2577	cd14073	STKc_NUAK	C	cl21453
AT2G16250.1	GWHPAOTB005781	36.885	244	140	3	107	338	132	373	8.12e-25	113			Q#1 - >GWHPAOTB000074	non-specific	271086	729	944	1.14478e-11	66.2087	cd14184	STKc_DCKL2	-	cl21453
AT2G16250.1	GWHPAOTB005781	35.401	274	154	8	134	385	78	350	6.11e-20	97.8			Q#1 - >GWHPAOTB000074	non-specific	143384	683	897	1.15127e-11	67.2346	cd07879	STKc_p38delta	C	cl21453
AT2G29000.1	GWHPAOTB001481	41.852	853	432	18	22	863	20	819	7.52e-176	613			Q#1 - >GWHPAOTB000074	non-specific	270935	701	891	1.26846e-11	66.18	cd14033	STKc_WNK4	C	cl21453
AT2G29000.1	GWHPAOTB016680	41.121	856	420	28	22	859	39	828	9.63e-170	593			Q#1 - >GWHPAOTB000074	non-specific	270865	701	961	1.45863e-11	65.8191	cd08228	STKc_Nek6	-	cl21453
AT2G29000.1	GWHPAOTB025966	40.925	843	445	20	30	863	16	814	1.76e-167	585			Q#1 - >GWHPAOTB000074	non-specific	270988	701	887	1.63514e-11	66.2915	cd14086	STKc_CaMKII	C	cl21453
AT2G29000.1	GWHPAOTB037993	39.93	854	427	27	21	859	38	820	2.33e-165	578			Q#1 - >GWHPAOTB000074	non-specific	271122	701	963	1.65637e-11	66.2177	cd14220	STKc_BMPR1a	-	cl21453
AT2G24130.1	GWHPAOTB022998	36.708	978	555	22	5	965	11	941	4.9e-145	511			Q#1 - >GWHPAOTB000074	non-specific	270833	701	907	1.66386e-11	66.0562	cd07841	STKc_CDK7	C	cl21453
AT2G24130.1	GWHPAOTB015644	36.166	1012	543	27	16	960	13	988	2.29e-144	509			Q#1 - >GWHPAOTB000074	non-specific	271067	699	926	1.79574e-11	65.5725	cd14165	STKc_TSSK1_2-like	-	cl21453
AT2G24130.1	GWHPAOTB020627	37.173	955	532	23	51	960	109	1040	8.41e-143	504			Q#1 - >GWHPAOTB000074	non-specific	270895	701	895	1.84373e-11	65.4493	cd13993	STKc_Pat1_like	C	cl21453
AT2G24130.1	GWHPAOTB029765	36.373	1009	545	29	19	962	76	1052	2.22e-140	496			Q#1 - >GWHPAOTB000074	non-specific	133181	701	891	2.06444e-11	66.0089	cd05050	PTKc_Musk	C	cl21453
AT2G24130.1	GWHPAOTB015748	35.265	1018	561	28	16	962	33	1023	2.45e-139	493			Q#1 - >GWHPAOTB000074	non-specific	270903	721	962	2.14706e-11	65.8837	cd14001	PKc_TOPK	-	cl21453
AT2G24130.1	GWHPAOTB036106	36.437	988	548	25	31	960	58	1023	8.52e-139	491			Q#1 - >GWHPAOTB000074	non-specific	271077	751	894	2.17878e-11	65.8187	cd14175	STKc_RSK1_C	C	cl21453
AT2G24130.1	GWHPAOTB021476	36.575	946	539	26	54	953	81	1011	1.5e-138	490			Q#1 - >GWHPAOTB000074	non-specific	270632	701	954	2.19017e-11	65.487	cd05036	PTKc_ALK_LTK	-	cl21453
AT2G14510.1	GWHPAOTB025966	42.335	848	440	22	18	854	1	810	7.97e-176	613			Q#1 - >GWHPAOTB000074	non-specific	271053	701	895	2.20189e-11	65.4676	cd14151	STKc_B-Raf	C	cl21453
AT2G14510.1	GWHPAOTB037993	39.505	848	430	26	10	843	28	806	1.5e-164	576			Q#1 - >GWHPAOTB000074	non-specific	270980	701	887	2.30969e-11	65.0966	cd14078	STKc_MELK	C	cl21453
AT2G14510.1	GWHPAOTB025962	40.636	817	433	17	28	833	19	794	1.26e-163	573			Q#1 - >GWHPAOTB000074	non-specific	173759	695	891	2.32889e-11	64.9952	cd08219	STKc_Nek3	C	cl21453
AT2G40270.1	GWHPAOTB042930	56.757	407	161	5	95	487	219	624	6.24e-139	488			Q#1 - >GWHPAOTB000074	non-specific	270940	701	894	2.338e-11	65.754	cd14038	STKc_IKK_beta	C	cl21453
AT2G40270.1	GWHPAOTB015557	56.593	364	152	4	130	488	344	706	2.09e-125	444			Q#1 - >GWHPAOTB000074	non-specific	271051	685	895	2.52243e-11	65.4377	cd14149	STKc_C-Raf	C	cl21453
AT2G40270.1	GWHPAOTB021781	52.657	414	187	8	80	488	299	708	2.12e-124	441			Q#1 - >GWHPAOTB000074	non-specific	271008	701	913	2.60434e-11	65.0647	cd14106	STKc_DRAK	C	cl21453
AT2G40270.1	GWHPAOTB006603	46.309	447	219	12	55	489	271	708	2.94e-110	394			Q#1 - >GWHPAOTB000074	non-specific	173655	701	983	2.78064e-11	65.4728	cd05110	PTKc_HER4	-	cl21453
AT2G40270.1	GWHPAOTB014553	53.293	334	147	6	162	489	365	695	8.01e-107	383			Q#1 - >GWHPAOTB000074	non-specific	271106	701	962	2.88274e-11	65.341	cd14204	PTKc_Mer	-	cl21453
AT2G40270.1	GWHPAOTB024737	35.15	367	214	12	139	485	297	659	6.98e-54	208			Q#1 - >GWHPAOTB000074	non-specific	270908	701	913	2.95714e-11	64.5965	cd14006	STKc_MLCK-like	C	cl21453
AT2G40270.1	GWHPAOTB040949	34.23	409	236	15	98	485	263	659	6.58e-53	205			Q#1 - >GWHPAOTB000074	non-specific	270754	701	894	3.64689e-11	65.3755	cd05603	STKc_SGK2	C	cl21453
AT2G40270.1	GWHPAOTB018442	31.148	305	181	10	193	477	599	894	2.11e-32	137			Q#1 - >GWHPAOTB000074	non-specific	271090	699	895	3.78094e-11	64.648	cd14188	STKc_PLK2	C	cl21453
AT2G40270.1	GWHPAOTB004863	28.141	398	235	19	104	462	212	597	7.53e-32	136			Q#1 - >GWHPAOTB000074	non-specific	270973	685	886	3.86559e-11	64.3356	cd14071	STKc_SIK	C	cl21453
AT2G40270.1	GWHPAOTB043255	31.613	310	176	12	181	464	996	1295	1.71e-31	134			Q#1 - >GWHPAOTB000074	non-specific	143356	683	897	3.91706e-11	65.7777	cd07851	STKc_p38	C	cl21453
AT2G37050.3	GWHPAOTB036064	73.354	319	69	3	575	893	474	776	5.93e-151	531			Q#1 - >GWHPAOTB000074	non-specific	270890	701	886	4.33859e-11	65.2051	cd13988	STKc_TBK1	C	cl21453
AT2G37050.3	GWHPAOTB036064	36.264	91	50	3	419	502	360	449	3.82e-05	48.5			Q#1 - >GWHPAOTB000074	non-specific	270978	701	894	4.60574e-11	64.4274	cd14076	STKc_Kin4	C	cl21453
AT2G37050.3	GWHPAOTB034182	34.876	929	507	35	17	916	19	878	8.45e-133	471			Q#1 - >GWHPAOTB000074	non-specific	270675	701	896	4.7243e-11	64.6763	cd05093	PTKc_TrkB	C	cl21453
AT2G37050.3	GWHPAOTB042036	35.132	908	513	29	16	887	19	886	7.42e-127	451			Q#1 - >GWHPAOTB000074	non-specific	132946	695	895	4.93244e-11	64.7643	cd06615	PKc_MEK	C	cl21453
AT2G37050.3	GWHPAOTB037994	36.232	897	466	39	23	884	28	853	2.72e-124	443			Q#1 - >GWHPAOTB000074	non-specific	270737	701	932	5.10452e-11	64.8997	cd05585	STKc_YPK1_like	C	cl21453
AT2G37050.3	GWHPAOTB002638	35.006	897	481	36	23	884	41	870	2.26e-121	433			Q#1 - >GWHPAOTB000074	non-specific	271005	701	912	5.45138e-11	63.7839	cd14103	STKc_MLCK	C	cl21453
AT2G45340.1	GWHPAOTB041216	44.13	460	185	16	33	484	3	398	2.41e-92	335			Q#1 - >GWHPAOTB000074	non-specific	270981	699	887	5.7964e-11	63.8264	cd14079	STKc_AMPK_alpha	C	cl21453
AT2G45340.1	GWHPAOTB007023	29.028	689	435	24	21	688	35	690	9.38e-56	215			Q#1 - >GWHPAOTB000074	non-specific	270724	701	896	5.88734e-11	64.1686	cd05572	STKc_cGK	C	cl21453
AT2G45340.1	GWHPAOTB028239	30.275	654	374	25	80	682	670	1292	1.34e-53	208			Q#1 - >GWHPAOTB000074	non-specific	270818	701	895	5.96545e-11	63.9097	cd06652	STKc_MEKK2	C	cl21453
AT2G45340.1	GWHPAOTB028239	34.959	246	146	6	1	237	1	241	3.05e-24	111			Q#1 - >GWHPAOTB000074	non-specific	270834	694	957	6.93722e-11	64.6137	cd07842	STKc_CDK8_like	-	cl21453
AT2G45340.1	GWHPAOTB028239	39.873	158	94	1	79	236	227	383	2.86e-23	108			Q#1 - >GWHPAOTB000074	non-specific	270941	701	894	7.85141e-11	64.1682	cd14039	STKc_IKK_alpha	C	cl21453
AT2G45340.1	GWHPAOTB028239	41.007	139	82	0	99	237	641	779	3.1e-19	94.7			Q#1 - >GWHPAOTB000074	non-specific	178695	431	512	7.9201e-11	65.9926	PLN03150	PLN03150	N	cl31977
AT2G45340.1	GWHPAOTB043255	29.549	643	390	25	68	682	682	1289	8.41e-53	206			Q#1 - >GWHPAOTB000074	non-specific	270813	701	891	8.12659e-11	63.8945	cd06646	STKc_MAP4K5	C	cl21453
AT2G45340.1	GWHPAOTB043255	37.209	215	129	4	24	237	32	241	1.02e-25	116			Q#1 - >GWHPAOTB000074	non-specific	270856	696	890	8.72378e-11	64.2383	cd08216	PK_STRAD	C	cl21453
AT2G45340.1	GWHPAOTB043255	41.727	139	81	0	99	237	641	779	1.03e-19	96.5			Q#1 - >GWHPAOTB000074	non-specific	270984	701	887	9.45778e-11	63.2004	cd14082	STKc_PKD	C	cl21453
AT2G45340.1	GWHPAOTB043255	34.177	158	103	1	81	237	156	313	2.83e-12	71.8			Q#1 - >GWHPAOTB000074	non-specific	270660	701	954	9.50838e-11	63.488	cd05075	PTKc_Axl	-	cl21453
AT2G45340.1	GWHPAOTB043255	40.945	127	75	0	81	207	491	617	3.6e-10	64.8			Q#1 - >GWHPAOTB000074	non-specific	270853	701	897	1.12051e-10	63.49	cd07871	STKc_PCTAIRE3	C	cl21453
AT2G45340.1	GWHPAOTB010782	28.494	737	443	30	9	689	9	717	1.07e-51	202			Q#1 - >GWHPAOTB000074	non-specific	270987	701	894	1.12783e-10	63.6909	cd14085	STKc_CaMKIV	C	cl21453
AT2G45340.1	GWHPAOTB010232	32.458	419	241	14	292	689	383	780	2.16e-51	201			Q#1 - >GWHPAOTB000074	non-specific	270906	695	956	1.14238e-10	63.1744	cd14004	STKc_PASK	-	cl21453
AT2G01820.1	GWHPAOTB016316	53.953	506	207	11	446	943	489	976	7.86e-163	570			Q#1 - >GWHPAOTB000074	non-specific	270870	701	843	1.18648e-10	60.1485	cd13968	PKc_like	-	cl21453
AT2G01820.1	GWHPAOTB016316	40.144	416	229	12	46	448	47	455	4.89e-78	290			Q#1 - >GWHPAOTB000074	non-specific	271091	699	894	1.29041e-10	63.0226	cd14189	STKc_PLK3	C	cl21453
AT2G01820.1	GWHPAOTB020890	49.558	452	165	9	496	943	402	794	1.38e-118	424			Q#1 - >GWHPAOTB000074	non-specific	143341	695	897	1.29917e-10	63.2683	cd07836	STKc_Pho85	C	cl21453
AT2G01820.1	GWHPAOTB020890	33.659	410	233	11	84	487	50	426	4.62e-45	180			Q#1 - >GWHPAOTB000074	non-specific	271109	686	953	1.31176e-10	63.8683	cd14207	PTKc_VEGFR1	-	cl21453
AT2G01820.1	GWHPAOTB020024	43.725	510	272	11	25	524	24	528	1.25e-92	338			Q#1 - >GWHPAOTB000074	non-specific	165476	741	957	1.44283e-10	64.7149	PHA03210	PHA03210	N	cl31528
AT2G01820.1	GWHPAOTB020024	80	115	23	0	565	679	533	647	4.1e-56	217			Q#1 - >GWHPAOTB000074	superfamily	165476	741	957	1.44283e-10	64.7149	cl31528	PHA03210 superfamily	N	-
AT2G02780.1	GWHPAOTB035109	35.696	776	421	22	9	736	6	751	4.72e-116	415			Q#1 - >GWHPAOTB000074	non-specific	270779	695	935	1.46824e-10	63.1184	cd05630	STKc_GRK6	C	cl21453
AT2G02780.1	GWHPAOTB001330	46.799	453	205	13	298	737	262	691	6.34e-113	404			Q#1 - >GWHPAOTB000074	non-specific	132969	686	930	1.58043e-10	63.1066	cd06638	STKc_myosinIIIA_N	-	cl21453
AT2G02780.1	GWHPAOTB009764	35.761	769	401	28	9	736	6	722	3.27e-112	402			Q#1 - >GWHPAOTB000074	non-specific	143368	701	929	1.59461e-10	63.0577	cd07863	STKc_CDK4	-	cl21453
AT2G02780.1	GWHPAOTB040384	34.635	768	405	27	14	724	7	734	2.07e-102	370			Q#1 - >GWHPAOTB000074	non-specific	270772	701	894	1.60101e-10	64.2561	cd05622	STKc_ROCK1	C	cl21453
AT2G02780.1	GWHPAOTB004058	33.681	766	426	22	9	724	1	734	1.23e-98	357			Q#1 - >GWHPAOTB000074	non-specific	227223	182	498	1.89962e-10	63.8338	COG4886	LRR	N	cl34836
AT2G02780.1	GWHPAOTB030098	36.62	639	365	18	104	725	153	768	3.75e-97	352			Q#1 - >GWHPAOTB000074	non-specific	133192	686	962	1.90607e-10	63.0641	cd05061	PTKc_InsR	-	cl21453
AT2G02780.1	GWHPAOTB030098	37.77	278	157	9	27	292	19	292	4.14e-28	124			Q#1 - >GWHPAOTB000074	non-specific	177649	701	899	2.08914e-10	62.9132	PLN00009	PLN00009	C	cl31825
AT2G02780.1	GWHPAOTB027410	37.5	640	357	20	104	723	157	773	4.09e-97	352			Q#1 - >GWHPAOTB000074	superfamily	177649	701	899	2.08914e-10	62.9132	cl31825	PLN00009 superfamily	C	-
AT2G02780.1	GWHPAOTB027410	38.007	271	154	10	32	292	30	296	1.29e-25	116			Q#1 - >GWHPAOTB000074	non-specific	270913	701	961	2.21823e-10	62.7249	cd14011	PK_SCY1_like	-	cl21453
AT2G36570.1	GWHPAOTB024790	61.659	446	116	11	227	671	4	395	1.47e-153	534			Q#1 - >GWHPAOTB000074	non-specific	270866	687	958	2.30202e-10	62.7413	cd08229	STKc_Nek7	-	cl21453
AT2G36570.1	GWHPAOTB002336	44.168	643	293	21	24	645	27	624	3e-137	484			Q#1 - >GWHPAOTB000074	non-specific	270950	690	932	2.33494e-10	62.584	cd14048	STKc_EIF2AK3_PERK	-	cl21453
AT2G36570.1	GWHPAOTB000933	43.836	657	315	23	1	650	1	610	3.42e-136	481			Q#1 - >GWHPAOTB000074	non-specific	271070	701	932	2.50269e-10	62.7576	cd14168	STKc_CaMKI_delta	C	cl21453
AT2G36570.1	GWHPAOTB020162	41.973	679	338	22	4	672	2	634	4.52e-133	470			Q#1 - >GWHPAOTB000074	non-specific	270771	695	894	2.69051e-10	63.4799	cd05621	STKc_ROCK2	C	cl21453
AT2G36570.1	GWHPAOTB021931	44.019	627	290	20	44	662	47	620	5.65e-132	467			Q#1 - >GWHPAOTB000074	non-specific	143385	683	897	2.74226e-10	63.0467	cd07880	STKc_p38gamma	C	cl21453
AT2G36570.1	GWHPAOTB015448	43.932	651	304	20	5	650	10	604	3.45e-128	454			Q#1 - >GWHPAOTB000074	non-specific	270972	699	886	2.82581e-10	62.1421	cd14070	STKc_HUNK	C	cl21453
AT2G36570.1	GWHPAOTB043039	42.857	609	302	16	44	646	48	616	5.76e-125	444			Q#1 - >GWHPAOTB000074	non-specific	271104	695	895	2.87578e-10	61.9503	cd14202	STKc_ULK1	C	cl21453
AT2G36570.1	GWHPAOTB028102	42.157	612	284	20	44	646	45	595	7.47e-124	440			Q#1 - >GWHPAOTB000074	non-specific	270848	701	869	2.9789e-10	62.3865	cd07865	STKc_CDK9	C	cl21453
AT2G36570.1	GWHPAOTB037398	41.4	657	314	23	4	645	2	602	1.77e-123	439			Q#1 - >GWHPAOTB000074	non-specific	133228	719	962	3.09304e-10	62.3007	cd05097	PTKc_DDR_like	-	cl21453
AT2G27060.1	GWHPAOTB006423	40.714	953	515	14	87	1013	135	1063	1.25e-177	620			Q#1 - >GWHPAOTB000074	non-specific	271035	701	897	3.10349e-10	61.9003	cd14133	PKc_DYRK_like	C	cl21453
AT2G27060.1	GWHPAOTB006423	34.082	534	319	18	7	523	7	524	2.87e-48	191			Q#1 - >GWHPAOTB000074	non-specific	271095	701	919	3.19925e-10	61.8534	cd14193	STKc_MLCK4	-	cl21453
AT2G27060.1	GWHPAOTB041765	39.274	634	342	14	8	603	16	644	7.02e-105	379			Q#1 - >GWHPAOTB000074	non-specific	270659	701	961	3.25065e-10	62.2425	cd05074	PTKc_Tyro3	-	cl21453
AT2G27060.1	GWHPAOTB041765	49.013	304	151	2	710	1013	762	1061	1.65e-94	345			Q#1 - >GWHPAOTB000074	non-specific	270986	701	887	3.33976e-10	62.0251	cd14084	STKc_Chk2	C	cl21453
AT2G27060.1	GWHPAOTB014313	50.987	304	149	0	710	1013	750	1053	7.92e-91	332			Q#1 - >GWHPAOTB000074	non-specific	270807	695	981	3.42805e-10	62.4287	cd06637	STKc_TNIK	-	cl21453
AT2G27060.1	GWHPAOTB014313	37.105	601	344	11	87	660	141	734	1.18e-83	308			Q#1 - >GWHPAOTB000074	non-specific	270744	701	908	3.50421e-10	62.4024	cd05592	STKc_nPKC_theta_like	C	cl21453
AT2G27060.1	GWHPAOTB014313	34.231	520	305	18	23	523	29	530	2.83e-47	188			Q#1 - >GWHPAOTB000074	non-specific	178695	168	259	3.65146e-10	63.6814	PLN03150	PLN03150	N	cl31977
AT2G27060.1	GWHPAOTB042974	40.397	302	167	7	713	1013	475	764	3.31e-58	224			Q#1 - >GWHPAOTB000074	non-specific	270819	701	895	3.97384e-10	61.5796	cd06653	STKc_MEKK3_like_u1	C	cl21453
AT2G27060.1	GWHPAOTB042974	35.87	276	145	10	270	538	123	373	8.64e-20	97.3			Q#1 - >GWHPAOTB000074	non-specific	270936	731	954	4.11578e-10	61.6861	cd14034	PK_NRBP1	-	cl21453
AT2G27060.1	GWHPAOTB042974	38.961	154	88	4	83	234	207	356	1.21e-13	77.1			Q#1 - >GWHPAOTB000074	non-specific	271075	751	887	4.20316e-10	61.9668	cd14173	STKc_Mnk2	NC	cl21453
AT2G27060.1	GWHPAOTB028584	39.604	303	170	7	712	1013	506	796	1.39e-56	219			Q#1 - >GWHPAOTB000074	non-specific	270680	701	962	4.39074e-10	62.3042	cd05102	PTKc_VEGFR3	-	cl21453
AT2G27060.1	GWHPAOTB028584	32.192	292	178	10	252	536	145	423	6.89e-21	100			Q#1 - >GWHPAOTB000074	non-specific	270770	701	895	4.44595e-10	62.2484	cd05619	STKc_nPKC_theta	C	cl21453
AT2G27060.1	GWHPAOTB028584	35.417	240	141	8	293	523	137	371	2.61e-18	92.5			Q#1 - >GWHPAOTB000074	non-specific	270641	701	963	4.92412e-10	61.5951	cd05047	PTKc_Tie	-	cl21453
AT2G27060.1	GWHPAOTB028584	34.896	192	114	6	334	520	111	296	2.66e-14	79.3			Q#1 - >GWHPAOTB000074	non-specific	132950	701	958	5.01076e-10	61.4329	cd06619	PKc_MKK5	-	cl21453
AT2G27060.1	GWHPAOTB028584	39.744	156	86	5	83	235	244	394	1.24e-13	77.1			Q#1 - >GWHPAOTB000074	non-specific	270676	701	962	5.53591e-10	61.565	cd05094	PTKc_TrkC	-	cl21453
AT2G27060.1	GWHPAOTB020270	40.264	303	168	7	712	1013	515	805	7.38e-56	216			Q#1 - >GWHPAOTB000074	non-specific	270745	690	895	6.05123e-10	62.0207	cd05593	STKc_PKB_gamma	C	cl21453
AT2G27060.1	GWHPAOTB020270	34.323	303	162	12	252	543	117	393	2.81e-23	108			Q#1 - >GWHPAOTB000074	non-specific	270776	695	894	6.81477e-10	61.9976	cd05627	STKc_NDR2	C	cl21453
AT2G27060.1	GWHPAOTB020270	40.426	141	77	5	92	230	255	390	1.09e-12	73.6			Q#1 - >GWHPAOTB000074	non-specific	270828	701	897	6.9119e-10	61.7725	cd07834	STKc_MAPK	C	cl21453
AT2G27060.1	GWHPAOTB020270	35.461	141	88	3	89	227	276	415	3.99e-10	65.2			Q#1 - >GWHPAOTB000074	non-specific	271016	701	918	7.48503e-10	60.6752	cd14114	STKc_Twitchin_like	-	cl21453
AT2G27060.1	GWHPAOTB036519	39.604	303	170	7	712	1013	514	804	2.11e-55	215			Q#1 - >GWHPAOTB000074	non-specific	270997	741	887	8.84724e-10	60.4167	cd14095	STKc_DCKL	C	cl21453
AT2G27060.1	GWHPAOTB036519	31.65	297	181	11	266	546	107	397	5.61e-18	91.2			Q#1 - >GWHPAOTB000074	non-specific	270753	695	894	8.85646e-10	61.5711	cd05602	STKc_SGK1	C	cl21453
AT2G27060.1	GWHPAOTB036519	35.714	294	170	10	252	531	116	404	2.44e-17	89			Q#1 - >GWHPAOTB000074	non-specific	270849	701	895	8.99272e-10	61.1765	cd07866	STKc_BUR1	C	cl21453
AT2G27060.1	GWHPAOTB036519	33.129	326	190	12	153	459	94	410	1.74e-13	76.2			Q#1 - >GWHPAOTB000074	non-specific	133219	701	964	9.65482e-10	60.7816	cd05088	PTKc_Tie2	-	cl21453
AT2G27060.1	GWHPAOTB036519	35.632	174	102	7	92	259	254	423	3.76e-13	75.3			Q#1 - >GWHPAOTB000074	non-specific	270854	701	897	9.99664e-10	60.7867	cd07873	STKc_PCTAIRE1	C	cl21453
AT2G27060.1	GWHPAOTB045063	34.128	545	298	25	26	531	39	561	6.81e-52	203			Q#1 - >GWHPAOTB000074	non-specific	270684	688	938	1.14118e-09	60.4232	cd05109	PTKc_HER2	-	cl21453
AT2G27060.1	GWHPAOTB045063	31.373	306	188	11	709	1011	638	924	1.53e-29	129			Q#1 - >GWHPAOTB000074	non-specific	270763	695	895	1.1435e-09	60.527	cd05612	STKc_PRKX_like	C	cl21453
AT2G27060.1	GWHPAOTB007223	35.798	514	294	18	22	520	26	518	4.7e-49	194			Q#1 - >GWHPAOTB000074	non-specific	270838	693	897	1.23643e-09	60.3947	cd07848	STKc_CDKL5	C	cl21453
AT2G27060.1	GWHPAOTB007223	32.069	290	165	15	734	1011	687	956	3.49e-25	115			Q#1 - >GWHPAOTB000074	non-specific	270738	701	912	1.24541e-09	61.0468	cd05586	STKc_Sck1_like	C	cl21453
AT2G27060.1	GWHPAOTB007223	31.894	417	260	13	95	499	187	591	6.08e-24	110			Q#1 - >GWHPAOTB000074	non-specific	271102	736	937	1.43558e-09	60.3481	cd14200	STKc_CaMKK1	N	cl21453
AT2G26730.1	GWHPAOTB028102	48.607	646	288	12	20	657	19	628	3.96e-176	612			Q#1 - >GWHPAOTB000074	non-specific	270816	695	953	1.53959e-09	60.4536	cd06650	PKc_MEK1	C	cl21453
AT4G31250.1	GWHPAOTB003171	45.487	554	280	11	119	662	78	619	2.02e-131	465			Q#1 - >GWHPAOTB000074	non-specific	270845	701	899	1.76963e-09	59.7408	cd07861	STKc_CDK1_euk	C	cl21453
AT4G31250.1	GWHPAOTB003171	44.809	183	95	4	28	208	38	216	7.77e-40	162			Q#1 - >GWHPAOTB000074	non-specific	227223	90	256	1.79671e-09	60.7522	COG4886	LRR	NC	cl34836
AT4G31250.1	GWHPAOTB023260	62.31	329	114	6	349	675	323	643	8.19e-130	460			Q#1 - >GWHPAOTB000074	non-specific	404697	540	599	1.99164e-09	54.4527	pfam13855	LRR_8	-	cl38440
AT4G31250.1	GWHPAOTB023260	39.223	283	158	7	10	287	14	287	9.42e-54	209			Q#1 - >GWHPAOTB000074	superfamily	404697	540	599	1.99164e-09	54.4527	cl38440	LRR_8 superfamily	-	-
AT4G31250.1	GWHPAOTB044660	60.896	335	119	7	343	675	316	640	8.92e-128	453			Q#1 - >GWHPAOTB000074	non-specific	271103	701	895	2.48861e-09	59.2521	cd14201	STKc_ULK2	C	cl21453
AT4G31250.1	GWHPAOTB044660	40.141	284	157	7	10	287	16	292	1.17e-54	211			Q#1 - >GWHPAOTB000074	non-specific	240344	811	954	2.61435e-09	60.6534	PTZ00283	PTZ00283	NC	cl36538
AT4G31250.1	GWHPAOTB019445	56.25	352	146	4	313	662	284	629	1.28e-126	449			Q#1 - >GWHPAOTB000074	superfamily	240344	811	954	2.61435e-09	60.6534	cl36538	PTZ00283 superfamily	NC	-
AT4G31250.1	GWHPAOTB019445	35.841	226	110	7	14	236	33	226	5.72e-29	126			Q#1 - >GWHPAOTB000074	non-specific	270755	698	894	2.70208e-09	59.9762	cd05604	STKc_SGK3	C	cl21453
AT4G31250.1	GWHPAOTB034057	51.558	353	165	4	317	668	327	674	3.45e-117	418			Q#1 - >GWHPAOTB000074	non-specific	270729	701	895	2.72663e-09	59.0776	cd05577	STKc_GRK	C	cl21453
AT4G31250.1	GWHPAOTB034057	43.86	228	119	4	9	233	26	247	4.81e-49	193			Q#1 - >GWHPAOTB000074	non-specific	270742	701	927	2.80036e-09	59.9208	cd05590	STKc_nPKC_eta	C	cl21453
AT4G31250.1	GWHPAOTB038294	50.986	355	166	6	317	669	329	677	1.06e-115	413			Q#1 - >GWHPAOTB000074	non-specific	270952	695	964	2.87226e-09	58.8591	cd14050	PKc_Myt1	-	cl21453
AT4G31250.1	GWHPAOTB038294	45.495	222	112	4	15	233	34	249	9.41e-49	192			Q#1 - >GWHPAOTB000074	non-specific	270734	701	895	2.8927e-09	59.7214	cd05582	STKc_RSK_N	C	cl21453
AT4G31250.1	GWHPAOTB037398	35.148	643	365	18	6	639	2	601	5.37e-92	335			Q#1 - >GWHPAOTB000074	non-specific	270769	695	926	2.99032e-09	60.0462	cd05618	STKc_aPKC_iota	C	cl21453
AT4G31250.1	GWHPAOTB011769	48.563	348	135	7	317	662	233	538	9.39e-89	324			Q#1 - >GWHPAOTB000074	non-specific	270747	695	894	3.01995e-09	59.6981	cd05596	STKc_ROCK	C	cl21453
AT4G31250.1	GWHPAOTB011769	40.157	127	68	4	14	137	38	159	1.97e-19	95.6			Q#1 - >GWHPAOTB000074	non-specific	270817	701	954	3.05656e-09	58.9402	cd06651	STKc_MEKK3	-	cl21453
AT4G31250.1	GWHPAOTB025727	33.541	641	374	18	8	642	8	602	1.04e-83	308			Q#1 - >GWHPAOTB000074	non-specific	271021	705	886	3.1977e-09	58.8078	cd14119	STKc_LKB1	C	cl21453
AT4G31250.1	GWHPAOTB026175	45.89	292	157	1	349	640	372	662	2.48e-82	303			Q#1 - >GWHPAOTB000074	non-specific	270921	701	895	3.34301e-09	58.7725	cd14019	STKc_Cdc7	C	cl21453
AT4G31250.1	GWHPAOTB026175	45.146	206	105	3	29	233	27	225	7.11e-44	176			Q#1 - >GWHPAOTB000074	non-specific	177557	694	952	3.36208e-09	59.8897	PHA03209	PHA03209	-	cl31822
AT4G29180.2	GWHPAOTB000876	40.581	860	424	23	20	860	26	817	3.35e-172	601			Q#1 - >GWHPAOTB000074	superfamily	177557	694	952	3.36208e-09	59.8897	cl31822	PHA03209 superfamily	-	-
AT4G29180.2	GWHPAOTB016680	41.375	858	403	22	20	860	39	813	2.06e-170	595			Q#1 - >GWHPAOTB000074	non-specific	132980	695	895	3.38022e-09	59.6773	cd06649	PKc_MEK2	C	cl21453
AT4G28490.1	GWHPAOTB043719	39.757	986	547	26	1	966	2	960	3.53e-178	621			Q#1 - >GWHPAOTB000074	non-specific	270959	706	962	3.5573e-09	58.6534	cd14057	PK_ILK	-	cl21453
AT4G36180.1	GWHPAOTB005950	35.048	1050	602	25	127	1134	82	1093	3.36e-143	506			Q#1 - >GWHPAOTB000074	non-specific	143381	668	894	4.02406e-09	59.6567	cd07876	STKc_JNK2	C	cl21453
AT4G36180.1	GWHPAOTB005950	37.743	514	310	6	80	589	179	686	2.08e-72	272			Q#1 - >GWHPAOTB000074	non-specific	173710	701	895	4.14497e-09	59.1871	cd05620	STKc_nPKC_delta	C	cl21453
AT4G36180.1	GWHPAOTB005950	37.5	224	110	4	79	275	418	638	3.7e-21	102			Q#1 - >GWHPAOTB000074	non-specific	270672	701	953	4.65971e-09	58.4845	cd05090	PTKc_Ror1	-	cl21453
AT4G36180.1	GWHPAOTB006163	34.483	1073	625	29	80	1106	189	1229	3.23e-134	476			Q#1 - >GWHPAOTB000074	non-specific	270977	702	887	5.35466e-09	58.1181	cd14075	STKc_NIM1	C	cl21453
AT4G36180.1	GWHPAOTB006163	34.777	716	421	10	41	731	49	743	9.52e-85	312			Q#1 - >GWHPAOTB000074	non-specific	270842	700	897	5.4587e-09	58.9165	cd07855	STKc_ERK5	C	cl21453
AT4G36180.1	GWHPAOTB005775	34.343	1089	642	35	48	1107	181	1225	3.18e-131	466			Q#1 - >GWHPAOTB000074	non-specific	270812	701	891	5.955e-09	58.1328	cd06645	STKc_MAP4K3	C	cl21453
AT4G36180.1	GWHPAOTB005775	37.156	654	394	10	73	713	154	803	2.23e-87	321			Q#1 - >GWHPAOTB000074	non-specific	270877	701	962	5.9766e-09	57.8856	cd13975	PKc_Dusty	-	cl21453
AT4G36180.1	GWHPAOTB005775	35.756	688	377	20	58	732	65	700	8.65e-81	299			Q#1 - >GWHPAOTB000074	non-specific	143382	683	897	5.98676e-09	58.8978	cd07877	STKc_p38alpha	C	cl21453
AT4G36180.1	GWHPAOTB002734	34.093	1097	618	33	73	1107	154	1207	2.08e-129	460			Q#1 - >GWHPAOTB000074	non-specific	178695	268	386	6.03575e-09	59.8294	PLN03150	PLN03150	N	cl31977
AT4G36180.1	GWHPAOTB002734	35.283	530	314	11	225	730	69	593	1.71e-64	245			Q#1 - >GWHPAOTB000074	non-specific	271078	751	894	7.26287e-09	58.4931	cd14176	STKc_RSK2_C	NC	cl21453
AT4G36180.1	GWHPAOTB032559	34.327	1040	605	24	121	1117	75	1079	3.35e-126	450			Q#1 - >GWHPAOTB000074	non-specific	270636	701	954	7.55053e-09	57.7372	cd05040	PTKc_Ack_like	-	cl21453
AT4G36180.1	GWHPAOTB032559	37.821	468	284	7	79	542	227	691	9.43e-64	242			Q#1 - >GWHPAOTB000074	non-specific	270759	695	916	8.47828e-09	57.9693	cd05608	STKc_GRK1	C	cl21453
AT4G36180.1	GWHPAOTB040229	34.409	1023	627	23	123	1127	82	1078	1.32e-125	448			Q#1 - >GWHPAOTB000074	non-specific	271079	751	894	8.81508e-09	58.1027	cd14177	STKc_RSK4_C	C	cl21453
AT4G36180.1	GWHPAOTB040229	35.693	664	392	11	31	687	36	671	6.49e-84	309			Q#1 - >GWHPAOTB000074	non-specific	270671	686	892	9.05917e-09	58.0867	cd05089	PTKc_Tie1	C	cl21453
AT4G34220.1	GWHPAOTB026831	48.093	603	293	10	36	631	33	622	1.89e-151	532			Q#1 - >GWHPAOTB000074	non-specific	270743	701	895	9.21509e-09	58.2723	cd05591	STKc_nPKC_epsilon	C	cl21453
AT4G34220.1	GWHPAOTB026831	56.075	107	43	2	647	753	671	773	5.77e-30	130			Q#1 - >GWHPAOTB000074	non-specific	271009	708	963	9.21718e-09	57.207	cd14107	STKc_obscurin_rpt1	-	cl21453
AT4G34220.1	GWHPAOTB008461	48.784	617	292	10	23	631	20	620	1e-149	526			Q#1 - >GWHPAOTB000074	non-specific	270859	701	955	9.70674e-09	57.4353	cd08220	STKc_Nek8	-	cl21453
AT4G34220.1	GWHPAOTB008461	52.336	107	47	2	647	753	669	771	4.12e-27	121			Q#1 - >GWHPAOTB000074	non-specific	271080	733	894	1.06844e-08	57.7167	cd14178	STKc_RSK3_C	C	cl21453
AT4G34220.1	GWHPAOTB010782	37.308	780	385	32	9	753	5	715	1.49e-107	387			Q#1 - >GWHPAOTB000074	non-specific	271101	736	934	1.07026e-08	57.668	cd14199	STKc_CaMKK2	N	cl21453
AT4G34220.1	GWHPAOTB018504	36.794	761	378	29	28	753	23	715	1.26e-100	364			Q#1 - >GWHPAOTB000074	non-specific	271094	701	912	1.29697e-08	56.8942	cd14192	STKc_MLCK3	C	cl21453
AT4G34220.1	GWHPAOTB013116	51.773	282	127	4	78	350	1	282	6.77e-70	262			Q#1 - >GWHPAOTB000074	non-specific	270992	698	888	1.33583e-08	57.4247	cd14090	STKc_Mnk	C	cl21453
AT4G34220.1	GWHPAOTB013116	33.766	154	84	5	611	752	292	439	1.07e-13	76.7			Q#1 - >GWHPAOTB000074	non-specific	270862	694	963	1.39349e-08	56.6763	cd08223	STKc_Nek4	-	cl21453
AT4G34220.1	GWHPAOTB010108	39.489	352	163	12	439	753	373	711	1.33e-60	231			Q#1 - >GWHPAOTB000074	non-specific	270951	690	924	1.41249e-08	57.1324	cd14049	STKc_EIF2AK1_HRI	-	cl21453
AT4G34220.1	GWHPAOTB010108	36.212	359	203	9	25	375	20	360	5.73e-50	196			Q#1 - >GWHPAOTB000074	non-specific	270945	709	955	1.42788e-08	57.0312	cd14043	PK_GC-2D	-	cl21453
AT4G34220.1	GWHPAOTB034763	40.244	328	147	12	452	744	366	679	1e-55	215			Q#1 - >GWHPAOTB000074	non-specific	143377	701	897	1.44273e-08	57.3091	cd07872	STKc_PCTAIRE2	C	cl21453
AT4G34220.1	GWHPAOTB034763	42.697	267	137	5	27	287	22	278	1.46e-46	185			Q#1 - >GWHPAOTB000074	non-specific	133195	701	963	1.52252e-08	56.8556	cd05064	PTKc_EphR_A10	-	cl21453
AT4G34220.1	GWHPAOTB042974	36.076	316	181	9	444	753	464	764	9.18e-47	186			Q#1 - >GWHPAOTB000074	non-specific	271084	751	954	1.55353e-08	56.847	cd14182	STKc_PhKG1	N	cl21453
AT4G34220.1	GWHPAOTB042974	35.391	243	142	8	34	265	73	311	7.47e-26	116			Q#1 - >GWHPAOTB000074	non-specific	143379	695	897	1.60334e-08	57.7909	cd07874	STKc_JNK3	C	cl21453
AT4G34220.1	GWHPAOTB042974	36.09	133	82	1	84	213	223	355	3.04e-12	71.8			Q#1 - >GWHPAOTB000074	non-specific	270852	701	897	1.97144e-08	56.8932	cd07870	STKc_PFTAIRE2	C	cl21453
AT4G34220.1	GWHPAOTB028584	37.5	304	171	9	454	753	508	796	9.71e-47	186			Q#1 - >GWHPAOTB000074	non-specific	270746	693	895	2.39123e-08	56.9613	cd05594	STKc_PKB_alpha	C	cl21453
AT4G34220.1	GWHPAOTB028584	38.587	184	108	3	86	265	166	348	3.59e-21	101			Q#1 - >GWHPAOTB000074	non-specific	270825	701	892	2.62115e-08	56.1261	cd07831	STKc_MOK	C	cl21453
AT4G34220.1	GWHPAOTB028584	36.979	192	114	6	83	269	187	376	2.71e-19	95.1			Q#1 - >GWHPAOTB000074	non-specific	271089	701	963	3.05567e-08	56.0947	cd14187	STKc_PLK1	-	cl21453
AT4G29990.1	GWHPAOTB025962	43.72	828	402	20	26	844	19	791	5.51e-176	613			Q#1 - >GWHPAOTB000074	non-specific	143344	701	891	3.1591e-08	55.9021	cd07839	STKc_CDK5	C	cl21453
AT4G29990.1	GWHPAOTB037993	39.954	861	425	27	18	863	38	821	1.62e-170	595			Q#1 - >GWHPAOTB000074	non-specific	143380	695	897	3.34089e-08	56.5911	cd07875	STKc_JNK1	C	cl21453
AT4G29990.1	GWHPAOTB025966	48.209	670	328	13	176	843	137	789	8.38e-170	593			Q#1 - >GWHPAOTB000074	non-specific	270969	701	953	3.62849e-08	55.7411	cd14067	STKc_LRRK1	-	cl21453
AT4G29990.1	GWHPAOTB025966	45.528	123	66	1	27	149	16	137	2.68e-28	125			Q#1 - >GWHPAOTB000074	non-specific	270777	695	931	3.87802e-08	56.586	cd05628	STKc_NDR1	C	cl21453
AT4G39270.1	GWHPAOTB028239	31.469	715	432	25	99	784	609	1294	3.2e-64	244			Q#1 - >GWHPAOTB000074	non-specific	143383	683	963	4.00869e-08	56.2107	cd07878	STKc_p38beta	C	cl21453
AT4G39270.1	GWHPAOTB028239	42.077	183	106	0	130	312	75	257	6.51e-26	117			Q#1 - >GWHPAOTB000074	non-specific	411060	210	449	4.15214e-08	54.7921	cd21340	PPP1R42	-	cl42388
AT4G39270.1	GWHPAOTB028239	38.696	230	134	5	94	320	64	289	2.23e-24	112			Q#1 - >GWHPAOTB000074	superfamily	455733	210	449	4.15214e-08	54.7921	cl42388	PPP1R42 superfamily	-	-
AT4G39270.1	GWHPAOTB028239	32.993	294	179	8	96	374	497	787	4.93e-22	104			Q#1 - >GWHPAOTB000074	non-specific	143364	701	897	4.49979e-08	55.9428	cd07859	STKc_TDY_MAPK	C	cl21453
AT4G39270.1	GWHPAOTB005950	31.233	746	440	28	93	810	402	1102	3.08e-62	237			Q#1 - >GWHPAOTB000074	non-specific	271054	701	962	4.57765e-08	55.745	cd14152	STKc_KSR1	-	cl21453
AT4G39270.1	GWHPAOTB005950	37.981	208	119	5	85	290	513	712	3.99e-22	104			Q#1 - >GWHPAOTB000074	non-specific	270991	701	886	4.89065e-08	55.3719	cd14089	STKc_MAPKAPK	C	cl21453
AT4G39270.1	GWHPAOTB005950	34.361	227	135	5	138	358	299	517	1.26e-18	93.4			Q#1 - >GWHPAOTB000074	non-specific	240233	701	907	4.99663e-08	55.9225	PTZ00024	PTZ00024	C	cl36498
AT4G39270.1	GWHPAOTB043255	31.909	702	423	25	109	784	619	1291	1.67e-61	235			Q#1 - >GWHPAOTB000074	superfamily	240233	701	907	4.99663e-08	55.9225	cl36498	PTZ00024 superfamily	C	-
AT4G39270.1	GWHPAOTB043255	43.333	180	102	0	133	312	78	257	2.25e-25	115			Q#1 - >GWHPAOTB000074	non-specific	271100	692	913	5.14041e-08	55.3135	cd14198	STKc_DRAK2	-	cl21453
AT4G39270.1	GWHPAOTB043255	34.959	246	131	6	94	313	64	306	6.14e-21	100			Q#1 - >GWHPAOTB000074	non-specific	271055	701	891	5.30414e-08	55.3997	cd14153	PK_KSR2	C	cl21453
AT4G39270.1	GWHPAOTB043255	33.564	289	178	7	94	375	236	517	6.26e-21	100			Q#1 - >GWHPAOTB000074	non-specific	271121	701	968	5.72674e-08	55.4407	cd14219	STKc_BMPR1b	-	cl21453
AT4G39270.1	GWHPAOTB043255	34.266	286	170	6	103	373	504	786	2.3e-18	92.5			Q#1 - >GWHPAOTB000074	non-specific	270677	719	962	6.05158e-08	55.3838	cd05095	PTKc_DDR2	-	cl21453
AT4G39270.1	GWHPAOTB032559	30.826	678	407	21	131	784	437	1076	1.66e-57	221			Q#1 - >GWHPAOTB000074	non-specific	271098	706	913	6.53711e-08	54.9626	cd14196	STKc_DAPK2	C	cl21453
AT4G39270.1	GWHPAOTB032559	31.939	263	173	5	99	358	310	569	2.55e-19	95.6			Q#1 - >GWHPAOTB000074	non-specific	270846	701	897	6.99903e-08	55.0388	cd07862	STKc_CDK6	C	cl21453
AT4G39270.1	GWHPAOTB032559	40.719	167	95	3	100	264	527	691	1.93e-17	89.4			Q#1 - >GWHPAOTB000074	non-specific	270907	701	895	7.1248e-08	54.5502	cd14005	STKc_PIM	C	cl21453
AT4G39270.1	GWHPAOTB045063	29.371	715	421	28	86	784	277	923	6.85e-56	216			Q#1 - >GWHPAOTB000074	non-specific	270727	701	868	8.01633e-08	55.0156	cd05575	STKc_SGK	C	cl21453
AT4G39270.1	GWHPAOTB004396	30.253	671	397	25	143	800	449	1061	1.34e-55	215			Q#1 - >GWHPAOTB000074	non-specific	270932	701	891	8.14508e-08	55.0564	cd14030	STKc_WNK1	C	cl21453
AT4G39270.1	GWHPAOTB004396	36.232	207	122	7	84	288	467	665	3.23e-19	95.1			Q#1 - >GWHPAOTB000074	non-specific	270673	701	953	9.00846e-08	54.6393	cd05091	PTKc_Ror2	-	cl21453
AT4G39270.1	GWHPAOTB004396	34.109	258	158	7	137	385	106	360	1.34e-18	92.9			Q#1 - >GWHPAOTB000074	non-specific	270639	742	963	1.10363e-07	54.3795	cd05043	PTK_Ryk	N	cl21453
AT4G39270.1	GWHPAOTB004396	36.574	216	135	2	97	312	308	521	3.43e-15	81.9			Q#1 - >GWHPAOTB000074	non-specific	271096	706	913	1.11068e-07	54.2547	cd14194	STKc_DAPK1	C	cl21453
AT4G39270.1	GWHPAOTB004396	39.669	121	72	1	187	307	84	203	2.46e-09	62.6			Q#1 - >GWHPAOTB000074	non-specific	173686	701	895	1.24417e-07	54.6269	cd05595	STKc_PKB_beta	C	cl21453
AT4G29450.1	GWHPAOTB037996	41.781	876	433	22	12	861	32	856	5.27e-179	623			Q#1 - >GWHPAOTB000074	non-specific	271015	693	912	1.28948e-07	53.8254	cd14113	STKc_Trio_C	C	cl21453
AT4G29450.1	GWHPAOTB000876	41.163	860	418	24	19	858	26	817	2.44e-173	605			Q#1 - >GWHPAOTB000074	non-specific	270758	695	895	1.40856e-07	54.14	cd05607	STKc_GRK7	C	cl21453
AT4G29450.1	GWHPAOTB037993	37.644	866	429	31	12	858	32	805	3.29e-141	498			Q#1 - >GWHPAOTB000074	non-specific	270933	701	891	1.4328e-07	53.9563	cd14031	STKc_WNK3	C	cl21453
AT4G29450.1	GWHPAOTB016680	36.891	862	435	28	19	858	39	813	6.5e-137	484			Q#1 - >GWHPAOTB000074	non-specific	270840	695	897	1.55985e-07	54.3425	cd07850	STKc_JNK	C	cl21453
AT4G39400.1	GWHPAOTB043255	36.547	1141	623	34	77	1158	196	1294	7.19e-155	545			Q#1 - >GWHPAOTB000074	non-specific	271092	696	899	1.77712e-07	53.3848	cd14190	STKc_MLCK2	C	cl21453
AT4G39400.1	GWHPAOTB043255	35.452	299	181	5	452	743	83	376	1.04e-31	136			Q#1 - >GWHPAOTB000074	non-specific	173720	695	935	1.93852e-07	53.8431	cd05631	STKc_GRK4	-	cl21453
AT4G39400.1	GWHPAOTB043255	33.989	356	225	7	394	744	75	425	2.12e-31	136			Q#1 - >GWHPAOTB000074	non-specific	270790	701	895	2.01959e-07	53.5227	cd06616	PKc_MKK4	C	cl21453
AT4G39400.1	GWHPAOTB028239	36.918	1116	637	34	74	1158	218	1297	1.16e-152	537			Q#1 - >GWHPAOTB000074	non-specific	143374	693	894	2.26482e-07	53.5433	cd07869	STKc_PFTAIRE1	C	cl21453
AT4G39400.1	GWHPAOTB028239	34.848	528	309	12	250	748	76	597	9.95e-49	193			Q#1 - >GWHPAOTB000074	non-specific	270681	820	968	2.69809e-07	53.8312	cd05103	PTKc_VEGFR2	N	cl21453
AT4G39400.1	GWHPAOTB034023	34.109	988	597	26	202	1158	96	1060	3.86e-142	503			Q#1 - >GWHPAOTB000074	non-specific	270860	725	955	2.82418e-07	52.8166	cd08221	STKc_Nek9	-	cl21453
AT4G20140.1	GWHPAOTB005950	36.297	686	404	10	4	664	9	686	1.58e-87	322			Q#1 - >GWHPAOTB000074	non-specific	270830	701	892	2.99517e-07	53.3003	cd07837	STKc_CdkB_plant	C	cl21453
AT4G20140.1	GWHPAOTB005775	36.205	1207	702	29	58	1235	65	1232	2.32e-178	623			Q#1 - >GWHPAOTB000074	non-specific	143359	695	897	3.25743e-07	53.6294	cd07854	STKc_MAPK4_6	C	cl21453
AT4G20140.1	GWHPAOTB032559	38.552	1022	588	20	227	1236	84	1077	3.49e-172	602			Q#1 - >GWHPAOTB000074	non-specific	270780	693	895	3.63665e-07	53.0517	cd05632	STKc_GRK5	C	cl21453
AT4G20140.1	GWHPAOTB032559	36.107	673	414	10	23	688	27	690	3.32e-86	317			Q#1 - >GWHPAOTB000074	non-specific	270839	701	897	3.65343e-07	53.077	cd07849	STKc_ERK1_2_like	C	cl21453
AT4G20140.1	GWHPAOTB032559	37.681	345	213	2	83	426	348	691	1.01e-36	153			Q#1 - >GWHPAOTB000074	non-specific	271111	705	894	4.0103e-07	52.7913	cd14209	STKc_PKA	C	cl21453
AT4G20140.1	GWHPAOTB032559	38.919	185	112	1	653	837	78	261	7.21e-24	110			Q#1 - >GWHPAOTB000074	non-specific	165291	701	964	4.50968e-07	52.4371	PHA02988	PHA02988	-	cl21453
AT4G20140.1	GWHPAOTB002734	36.274	1213	675	31	58	1235	65	1214	3.31e-171	599			Q#1 - >GWHPAOTB000074	non-specific	271087	718	887	4.62079e-07	52.2577	cd14185	STKc_DCKL3	C	cl21453
AT4G20140.1	GWHPAOTB007211	37.813	1079	624	18	168	1233	118	1162	8.4e-171	598			Q#1 - >GWHPAOTB000074	non-specific	133193	701	954	4.78969e-07	52.3428	cd05062	PTKc_IGF-1R	-	cl21453
AT4G20140.1	GWHPAOTB007211	38.19	652	379	4	85	736	155	782	2.11e-97	354			Q#1 - >GWHPAOTB000074	non-specific	270934	701	891	5.53335e-07	52.0014	cd14032	STKc_WNK2_like	C	cl21453
AT4G20140.1	GWHPAOTB007211	39.046	566	343	2	76	640	218	782	3.26e-80	297			Q#1 - >GWHPAOTB000074	non-specific	271040	690	862	5.78746e-07	52.3325	cd14138	PTKc_Wee1a	C	cl21453
AT4G20140.1	GWHPAOTB019411	37.907	1013	568	20	227	1231	89	1048	1.97e-165	580			Q#1 - >GWHPAOTB000074	non-specific	133227	719	963	5.83719e-07	52.2441	cd05096	PTKc_DDR1	-	cl21453
AT4G20140.1	GWHPAOTB019411	35.015	674	415	11	24	692	33	688	2.22e-80	298			Q#1 - >GWHPAOTB000074	non-specific	271072	716	894	6.24598e-07	52.3442	cd14170	STKc_MAPKAPK2	C	cl21453
AT4G20140.1	GWHPAOTB019411	39.157	166	100	1	653	818	83	247	1.3e-21	103			Q#1 - >GWHPAOTB000074	non-specific	270768	695	924	6.47578e-07	52.7161	cd05617	STKc_aPKC_zeta	C	cl21453
AT4G20140.1	GWHPAOTB043255	34.675	1292	742	29	15	1231	23	1287	2.1e-164	576			Q#1 - >GWHPAOTB000074	non-specific	270767	695	926	9.48596e-07	51.9236	cd05616	STKc_cPKC_beta	C	cl21453
AT4G18640.1	GWHPAOTB021781	49.087	438	204	8	245	678	289	711	7.93e-123	437			Q#1 - >GWHPAOTB000074	non-specific	270766	689	895	1.09611e-06	51.9214	cd05615	STKc_cPKC_alpha	C	cl21453
AT4G18640.1	GWHPAOTB021781	47.586	145	74	1	12	154	23	167	1.45e-32	138			Q#1 - >GWHPAOTB000074	non-specific	140289	701	894	1.13663e-06	51.7422	PTZ00263	PTZ00263	C	cl31418
AT4G18640.1	GWHPAOTB015557	53.611	360	159	4	324	678	353	709	3.09e-121	432			Q#1 - >GWHPAOTB000074	superfamily	140289	701	894	1.13663e-06	51.7422	cl31418	PTZ00263 superfamily	C	-
AT4G18640.1	GWHPAOTB015557	41.667	168	97	1	12	178	23	190	6.02e-32	136			Q#1 - >GWHPAOTB000074	non-specific	271007	700	913	1.42326e-06	50.9488	cd14105	STKc_DAPK	C	cl21453
AT4G18640.1	GWHPAOTB042930	48.662	411	197	7	275	678	225	628	6.57e-118	420			Q#1 - >GWHPAOTB000074	non-specific	270791	701	895	1.64009e-06	50.8356	cd06618	PKc_MKK7	C	cl21453
AT4G18640.1	GWHPAOTB042930	48.507	134	68	1	22	154	31	164	4.82e-27	120			Q#1 - >GWHPAOTB000074	non-specific	178695	246	357	1.64895e-06	51.7402	PLN03150	PLN03150	N	cl31977
AT4G18640.1	GWHPAOTB024737	32.328	696	402	26	8	675	7	661	9.46e-78	288			Q#1 - >GWHPAOTB000074	non-specific	270761	701	847	1.65633e-06	51.4184	cd05610	STKc_MASTL	C	cl21453
AT4G18640.1	GWHPAOTB040949	38.554	415	230	13	282	675	251	661	1.6e-74	277			Q#1 - >GWHPAOTB000074	non-specific	271097	705	913	1.77954e-06	50.7719	cd14195	STKc_DAPK3	C	cl21453
AT4G18640.1	GWHPAOTB040949	37.43	179	106	5	5	179	3	179	3.88e-17	87.7			Q#1 - >GWHPAOTB000074	non-specific	270751	695	876	1.82725e-06	51.1859	cd05600	STKc_Sid2p_like	C	cl21453
AT4G18640.1	GWHPAOTB004863	28.281	442	276	19	234	643	159	591	3.36e-37	154			Q#1 - >GWHPAOTB000074	non-specific	270638	701	963	2.12437e-06	50.2789	cd05042	PTKc_Aatyk	-	cl21453
AT4G18640.1	GWHPAOTB018442	34.783	299	172	11	378	661	600	890	5.65e-35	147			Q#1 - >GWHPAOTB000074	non-specific	173653	771	963	2.17918e-06	51.1785	cd05105	PTKc_PDGFR_alpha	N	cl21453
AT4G18640.1	GWHPAOTB007535	28.197	610	382	26	74	649	346	933	1.51e-33	142			Q#1 - >GWHPAOTB000074	non-specific	270765	769	930	2.53156e-06	50.688	cd05614	STKc_MSK2_N	NC	cl21453
AT4G23740.1	GWHPAOTB020162	47.46	630	307	13	11	633	12	624	9.2e-173	601			Q#1 - >GWHPAOTB000074	non-specific	270778	693	894	2.77846e-06	50.6179	cd05629	STKc_NDR_like_fungal	C	cl21453
AT4G23740.1	GWHPAOTB015448	50.588	595	265	11	24	608	24	599	1.43e-171	597			Q#1 - >GWHPAOTB000074	non-specific	270996	701	897	2.99227e-06	50.2328	cd14094	STKc_CASK	C	cl21453
AT4G23740.1	GWHPAOTB000933	48.105	607	291	11	11	608	14	605	1.64e-170	593			Q#1 - >GWHPAOTB000074	non-specific	270663	701	954	3.55961e-06	49.5606	cd05078	PTK_Jak2_rpt1	-	cl21453
AT4G23740.1	GWHPAOTB025727	46.73	627	296	13	23	637	27	627	4.13e-155	543			Q#1 - >GWHPAOTB000074	non-specific	270879	701	887	3.88342e-06	49.8621	cd13977	STKc_PDIK1L	C	cl21453
AT4G23740.1	GWHPAOTB043039	45.041	615	314	13	24	622	25	631	1.69e-151	531			Q#1 - >GWHPAOTB000074	non-specific	165478	742	895	4.36453e-06	49.9934	PHA03212	PHA03212	NC	cl31529
AT4G08850.1	GWHPAOTB007211	39.787	656	378	6	24	663	8	662	8.18e-113	405			Q#1 - >GWHPAOTB000074	superfamily	165478	742	895	4.36453e-06	49.9934	cl31529	PHA03212 superfamily	NC	-
AT4G08850.1	GWHPAOTB045302	33.172	413	276	0	280	692	98	510	5.96e-53	207			Q#1 - >GWHPAOTB000074	non-specific	271132	705	886	4.43377e-06	49.3825	cd14662	STKc_SnRK2	C	cl21453
AT4G08850.1	GWHPAOTB045302	38.889	234	142	1	94	327	393	625	1.7e-35	149			Q#1 - >GWHPAOTB000074	non-specific	270937	751	891	4.69432e-06	49.1529	cd14035	PK_MADML	NC	cl21453
AT4G08850.1	GWHPAOTB007768	36.164	636	390	4	42	663	30	663	9.48e-102	368			Q#1 - >GWHPAOTB000074	non-specific	270735	769	911	4.75058e-06	49.3141	cd05583	STKc_MSK_N	NC	cl21453
AT4G08850.1	GWHPAOTB007760	38.176	592	357	7	49	636	4	590	2.79e-103	374			Q#1 - >GWHPAOTB000074	non-specific	271041	695	831	4.84933e-06	49.1558	cd14139	PTKc_Wee1b	C	cl21453
AT4G08850.1	GWHPAOTB007762	41.009	634	359	5	41	663	33	662	6.99e-112	402			Q#1 - >GWHPAOTB000074	non-specific	270736	701	932	5.31124e-06	49.7105	cd05584	STKc_p70S6K	C	cl21453
AT4G08850.1	GWHPAOTB000074	38.879	589	343	7	63	638	41	625	6.95e-101	366			Q#1 - >GWHPAOTB000074	non-specific	270835	701	897	5.31363e-06	49.3017	cd07844	STKc_PCTAIRE_like	C	cl21453
AT4G08850.1	GWHPAOTB007826	36.419	659	379	7	40	661	29	684	2.4e-98	357			Q#1 - >GWHPAOTB000074	non-specific	271074	701	894	6.17343e-06	48.8323	cd14172	STKc_MAPKAPK3	C	cl21453
AT4G08850.1	GWHPAOTB007826	38.971	136	81	2	551	686	123	256	3.76e-14	78.9			Q#1 - >GWHPAOTB000074	non-specific	271017	701	913	6.6232e-06	48.8032	cd14115	STKc_Kalirin_C	C	cl21453
AT4G08850.1	GWHPAOTB007766	35.468	609	373	6	30	619	16	623	1.46e-80	298			Q#1 - >GWHPAOTB000074	non-specific	173748	701	959	7.30867e-06	49.3571	cd07853	STKc_NLK	C	cl21453
AT4G03390.1	GWHPAOTB006804	62.342	316	110	3	462	776	440	747	8.04e-126	447			Q#1 - >GWHPAOTB000074	non-specific	270918	701	846	7.60023e-06	48.6075	cd14016	STKc_CK1	C	cl21453
AT4G03390.1	GWHPAOTB006804	55.805	267	107	3	13	273	10	271	1.6e-74	278			Q#1 - >GWHPAOTB000074	non-specific	270749	693	894	7.94487e-06	48.8524	cd05598	STKc_LATS	C	cl21453
AT4G03390.1	GWHPAOTB007023	60.372	323	120	5	458	774	384	704	2.37e-120	429			Q#1 - >GWHPAOTB000074	non-specific	271011	751	887	8.17246e-06	48.2766	cd14109	PK_Unc-89_rpt1	NC	cl21453
AT4G03390.1	GWHPAOTB007023	35.376	359	205	7	10	367	16	348	1.91e-44	178			Q#1 - >GWHPAOTB000074	non-specific	270756	701	895	8.41258e-06	48.5057	cd05605	STKc_GRK4_like	C	cl21453
AT4G03390.1	GWHPAOTB014963	61.022	313	117	4	458	767	381	691	1.81e-118	423			Q#1 - >GWHPAOTB000074	non-specific	173333	701	907	8.63249e-06	49.2635	PTZ00036	PTZ00036	C	cl31747
AT4G03390.1	GWHPAOTB014963	31.783	387	234	8	15	394	21	384	8.43e-37	153			Q#1 - >GWHPAOTB000074	superfamily	173333	701	907	8.63249e-06	49.2635	cl31747	PTZ00036 superfamily	C	-
AT4G03390.1	GWHPAOTB014991	57.827	313	117	6	458	767	381	681	4.66e-107	385			Q#1 - >GWHPAOTB000074	non-specific	270920	795	891	9.94695e-06	48.6447	cd14018	STKc_PINK1	NC	cl21453
AT4G03390.1	GWHPAOTB014991	31.783	387	234	8	15	394	21	384	7.21e-37	153			Q#1 - >GWHPAOTB000074	non-specific	178695	355	439	1.02862e-05	49.429	PLN03150	PLN03150	N	cl31977
AT4G03390.1	GWHPAOTB038254	54.762	336	140	4	431	765	362	686	9.55e-107	384			Q#1 - >GWHPAOTB000074	non-specific	270919	686	865	1.14419e-05	48.0229	cd14017	STKc_TTBK	C	cl21453
AT4G03390.1	GWHPAOTB038254	38.934	244	147	2	7	249	4	246	2.7e-40	164			Q#1 - >GWHPAOTB000074	non-specific	271135	705	894	1.16333e-05	48.0578	cd14665	STKc_SnRK2-3	C	cl21453
AT4G03390.1	GWHPAOTB034021	50	384	173	7	383	765	323	688	6.76e-106	381			Q#1 - >GWHPAOTB000074	non-specific	270893	701	894	1.22412e-05	47.8907	cd13991	STKc_NIK	C	cl21453
AT4G03390.1	GWHPAOTB034021	38.115	244	149	2	7	249	4	246	1.01e-38	159			Q#1 - >GWHPAOTB000074	non-specific	270633	738	958	1.24821e-05	47.8605	cd05037	PTK_Jak_rpt1	-	cl21453
AT4G03390.1	GWHPAOTB038285	53.333	300	130	4	468	764	369	661	4.03e-93	339			Q#1 - >GWHPAOTB000074	non-specific	271099	701	913	1.26042e-05	48.0076	cd14197	STKc_DRAK1	-	cl21453
AT4G03390.1	GWHPAOTB038285	40.088	227	135	1	12	237	7	233	5.25e-43	173			Q#1 - >GWHPAOTB000074	non-specific	270726	695	935	1.35221e-05	48.3874	cd05574	STKc_phototropin_like	-	cl21453
AT4G33430.2	GWHPAOTB043874	74.453	137	33	1	11	145	15	151	2.6e-57	220			Q#1 - >GWHPAOTB000074	non-specific	270722	701	908	1.48698e-05	47.9798	cd05570	STKc_PKC	C	cl21453
AT4G33430.2	GWHPAOTB004438	69.388	147	43	1	1	145	1	147	2.91e-55	213			Q#1 - >GWHPAOTB000074	non-specific	270670	701	963	1.66408e-05	47.6755	cd05087	PTKc_Aatyk1	-	cl21453
AT4G33430.2	GWHPAOTB038973	49.544	658	278	12	10	662	28	636	5.14e-175	608			Q#1 - >GWHPAOTB000074	non-specific	173729	701	954	1.72632e-05	47.8042	cd06617	PKc_MKK3_6	-	cl21453
AT4G33430.2	GWHPAOTB033331	49.537	648	260	15	26	662	45	636	1.58e-163	571			Q#1 - >GWHPAOTB000074	non-specific	270728	753	897	1.75493e-05	47.5408	cd05576	STKc_RPK118_like	C	cl21453
AT4G33430.2	GWHPAOTB017990	48.983	639	256	15	5	629	10	592	5.97e-161	562			Q#1 - >GWHPAOTB000074	non-specific	271110	701	958	1.77481e-05	47.5907	cd14208	PTK_Jak3_rpt1	-	cl21453
AT4G33430.2	GWHPAOTB010269	49.524	630	252	15	11	629	18	592	2.51e-160	560			Q#1 - >GWHPAOTB000074	non-specific	271085	740	894	2.12712e-05	47.2968	cd14183	STKc_DCKL1	C	cl21453
AT4G22730.1	GWHPAOTB041216	47.577	454	179	11	32	482	1	398	3.07e-110	394			Q#1 - >GWHPAOTB000074	non-specific	270990	709	894	2.13507e-05	47.3275	cd14088	STKc_CaMK_like	C	cl21453
AT4G22730.1	GWHPAOTB010782	29.161	727	399	29	30	682	28	712	8.42e-55	212			Q#1 - >GWHPAOTB000074	non-specific	165473	742	910	2.24704e-05	47.9163	PHA03207	PHA03207	NC	cl31527
AT4G22730.1	GWHPAOTB045346	29.032	620	375	18	73	676	543	1113	2.32e-54	211			Q#1 - >GWHPAOTB000074	superfamily	165473	742	910	2.24704e-05	47.9163	cl31527	PHA03207 superfamily	NC	-
AT4G22730.1	GWHPAOTB045346	36.066	183	95	2	72	232	105	287	1.23e-16	86.3			Q#1 - >GWHPAOTB000074	non-specific	270897	701	894	2.34105e-05	46.9262	cd13995	STKc_MAP3K8	C	cl21453
AT4G22730.1	GWHPAOTB045346	35.789	190	117	3	50	235	328	516	1.26e-15	82.8			Q#1 - >GWHPAOTB000074	non-specific	271012	716	893	2.40122e-05	46.835	cd14110	STKc_obscurin_rpt2	C	cl21453
AT4G22730.1	GWHPAOTB045346	35.542	166	97	5	68	229	420	579	1.31e-15	82.8			Q#1 - >GWHPAOTB000074	non-specific	238064	373	599	2.47024e-05	47.3502	cd00116	LRR_RI	-	cl42388
AT4G22730.1	GWHPAOTB045346	38.732	142	86	1	94	234	323	464	2.74e-15	81.9			Q#1 - >GWHPAOTB000074	non-specific	270682	772	965	2.57223e-05	47.5913	cd05104	PTKc_Kit	N	cl21453
AT4G22730.1	GWHPAOTB018504	28.151	714	433	27	25	682	23	712	3.57e-54	210			Q#1 - >GWHPAOTB000074	non-specific	270764	769	944	3.32512e-05	46.9173	cd05613	STKc_MSK1_N	N	cl21453
AT4G22730.1	GWHPAOTB045345	29.213	623	370	25	73	676	542	1112	4.48e-54	210			Q#1 - >GWHPAOTB000074	non-specific	133237	759	965	3.92268e-05	47.1469	cd05106	PTKc_CSF-1R	N	cl21453
AT4G22730.1	GWHPAOTB045345	36.066	183	95	2	72	232	103	285	5.59e-17	87.2			Q#1 - >GWHPAOTB000074	non-specific	270953	695	832	4.08805e-05	46.2427	cd14051	PTKc_Wee1	C	cl21453
AT4G22730.1	GWHPAOTB045345	35.789	190	117	3	50	235	327	515	1.2e-16	86.3			Q#1 - >GWHPAOTB000074	non-specific	173616	695	894	5.06714e-05	46.5119	PTZ00426	PTZ00426	C	cl31769
AT4G22730.1	GWHPAOTB045345	34.545	165	100	4	68	229	419	578	5.78e-13	74			Q#1 - >GWHPAOTB000074	superfamily	173616	695	894	5.06714e-05	46.5119	cl31769	PTZ00426 superfamily	C	-
AT4G22730.1	GWHPAOTB028239	30.919	566	351	22	69	621	683	1221	6.86e-52	202			Q#1 - >GWHPAOTB000074	non-specific	404697	563	600	7.08789e-05	41.3559	pfam13855	LRR_8	C	cl38440
AT4G22730.1	GWHPAOTB028239	32.069	290	164	9	9	273	18	299	1.38e-22	106			Q#1 - >GWHPAOTB000074	non-specific	271066	705	894	0.000107056	44.8503	cd14164	STKc_TSSK6-like	C	cl21453
AT4G22730.1	GWHPAOTB028239	38.65	163	98	1	66	228	634	794	1.36e-18	92.9			Q#1 - >GWHPAOTB000074	non-specific	223009	807	890	0.000119218	45.6541	PHA03211	PHA03211	NC	cl33717
AT4G22730.1	GWHPAOTB028239	37.195	164	102	1	73	236	436	598	1.04e-13	76.7			Q#1 - >GWHPAOTB000074	superfamily	223009	807	890	0.000119218	45.6541	cl33717	PHA03211 superfamily	NC	-
AT4G30520.1	GWHPAOTB014542	52.694	594	260	9	15	593	9	596	4.32e-180	625			Q#1 - >GWHPAOTB000074	non-specific	178695	328	411	0.000121683	45.9622	PLN03150	PLN03150	N	cl31977
AT4G30520.1	GWHPAOTB012625	52.962	557	253	5	35	586	28	580	5.61e-168	585			Q#1 - >GWHPAOTB000074	non-specific	271003	701	960	0.000137139	44.8401	cd14101	STKc_PIM2	-	cl21453
AT4G30520.1	GWHPAOTB003954	52.473	566	253	7	35	586	28	591	4.39e-166	579			Q#1 - >GWHPAOTB000074	non-specific	270989	701	888	0.000137232	44.8317	cd14087	STKc_PSKH1	C	cl21453
AT4G20450.1	GWHPAOTB001481	40.495	889	449	21	9	891	7	821	1.76e-176	615			Q#1 - >GWHPAOTB000074	non-specific	270976	701	887	0.000144294	44.7112	cd14074	STKc_SNRK	C	cl21453
AT4G20450.1	GWHPAOTB037993	39.022	879	432	28	16	884	35	819	7.83e-162	567			Q#1 - >GWHPAOTB000074	non-specific	270861	701	890	0.000147719	44.7217	cd08222	STKc_Nek11	C	cl21453
AT4G20450.1	GWHPAOTB025966	43.155	672	357	11	224	891	166	816	7.74e-157	550			Q#1 - >GWHPAOTB000074	non-specific	271073	701	887	0.00016261	44.7597	cd14171	STKc_MAPKAPK5	C	cl21453
AT4G20450.1	GWHPAOTB025966	39.456	147	72	6	30	173	16	148	1.08e-19	96.9			Q#1 - >GWHPAOTB000074	non-specific	404697	215	275	0.000213108	40.2003	pfam13855	LRR_8	-	cl38440
AT4G20450.1	GWHPAOTB025962	38.687	853	442	21	11	853	4	785	7.75e-156	547			Q#1 - >GWHPAOTB000074	non-specific	271006	701	911	0.000301183	43.6957	cd14104	STKc_Titin	C	cl21453
AT4G28650.1	GWHPAOTB037111	41.373	510	262	12	3	493	1	492	2.53e-90	330			Q#1 - >GWHPAOTB000074	non-specific	270669	701	963	0.000335414	43.7016	cd05086	PTKc_Aatyk2	-	cl21453
AT4G26540.1	GWHPAOTB012561	36.264	364	206	5	94	433	255	616	2.77e-42	172			Q#1 - >GWHPAOTB000074	non-specific	270662	751	891	0.000406666	43.3864	cd05077	PTK_Jak1_rpt1	NC	cl21453
AT4G26540.1	GWHPAOTB012561	39.216	306	182	4	71	375	305	607	2.4e-30	132			Q#1 - >GWHPAOTB000074	non-specific	271013	727	895	0.00047811	42.8876	cd14111	STKc_SPEG_rpt2	C	cl21453
AT4G37250.1	GWHPAOTB010782	38.028	781	387	26	3	752	1	715	1.34e-112	404			Q#1 - >GWHPAOTB000074	non-specific	133238	820	891	0.000500543	43.4607	cd05107	PTKc_PDGFR_beta	N	cl21453
AT4G37250.1	GWHPAOTB018504	34.441	752	410	20	23	751	23	714	1.83e-96	350			Q#1 - >GWHPAOTB000074	non-specific	238064	284	501	0.000524606	43.113	cd00116	LRR_RI	-	cl42388
AT4G37250.1	GWHPAOTB010108	44.538	357	169	14	415	758	376	716	2.08e-74	277			Q#1 - >GWHPAOTB000074	non-specific	271125	701	894	0.000740834	42.7274	cd14223	STKc_GRK2	C	cl21453
AT4G37250.1	GWHPAOTB010108	38.177	351	196	10	21	363	21	358	1.37e-53	208			Q#1 - >GWHPAOTB000074	non-specific	271034	701	896	0.000848159	42.5289	cd14132	STKc_CK2_alpha	C	cl21453
AT4G37250.1	GWHPAOTB034763	41.515	330	170	11	434	750	370	689	2.08e-64	244			Q#1 - >GWHPAOTB000074	non-specific	270739	698	895	0.00134694	41.9941	cd05587	STKc_cPKC	C	cl21453
AT4G37250.1	GWHPAOTB034763	40.959	271	149	7	11	273	10	277	4.56e-46	183			Q#1 - >GWHPAOTB000074	non-specific	270757	701	936	0.00142698	41.6545	cd05606	STKc_beta_ARK	-	cl21453
AT4G37250.1	GWHPAOTB013116	50.357	280	134	3	67	341	3	282	4.23e-63	239			Q#1 - >GWHPAOTB000074	non-specific	270723	701	895	0.00305581	40.8023	cd05571	STKc_PKB	C	cl21453
AT4G37250.1	GWHPAOTB013116	42.286	175	68	8	583	751	292	439	5.05e-26	117			Q#1 - >GWHPAOTB000074	non-specific	271116	804	897	0.00340197	40.763	cd14214	PKc_CLK3	NC	cl21453
AT4G37250.1	GWHPAOTB035547	39.589	341	170	11	430	752	325	647	3.9e-53	207			Q#1 - >GWHPAOTB000074	non-specific	404697	71	131	0.00362576	36.7335	pfam13855	LRR_8	-	cl38440
AT4G37250.1	GWHPAOTB035547	42.391	184	101	3	22	201	20	202	1.33e-31	136			Q#1 - >GWHPAOTB000074	non-specific	404697	95	155	0.00373449	36.7335	pfam13855	LRR_8	-	cl38440
AT4G37250.1	GWHPAOTB035547	31.95	241	145	8	121	355	70	297	4.88e-21	100			Q#1 - >GWHPAOTB000074	non-specific	271112	701	912	0.00535245	39.8352	cd14210	PKc_DYRK	C	cl21453
AT4G37250.1	GWHPAOTB023029	30.794	630	351	23	131	750	93	647	6.27e-53	206			Q#1 - >GWHPAOTB000074	non-specific	223069	702	895	0.00537598	39.8395	PHA03390	pk1	C	cl33733
AT4G22130.1	GWHPAOTB025105	43.647	669	357	8	34	693	36	693	6.89e-165	576			Q#1 - >GWHPAOTB000074	superfamily	223069	702	895	0.00537598	39.8395	cl33733	pk1 superfamily	C	-
AT4G22130.1	GWHPAOTB038285	42.897	711	340	19	11	694	7	678	2.89e-152	534			Q#1 - >GWHPAOTB000074	non-specific	270661	739	963	0.00565221	39.8927	cd05076	PTK_Tyk2_rpt1	N	cl21453
AT4G22130.1	GWHPAOTB033437	60.256	312	121	3	367	677	476	785	4.91e-122	434			Q#1 - >GWHPAOTB000074	non-specific	404697	532	575	0.00611155	35.9631	pfam13855	LRR_8	N	cl38440
AT4G22130.1	GWHPAOTB033437	41.818	220	127	1	28	247	35	253	2.51e-41	168			Q#1 - >GWHPAOTB000074	non-specific	270851	683	897	0.00804896	39.6559	cd07868	STKc_CDK8	C	cl21453
AT4G22130.1	GWHPAOTB038871	59.936	312	122	3	367	677	477	786	6.31e-115	411			Q#1 - >GWHPAOTB000074	non-specific	270883	698	859	0.00946592	39.2618	cd13981	STKc_Bub1_BubR1	C	cl21453
AT4G22130.1	GWHPAOTB038871	40.724	221	130	1	28	248	35	254	4.97e-40	163			Q#2 - >GWHPAOTB000347	non-specific	271134	254	469	5.54916e-58	193.096	cd14664	STK_BAK1_like	-	cl21453
AT4G22130.1	GWHPAOTB034045	57.643	314	123	4	370	681	352	657	3.75e-112	402			Q#2 - >GWHPAOTB000347	superfamily	451246	254	469	5.54916e-58	193.096	cl21453	PKc_like superfamily	-	-
AT4G22130.1	GWHPAOTB034045	44.934	227	113	2	11	236	7	222	1.61e-52	205			Q#2 - >GWHPAOTB000347	non-specific	270968	250	469	1.58453e-57	192.102	cd14066	STKc_IRAK	-	cl21453
AT1G35710.1	GWHPAOTB045302	42.642	530	300	2	120	647	98	625	1.59e-110	398			Q#2 - >GWHPAOTB000347	non-specific	270901	254	425	1.33911e-31	121.876	cd13999	STKc_MAP3K-like	C	cl21453
AT1G35710.1	GWHPAOTB045302	40.146	548	327	1	169	715	99	646	2.03e-106	384			Q#2 - >GWHPAOTB000347	non-specific	271061	254	431	9.83407e-28	112.226	cd14159	STKc_IRAK1	C	cl21453
AT1G35710.1	GWHPAOTB045302	38.52	662	355	11	1	636	4	639	4e-106	383			Q#2 - >GWHPAOTB000347	non-specific	215061	65	442	1.67342e-23	104.545	PLN00113	PLN00113	N	cl33413
AT1G35710.1	GWHPAOTB007766	40.264	606	343	8	11	599	14	617	3.75e-90	330			Q#2 - >GWHPAOTB000347	superfamily	215061	65	442	1.67342e-23	104.545	cl33413	PLN00113 superfamily	N	-
AT1G35710.1	GWHPAOTB014059	38.983	590	342	4	24	599	48	633	2.9e-102	370			Q#2 - >GWHPAOTB000347	non-specific	271060	229	470	8.30939e-23	98.3402	cd14158	STKc_IRAK4	-	cl21453
AT1G35710.1	GWHPAOTB007760	38.448	567	345	3	34	599	6	569	1.78e-101	367			Q#2 - >GWHPAOTB000347	non-specific	270622	254	419	1.63867e-19	86.9407	cd00180	PKc	-	cl21453
AT1G35710.1	GWHPAOTB033953	39.775	621	360	8	15	628	129	742	6.31e-104	376			Q#2 - >GWHPAOTB000347	non-specific	270880	254	427	2.82098e-19	87.5086	cd13978	STKc_RIP	C	cl21453
AT1G51810.1	GWHPAOTB000876	42.915	741	353	18	1	729	135	817	2.21e-168	587			Q#2 - >GWHPAOTB000347	non-specific	425449	254	439	4.58603e-19	86.5087	pfam00069	Pkinase	-	cl21453
AT1G51810.1	GWHPAOTB025971	42.857	749	389	16	1	737	134	855	3.79e-162	567			Q#2 - >GWHPAOTB000347	non-specific	270916	253	433	5.81465e-18	83.4047	cd14014	STKc_PknB_like	C	cl21453
AT1G51810.1	GWHPAOTB025966	43.219	671	347	14	69	734	162	803	5.02e-150	527			Q#2 - >GWHPAOTB000347	non-specific	270692	253	426	3.06748e-17	81.0951	cd05122	PKc_STE	C	cl21453
AT1G51810.1	GWHPAOTB037993	40.854	749	368	24	1	739	131	814	2.96e-149	525			Q#2 - >GWHPAOTB000347	non-specific	270947	263	435	4.0718e-16	78.3617	cd14045	PK_GC_unk	-	cl21453
AT1G51810.1	GWHPAOTB016680	49.146	527	241	11	207	729	310	813	2.21e-145	512			Q#2 - >GWHPAOTB000347	non-specific	270894	250	433	2.96498e-15	75.8895	cd13992	PK_GC	C	cl21453
AT1G51810.1	GWHPAOTB016680	31.818	352	193	11	1	342	148	462	9.19e-31	132			Q#2 - >GWHPAOTB000347	non-specific	271062	275	424	4.96707e-15	75.3062	cd14160	PK_IRAK3	C	cl21453
AT1G51810.1	GWHPAOTB001481	39.776	714	370	20	28	734	148	808	2.82e-123	439			Q#2 - >GWHPAOTB000347	non-specific	270956	246	421	2.28732e-14	73.5496	cd14054	STKc_BMPR2_AMHR2	C	cl21453
AT1G66830.1	GWHPAOTB010782	39.246	716	396	17	4	683	5	717	2.81e-142	501			Q#2 - >GWHPAOTB000347	non-specific	270955	317	421	3.22313e-14	73.1308	cd14053	STKc_ACVR2	NC	cl21453
AT1G66830.1	GWHPAOTB018504	38.746	702	382	14	23	683	23	717	4.74e-139	490			Q#2 - >GWHPAOTB000347	non-specific	270900	317	420	6.61408e-14	72.0861	cd13998	STKc_TGFbR-like	NC	cl21453
AT1G66830.1	GWHPAOTB004919	35.039	762	379	30	21	680	20	767	9.88e-97	351			Q#2 - >GWHPAOTB000347	non-specific	270944	249	432	1.09312e-13	71.0872	cd14042	PK_GC-A_B	C	cl21453
AT1G66830.1	GWHPAOTB028584	35.135	629	350	23	67	679	208	794	2.15e-80	297			Q#2 - >GWHPAOTB000347	non-specific	270966	264	425	1.11057e-13	71.0211	cd14064	PKc_TNNI3K	C	cl21453
AT1G66830.1	GWHPAOTB042974	35.04	625	361	23	67	679	171	762	8.91e-80	295			Q#2 - >GWHPAOTB000347	non-specific	214567	254	425	2.69107e-13	69.481	smart00220	S_TKc	C	cl21453
AT1G66830.1	GWHPAOTB020270	34.805	589	340	19	104	679	246	803	3.42e-72	270			Q#2 - >GWHPAOTB000347	non-specific	215061	22	168	5.70964e-13	71.4176	PLN00113	PLN00113	C	cl33413
AT1G66830.1	GWHPAOTB020270	42.969	128	71	2	126	253	95	220	2.4e-15	81.9			Q#2 - >GWHPAOTB000347	superfamily	215061	22	168	5.70964e-13	71.4176	cl33413	PLN00113 superfamily	C	-
AT1G66830.1	GWHPAOTB036519	34.824	626	357	25	73	679	209	802	8e-70	262			Q#2 - >GWHPAOTB000347	non-specific	270623	268	425	5.90008e-13	68.7195	cd00192	PTKc	C	cl21453
AT1G66830.1	GWHPAOTB036519	38.144	194	111	4	65	253	131	320	2.66e-16	85			Q#2 - >GWHPAOTB000347	non-specific	429616	268	425	9.81907e-13	67.9058	pfam07714	Pkinase_Tyr	C	cl21453
AT1G66830.1	GWHPAOTB036519	41.406	128	73	2	126	253	94	219	1.95e-09	62.6			Q#2 - >GWHPAOTB000347	non-specific	197581	256	425	2.38251e-12	66.7856	smart00219	TyrKc	C	cl21453
AT1G66830.1	GWHPAOTB000933	33.161	579	324	19	118	679	71	603	4.42e-69	259			Q#2 - >GWHPAOTB000347	non-specific	270964	254	425	2.66427e-12	66.6481	cd14062	STKc_Raf	C	cl21453
AT1G66830.1	GWHPAOTB000933	36.765	204	110	9	4	204	14	201	1.51e-20	99.1			Q#2 - >GWHPAOTB000347	non-specific	214568	256	425	4.09402e-12	66.4182	smart00221	STYKc	C	cl21453
AT1G63430.2	GWHPAOTB042930	34.757	679	343	26	20	686	32	622	7.44e-83	305			Q#2 - >GWHPAOTB000347	non-specific	270963	263	425	5.99311e-12	65.8776	cd14061	STKc_MLK	C	cl21453
AT1G63430.2	GWHPAOTB014553	36.438	365	184	9	324	686	373	691	2.05e-57	220			Q#2 - >GWHPAOTB000347	non-specific	270935	255	425	6.60584e-12	65.7948	cd14033	STKc_WNK4	C	cl21453
AT1G63430.2	GWHPAOTB014553	39.181	171	98	4	6	173	10	177	6.03e-24	110			Q#2 - >GWHPAOTB000347	non-specific	178695	18	231	7.67757e-12	67.5334	PLN03150	PLN03150	N	cl31977
AT1G63430.2	GWHPAOTB006603	34.43	395	211	9	294	686	356	704	2.46e-56	217			Q#2 - >GWHPAOTB000347	superfamily	178695	18	231	7.67757e-12	67.5334	cl31977	PLN03150 superfamily	N	-
AT1G63430.2	GWHPAOTB006603	40.268	149	87	1	25	173	31	177	3.99e-22	104			Q#2 - >GWHPAOTB000347	non-specific	271052	254	425	7.74673e-12	65.4233	cd14150	STKc_A-Raf	C	cl21453
AT1G63430.2	GWHPAOTB015557	34.509	397	203	13	294	686	360	703	2.64e-55	213			Q#2 - >GWHPAOTB000347	non-specific	270914	278	439	9.20618e-12	65.0735	cd14012	PK_eIF2AK_GCN2_rpt1	-	cl21453
AT1G63430.2	GWHPAOTB015557	34.868	152	95	2	27	176	40	189	1.49e-22	105			Q#2 - >GWHPAOTB000347	non-specific	271053	245	425	9.39173e-12	65.4676	cd14151	STKc_B-Raf	C	cl21453
AT1G63430.2	GWHPAOTB021781	32.683	410	222	14	281	686	346	705	1.17e-53	208			Q#2 - >GWHPAOTB000347	non-specific	270929	313	427	1.09382e-11	65.2136	cd14027	STKc_RIP1	NC	cl21453
AT1G63430.2	GWHPAOTB021781	38.961	154	89	2	27	177	40	191	1.15e-25	116			Q#2 - >GWHPAOTB000347	non-specific	270927	317	425	3.04307e-11	63.6672	cd14025	STKc_RIP4_like	NC	cl21453
AT1G63430.2	GWHPAOTB014542	30.428	631	318	33	27	643	38	561	5.85e-42	169			Q#2 - >GWHPAOTB000347	non-specific	270885	331	425	5.20693e-11	63.0134	cd13983	STKc_WNK	NC	cl21453
AT1G63430.2	GWHPAOTB005950	29.228	544	335	23	70	596	525	1035	4.68e-40	163			Q#2 - >GWHPAOTB000347	non-specific	271057	286	419	6.38377e-11	62.493	cd14155	PKc_TESK	C	cl21453
AT1G63430.2	GWHPAOTB005950	37.278	169	98	5	70	231	312	479	6.22e-15	80.6			Q#2 - >GWHPAOTB000347	non-specific	271043	317	421	6.62256e-11	63.1354	cd14141	STKc_ACVR2a	NC	cl21453
AT1G63430.2	GWHPAOTB005950	37.634	93	57	1	67	158	594	686	1.81e-07	56			Q#2 - >GWHPAOTB000347	non-specific	270967	285	419	7.72722e-11	62.5086	cd14065	PKc_LIMK_like	C	cl21453
AT1G63430.2	GWHPAOTB010108	29.52	542	304	23	30	509	28	553	8.04e-37	153			Q#2 - >GWHPAOTB000347	non-specific	270782	254	425	1.16186e-10	61.9773	cd06605	PKc_MAPKK	C	cl21453
AT1G51805.1	GWHPAOTB016680	42.135	871	406	31	18	871	39	828	1.25e-176	616			Q#2 - >GWHPAOTB000347	non-specific	270881	254	427	1.28753e-10	62.0159	cd13979	STKc_Mos	C	cl21453
AT1G51805.1	GWHPAOTB037993	40.816	882	409	32	11	871	31	820	2.88e-172	601			Q#2 - >GWHPAOTB000347	non-specific	270928	319	430	2.33177e-10	61.4723	cd14026	STKc_RIP2	NC	cl21453
AT1G51805.1	GWHPAOTB020663	35.484	899	498	35	20	868	19	885	3.57e-137	485			Q#2 - >GWHPAOTB000347	non-specific	270957	317	421	2.40182e-10	61.6239	cd14055	STKc_TGFbR2_like	NC	cl21453
AT1G51850.1	GWHPAOTB037993	40.702	855	426	25	12	852	33	820	3.34e-176	614			Q#2 - >GWHPAOTB000347	non-specific	270788	331	426	4.31749e-10	60.3967	cd06613	STKc_MAP4K3_like	NC	cl21453
AT1G51850.1	GWHPAOTB016680	47.08	548	258	13	310	852	308	828	1.17e-147	520			Q#2 - >GWHPAOTB000347	non-specific	270934	276	425	5.59508e-10	60.0906	cd14032	STKc_WNK2_like	C	cl21453
AT1G51850.1	GWHPAOTB016680	35.021	474	235	17	18	459	39	471	3.8e-59	227			Q#2 - >GWHPAOTB000347	non-specific	271051	242	425	1.27421e-09	59.2745	cd14149	STKc_C-Raf	C	cl21453
AT1G51850.1	GWHPAOTB020663	34.004	894	490	30	25	849	23	885	1.89e-127	453			Q#2 - >GWHPAOTB000347	non-specific	133248	254	435	1.31503e-09	58.9852	cd05148	PTKc_Srm_Brk	-	cl21453
AT1G51790.1	GWHPAOTB016680	41.351	844	416	21	23	856	41	815	4.77e-177	617			Q#2 - >GWHPAOTB000347	non-specific	270961	274	425	1.50591e-09	58.2748	cd14059	STKc_MAP3K12_13	C	cl21453
AT1G51790.1	GWHPAOTB037993	40.261	842	428	23	17	854	35	805	1.36e-169	592			Q#2 - >GWHPAOTB000347	non-specific	271042	317	421	1.96095e-09	58.5033	cd14140	STKc_ACVR2b	NC	cl21453
AT1G51790.1	GWHPAOTB001481	40.186	861	446	21	23	875	22	821	2.89e-168	588			Q#2 - >GWHPAOTB000347	non-specific	270902	234	427	2.06371e-09	58.3946	cd14000	STKc_LRRK	C	cl21453
AT1G51790.1	GWHPAOTB025966	39.039	853	462	19	29	875	16	816	3.34e-164	574			Q#2 - >GWHPAOTB000347	non-specific	270945	261	425	2.68493e-09	57.8016	cd14043	PK_GC-2D	C	cl21453
AT1G51910.1	GWHPAOTB016680	42.204	853	421	26	21	864	39	828	2.2e-177	618			Q#2 - >GWHPAOTB000347	non-specific	271059	263	427	2.87551e-09	58.3097	cd14157	STKc_IRAK2	C	cl21453
AT1G51910.1	GWHPAOTB025966	40.809	865	433	30	29	873	16	821	1.22e-164	576			Q#2 - >GWHPAOTB000347	non-specific	271050	280	425	2.94161e-09	57.6891	cd14148	STKc_MLK2	C	cl21453
AT1G51910.1	GWHPAOTB034200	39.387	815	372	26	7	808	11	716	3.61e-133	472			Q#2 - >GWHPAOTB000347	non-specific	271048	283	425	5.03973e-09	57.3548	cd14146	STKc_MLK4	C	cl21453
AT1G34110.1	GWHPAOTB012561	40.13	461	248	5	84	518	150	608	2.41e-58	224			Q#2 - >GWHPAOTB000347	non-specific	271047	283	426	5.30564e-09	56.9743	cd14145	STKc_MLK1	C	cl21453
AT1G34110.1	GWHPAOTB012561	40.164	366	215	4	82	445	244	607	4.46e-47	187			Q#2 - >GWHPAOTB000347	non-specific	132980	324	433	5.61056e-09	57.7513	cd06649	PKc_MEK2	NC	cl21453
AT1G10850.1	GWHPAOTB044901	41.578	659	321	18	29	646	29	664	3.08e-133	471			Q#2 - >GWHPAOTB000347	non-specific	270789	331	425	5.92495e-09	56.8354	cd06614	STKc_PAK	NC	cl21453
AT1G10850.1	GWHPAOTB026816	43.513	632	291	18	34	631	36	635	2.29e-130	462			Q#2 - >GWHPAOTB000347	non-specific	270960	280	425	6.91803e-09	56.6765	cd14058	STKc_TAK1	C	cl21453
AT1G10850.1	GWHPAOTB023029	40.888	653	319	16	25	634	25	653	1.26e-129	459			Q#2 - >GWHPAOTB000347	specific	223589	254	436	7.92942e-09	57.4444	COG0515	SPS1	C	cl43163
AT1G10850.1	GWHPAOTB023958	40.124	643	342	25	8	634	4	619	6.13e-108	387			Q#2 - >GWHPAOTB000347	superfamily	223589	254	436	7.92942e-09	57.4444	cl43163	SPS1 superfamily	C	-
AT1G10850.1	GWHPAOTB037398	40.924	606	309	25	32	623	25	595	1.03e-101	367			Q#2 - >GWHPAOTB000347	non-specific	270780	324	426	9.09354e-09	56.9037	cd05632	STKc_GRK5	NC	cl21453
AT1G10850.1	GWHPAOTB025321	39.269	629	337	23	26	631	21	627	1.07e-100	363			Q#2 - >GWHPAOTB000347	non-specific	270785	254	426	9.57436e-09	56.5416	cd06608	STKc_myosinIII_N_like	C	cl21453
AT1G10850.1	GWHPAOTB025727	39.13	644	332	25	9	634	4	605	5.6e-100	361			Q#2 - >GWHPAOTB000347	non-specific	270730	344	430	1.59794e-08	55.3402	cd05578	STKc_Yank1	NC	cl21453
AT1G10850.1	GWHPAOTB000933	37.125	633	344	22	17	632	12	607	3.73e-99	358			Q#2 - >GWHPAOTB000347	non-specific	270962	254	443	1.80249e-08	55.3486	cd14060	STKc_MLTK	-	cl21453
AT1G66150.1	GWHPAOTB016316	54.274	503	211	11	444	942	489	976	3.3e-160	562			Q#2 - >GWHPAOTB000347	non-specific	270808	263	426	1.8516e-08	55.7687	cd06639	STKc_myosinIIIB_N	C	cl21453
AT1G66150.1	GWHPAOTB016316	38.928	429	241	12	27	441	29	450	6.07e-79	293			Q#2 - >GWHPAOTB000347	non-specific	271049	283	425	2.09847e-08	55.4205	cd14147	STKc_MLK3	C	cl21453
AT1G66150.1	GWHPAOTB020890	50	428	162	7	516	942	418	794	5.92e-113	405			Q#2 - >GWHPAOTB000347	non-specific	270779	332	427	2.23874e-08	55.4144	cd05630	STKc_GRK6	NC	cl21453
AT1G66150.1	GWHPAOTB020890	38.71	217	125	4	87	297	54	268	7.76e-31	133			Q#2 - >GWHPAOTB000347	non-specific	270948	332	419	2.44255e-08	55.0678	cd14046	STKc_EIF2AK4_GCN2_rpt2	NC	cl21453
AT1G66150.1	GWHPAOTB020024	40.114	526	303	9	21	540	24	543	2.41e-86	317			Q#2 - >GWHPAOTB000347	non-specific	271056	264	419	2.63261e-08	55.2065	cd14154	STKc_LIMK	C	cl21453
AT1G66150.1	GWHPAOTB020024	76.316	114	27	0	570	683	535	648	2.04e-52	205			Q#2 - >GWHPAOTB000347	non-specific	271124	256	419	2.73618e-08	54.95	cd14222	STKc_LIMK2	C	cl21453
AT1G34420.1	GWHPAOTB004477	51.993	577	251	9	20	581	15	580	4.16e-152	535			Q#2 - >GWHPAOTB000347	non-specific	165291	275	427	2.77937e-08	55.1335	PHA02988	PHA02988	NC	cl21453
AT1G34420.1	GWHPAOTB012658	52.912	601	255	8	20	609	15	598	5.81e-158	554			Q#2 - >GWHPAOTB000347	non-specific	270932	280	425	3.43189e-08	54.6712	cd14030	STKc_WNK1	NC	cl21453
AT1G34420.1	GWHPAOTB025018	38.118	850	485	18	142	963	46	882	2.15e-139	493			Q#2 - >GWHPAOTB000347	non-specific	270786	331	426	3.4854e-08	54.5583	cd06609	STKc_MST3_like	NC	cl21453
AT1G34420.1	GWHPAOTB035613	38.163	849	478	20	146	963	50	882	1.06e-136	484			Q#2 - >GWHPAOTB000347	non-specific	271018	267	436	3.76663e-08	54.5781	cd14116	STKc_Aurora-A	-	cl21453
AT1G34420.1	GWHPAOTB005950	34.267	893	518	28	107	963	215	1074	4.7e-107	386			Q#2 - >GWHPAOTB000347	non-specific	270933	276	425	4.48959e-08	54.3415	cd14031	STKc_WNK3	C	cl21453
AT1G34420.1	GWHPAOTB005950	37.015	335	194	8	252	575	72	400	2.18e-35	148			Q#2 - >GWHPAOTB000347	non-specific	270787	246	426	4.55007e-08	54.2859	cd06610	STKc_OSR1_SPAK	C	cl21453
AT1G34420.1	GWHPAOTB005950	36.437	247	148	4	350	589	78	322	1.87e-27	122			Q#2 - >GWHPAOTB000347	non-specific	271088	332	430	5.20905e-08	54.0963	cd14186	STKc_PLK4	N	cl21453
AT1G34420.1	GWHPAOTB012561	33.995	806	487	22	182	963	207	991	2.41e-100	363			Q#2 - >GWHPAOTB000347	non-specific	270810	331	425	5.35631e-08	54.2927	cd06642	STKc_STK25	NC	cl21453
AT1G34420.1	GWHPAOTB012561	37.391	230	140	3	350	576	92	320	1.22e-24	113			Q#2 - >GWHPAOTB000347	non-specific	270869	254	433	5.99096e-08	53.9343	cd08530	STKc_CNK2-like	-	cl21453
AT1G34420.1	GWHPAOTB012561	34.562	217	126	9	107	314	398	607	5.03e-16	84.6			Q#2 - >GWHPAOTB000347	non-specific	270868	332	428	6.07327e-08	53.5691	cd08529	STKc_FA2-like	NC	cl21453
AT1G34420.1	GWHPAOTB019411	33.744	812	461	24	191	963	279	1052	2.16e-99	360			Q#2 - >GWHPAOTB000347	non-specific	271089	339	435	6.43191e-08	53.7835	cd14187	STKc_PLK1	N	cl21453
AT1G34420.1	GWHPAOTB019411	32.432	222	128	10	97	300	475	692	4.25e-10	65.2			Q#2 - >GWHPAOTB000347	non-specific	132950	254	425	6.67748e-08	53.7289	cd06619	PKc_MKK5	C	cl21453
AT1G34420.1	GWHPAOTB019411	45.161	62	34	0	514	575	105	166	1.98e-05	49.8			Q#2 - >GWHPAOTB000347	non-specific	270648	254	427	7.17553e-08	53.5726	cd05057	PTKc_EGFR_like	C	cl21453
AT1G34420.1	GWHPAOTB032559	35.329	835	491	25	156	963	264	1076	7.26e-98	356			Q#2 - >GWHPAOTB000347	non-specific	270905	354	425	7.64499e-08	53.2902	cd14003	STKc_AMPK-like	NC	cl21453
AT1G34420.1	GWHPAOTB032559	33.471	484	282	10	132	576	40	522	4.9e-43	174			Q#2 - >GWHPAOTB000347	non-specific	133243	250	490	7.96258e-08	53.4153	cd05112	PTKc_Itk	-	cl21453
AT1G34420.1	GWHPAOTB004452	48.718	468	220	7	158	611	109	570	2.92e-97	353			Q#2 - >GWHPAOTB000347	non-specific	270783	331	425	8.4337e-08	53.2932	cd06606	STKc_MAPKKK	NC	cl21453
AT1G34420.1	GWHPAOTB004452	39.146	562	287	20	20	558	15	544	3.55e-67	253			Q#2 - >GWHPAOTB000347	non-specific	270793	324	427	9.73239e-08	53.5806	cd06621	PKc_Pek1_like	NC	cl21453
AT1G78980.1	GWHPAOTB007023	45.505	723	345	12	1	696	12	712	1.37e-174	608			Q#2 - >GWHPAOTB000347	non-specific	132943	332	426	1.17564e-07	53.0383	cd06612	STKc_MST1_2	NC	cl21453
AT1G78980.1	GWHPAOTB014963	39.777	719	370	15	10	696	22	709	2.49e-135	478			Q#2 - >GWHPAOTB000347	non-specific	270635	264	419	1.3938e-07	52.7382	cd05039	PTKc_Csk_like	C	cl21453
AT1G78980.1	GWHPAOTB038254	64.087	323	110	3	365	681	367	689	9.07e-129	456			Q#2 - >GWHPAOTB000347	non-specific	270816	324	433	1.61643e-07	53.1348	cd06650	PKc_MEK1	NC	cl21453
AT1G78980.1	GWHPAOTB038254	47.566	267	137	2	2	266	4	269	1.1e-61	235			Q#2 - >GWHPAOTB000347	non-specific	173720	344	426	1.76052e-07	52.6875	cd05631	STKc_GRK4	NC	cl21453
AT1G78980.1	GWHPAOTB034021	63.777	323	111	2	365	681	369	691	1.85e-128	455			Q#2 - >GWHPAOTB000347	non-specific	270792	324	426	2.10118e-07	52.4417	cd06620	PKc_Byr1_like	NC	cl21453
AT1G78980.1	GWHPAOTB034021	50.893	224	109	1	20	243	24	246	5.66e-63	239			Q#2 - >GWHPAOTB000347	non-specific	270867	333	425	2.68445e-07	52.1194	cd08528	STKc_Nek10	NC	cl21453
AT1G78980.1	GWHPAOTB014991	38.387	719	370	18	10	696	22	699	3.92e-122	434			Q#2 - >GWHPAOTB000347	non-specific	132971	331	425	2.83391e-07	51.9768	cd06640	STKc_MST4	NC	cl21453
AT1G78980.1	GWHPAOTB033437	54.019	311	135	3	375	678	474	783	1.97e-96	350			Q#2 - >GWHPAOTB000347	non-specific	270857	254	433	3.05534e-07	51.773	cd08217	STKc_Nek2	-	cl21453
AT1G78980.1	GWHPAOTB033437	39.545	220	132	1	24	243	36	254	3.84e-38	157			Q#2 - >GWHPAOTB000347	non-specific	270898	332	419	3.77077e-07	51.5245	cd13996	STKc_EIF2AK	NC	cl21453
AT1G78980.1	GWHPAOTB014766	53.242	293	133	3	388	676	457	749	3.21e-90	329			Q#2 - >GWHPAOTB000347	non-specific	411126	324	425	3.90177e-07	52.4897	NF033483	PknB_PASTA_kin	C	cl41276
AT1G78980.1	GWHPAOTB014766	37.283	346	192	7	7	328	11	355	1.44e-47	188			Q#2 - >GWHPAOTB000347	superfamily	411126	324	425	3.90177e-07	52.4897	cl41276	PknB_PASTA_kin superfamily	C	-
AT1G78980.1	GWHPAOTB038871	51.09	321	148	4	366	678	465	784	5.74e-89	325			Q#2 - >GWHPAOTB000347	non-specific	271000	255	432	4.0792e-07	51.322	cd14098	STKc_Rad53_Cds1	-	cl21453
AT1G78980.1	GWHPAOTB038871	39.732	224	134	1	24	247	36	258	9.4e-39	159			Q#2 - >GWHPAOTB000347	non-specific	270803	285	426	4.29588e-07	51.5764	cd06633	STKc_TAO3	NC	cl21453
AT1G06840.1	GWHPAOTB038894	51.73	578	244	11	19	567	13	584	1.37e-161	566			Q#2 - >GWHPAOTB000347	non-specific	270756	329	425	4.86141e-07	51.2021	cd05605	STKc_GRK4_like	NC	cl21453
AT1G06840.1	GWHPAOTB038894	67.665	334	108	0	620	953	589	922	1.94e-140	496			Q#2 - >GWHPAOTB000347	non-specific	270971	332	425	5.54334e-07	50.7921	cd14069	STKc_Chk1	NC	cl21453
AT1G06840.1	GWHPAOTB032205	37.5	912	491	25	33	899	22	899	4.19e-146	515			Q#2 - >GWHPAOTB000347	non-specific	132946	324	426	5.93234e-07	51.2823	cd06615	PKc_MEK	NC	cl21453
AT1G06840.1	GWHPAOTB036675	37.811	923	496	24	22	899	14	903	1.06e-145	514			Q#2 - >GWHPAOTB000347	specific	400522	18	58	6.4768e-07	45.7508	pfam08263	LRRNT_2	-	cl08472
AT1G49100.1	GWHPAOTB001481	41.017	846	430	19	22	860	20	803	9.91e-169	589			Q#2 - >GWHPAOTB000347	superfamily	400522	18	58	6.4768e-07	45.7508	cl08472	LRRNT_2 superfamily	-	-
AT1G49100.1	GWHPAOTB025966	41.19	840	428	22	30	860	16	798	5.85e-168	587			Q#2 - >GWHPAOTB000347	non-specific	132989	327	425	6.96021e-07	50.8071	cd06658	STKc_PAK5	NC	cl21453
AT1G49100.1	GWHPAOTB037993	38.178	867	434	28	5	857	24	802	7.7e-157	550			Q#2 - >GWHPAOTB000347	non-specific	270809	331	425	7.10727e-07	50.8413	cd06641	STKc_MST3	NC	cl21453
AT1G49100.1	GWHPAOTB016680	47.328	524	252	12	342	860	309	813	1.47e-138	490			Q#2 - >GWHPAOTB000347	non-specific	270811	254	425	8.88304e-07	50.4103	cd06643	STKc_SLK	C	cl21453
AT1G49100.1	GWHPAOTB016680	37.793	299	160	6	22	314	39	317	4.22e-51	200			Q#2 - >GWHPAOTB000347	non-specific	173710	332	441	9.50556e-07	50.7127	cd05620	STKc_nPKC_delta	NC	cl21453
AT1G68400.1	GWHPAOTB021931	45.958	668	307	21	1	657	1	625	6.65e-154	539			Q#2 - >GWHPAOTB000347	non-specific	270733	332	441	9.56811e-07	50.2911	cd05581	STKc_PDK1	N	cl21453
AT1G68400.1	GWHPAOTB035853	45.113	665	330	15	24	662	24	679	5.4e-150	526			Q#2 - >GWHPAOTB000347	non-specific	271122	308	420	1.00369e-06	50.4245	cd14220	STKc_BMPR1a	NC	cl21453
AT1G68400.1	GWHPAOTB025727	46.919	633	283	17	11	636	14	600	5.07e-146	513			Q#2 - >GWHPAOTB000347	non-specific	270762	332	452	1.03225e-06	50.1716	cd05611	STKc_Rim15_like	N	cl21453
AT1G68400.1	GWHPAOTB039649	45.984	635	290	21	29	637	27	634	1.07e-145	512			Q#2 - >GWHPAOTB000347	non-specific	270814	253	425	1.07816e-06	49.9256	cd06647	STKc_PAK_I	C	cl21453
AT1G68400.1	GWHPAOTB000933	44.16	625	303	17	30	645	27	614	8.3e-143	503			Q#2 - >GWHPAOTB000347	non-specific	270913	332	426	1.16589e-06	50.0133	cd14011	PK_SCY1_like	NC	cl21453
AT1G68400.1	GWHPAOTB024585	43.685	673	319	24	1	662	26	649	2.15e-142	501			Q#2 - >GWHPAOTB000347	non-specific	270693	332	433	1.17733e-06	49.8228	cd05123	STKc_AGC	NC	cl21453
AT1G68400.1	GWHPAOTB043039	44.923	650	315	19	11	649	11	628	1.06e-138	489			Q#2 - >GWHPAOTB000347	non-specific	270909	268	433	1.43799e-06	49.3953	cd14007	STKc_Aurora	-	cl21453
AT1G68400.1	GWHPAOTB025321	43.906	640	295	20	29	640	27	630	5.46e-138	487			Q#2 - >GWHPAOTB000347	non-specific	270729	332	427	1.53256e-06	49.8328	cd05577	STKc_GRK	NC	cl21453
AT1G68400.1	GWHPAOTB037398	44.427	646	298	22	15	642	6	608	7.19e-136	480			Q#2 - >GWHPAOTB000347	non-specific	270969	281	425	2.04008e-06	49.1927	cd14067	STKc_LRRK1	C	cl21453
AT1G67720.1	GWHPAOTB034182	34.879	906	485	34	12	883	14	848	1.5e-134	477			Q#2 - >GWHPAOTB000347	non-specific	133213	280	419	2.22997e-06	48.8243	cd05082	PTKc_Csk	C	cl21453
AT1G67720.1	GWHPAOTB042036	35.575	922	537	31	3	899	10	899	3.77e-132	469			Q#2 - >GWHPAOTB000347	non-specific	271045	315	420	2.25861e-06	49.3629	cd14143	STKc_TGFbR1_ACVR1b_ACVR1c	NC	cl21453
AT1G67720.1	GWHPAOTB036064	47.672	451	231	3	21	471	20	465	1.83e-130	463			Q#2 - >GWHPAOTB000347	non-specific	270638	271	419	2.32397e-06	49.1233	cd05042	PTKc_Aatyk	C	cl21453
AT1G67720.1	GWHPAOTB036064	57.249	269	112	3	589	855	487	754	2.95e-95	346			Q#2 - >GWHPAOTB000347	non-specific	132987	253	425	2.50874e-06	49.3348	cd06656	STKc_PAK3	C	cl21453
AT1G67720.1	GWHPAOTB002638	35.346	911	496	35	3	883	23	870	1.68e-124	443			Q#2 - >GWHPAOTB000347	non-specific	270666	264	425	2.64168e-06	48.7161	cd05083	PTKc_Chk	C	cl21453
AT1G67720.1	GWHPAOTB037994	34.934	916	483	33	6	883	13	853	4.23e-122	435			Q#2 - >GWHPAOTB000347	non-specific	271091	332	436	2.65872e-06	48.7702	cd14189	STKc_PLK3	N	cl21453
AT1G08590.1	GWHPAOTB037111	44.444	477	237	9	7	473	4	462	1.28e-103	374			Q#2 - >GWHPAOTB000347	non-specific	270791	344	425	2.6888e-06	48.9096	cd06618	PKc_MKK7	NC	cl21453
AT1G08590.1	GWHPAOTB005367	39.311	987	547	24	33	1003	11	961	1.26e-180	629			Q#2 - >GWHPAOTB000347	non-specific	270896	331	433	3.03736e-06	48.8426	cd13994	STKc_HAL4_like	NC	cl21453
AT1G67510.1	GWHPAOTB010108	44.29	718	353	15	22	719	21	711	5.94e-166	579			Q#2 - >GWHPAOTB000347	non-specific	270958	292	420	3.05308e-06	48.8076	cd14056	STKc_TGFbR_I	C	cl21453
AT1G67510.1	GWHPAOTB034763	40.222	721	379	15	11	719	8	688	2.48e-138	488			Q#2 - >GWHPAOTB000347	non-specific	270641	246	421	3.23652e-06	48.4983	cd05047	PTKc_Tie	C	cl21453
AT1G67510.1	GWHPAOTB004919	35.013	794	413	29	1	718	1	767	4.7e-100	362			Q#2 - >GWHPAOTB000347	non-specific	270815	331	426	3.31501e-06	48.5928	cd06648	STKc_PAK_II	NC	cl21453
AT1G67510.1	GWHPAOTB035547	50.44	341	139	8	391	719	325	647	4.05e-90	329			Q#2 - >GWHPAOTB000347	non-specific	271065	338	427	3.61566e-06	48.4482	cd14163	STKc_TSSK3-like	NC	cl21453
AT1G67510.1	GWHPAOTB035547	41.872	203	109	4	21	222	18	212	1.49e-33	142			Q#2 - >GWHPAOTB000347	non-specific	270820	331	425	3.69641e-06	48.5673	cd06654	STKc_PAK1	NC	cl21453
AT1G67510.1	GWHPAOTB035547	43.182	176	97	2	125	300	68	240	3.19e-32	137			Q#2 - >GWHPAOTB000347	non-specific	270888	324	428	4.07635e-06	48.4459	cd13986	STKc_16	NC	cl21453
AT1G67510.1	GWHPAOTB028584	34.644	661	364	22	65	719	198	796	4.81e-81	299			Q#2 - >GWHPAOTB000347	non-specific	270822	333	426	4.50236e-06	48.24	cd06917	STKc_NAK1_like	NC	cl21453
AT1G67510.1	GWHPAOTB028584	35.472	265	135	7	29	266	73	328	2.42e-27	121			Q#2 - >GWHPAOTB000347	non-specific	270813	331	426	4.71211e-06	48.1013	cd06646	STKc_MAP4K5	NC	cl21453
AT1G67510.1	GWHPAOTB035853	36.484	677	353	22	46	719	50	652	2.3e-80	297			Q#2 - >GWHPAOTB000347	non-specific	270650	260	440	5.51543e-06	47.7293	cd05060	PTKc_Syk_like	-	cl21453
AT1G67510.1	GWHPAOTB025079	48.225	338	135	8	391	719	277	583	1.5e-78	290			Q#2 - >GWHPAOTB000347	non-specific	132942	254	425	5.53778e-06	47.8151	cd06611	STKc_SLK_like	C	cl21453
AT1G67510.1	GWHPAOTB025079	44.366	142	63	4	173	300	54	193	2.28e-22	105			Q#2 - >GWHPAOTB000347	non-specific	270801	243	444	7.04496e-06	47.4311	cd06631	STKc_YSK4	-	cl21453
AT1G67510.1	GWHPAOTB025079	36.943	157	63	6	22	162	19	155	2.56e-10	65.2			Q#2 - >GWHPAOTB000347	non-specific	270683	243	433	7.77145e-06	47.7097	cd05108	PTKc_EGFR	C	cl21453
AT1G67510.1	GWHPAOTB042974	33.837	662	373	22	65	719	161	764	3.53e-78	290			Q#2 - >GWHPAOTB000347	non-specific	132986	253	425	8.3548e-06	47.4113	cd06655	STKc_PAK2	C	cl21453
AT1G12460.1	GWHPAOTB020108	36.791	829	478	15	79	877	187	999	5.24e-128	455			Q#2 - >GWHPAOTB000347	non-specific	270889	344	448	9.29362e-06	46.9334	cd13987	STKc_SBK1	N	cl21453
AT1G12460.1	GWHPAOTB020108	32.272	471	284	8	30	469	40	506	4.85e-48	190			Q#2 - >GWHPAOTB000347	non-specific	270959	248	436	1.14974e-05	46.7122	cd14057	PK_ILK	-	cl21453
AT1G12460.1	GWHPAOTB020108	38.519	135	79	4	361	492	82	215	2.05e-10	66.1			Q#2 - >GWHPAOTB000347	non-specific	143356	331	466	1.26213e-05	47.2881	cd07851	STKc_p38	NC	cl21453
AT1G12460.1	GWHPAOTB020192	34.602	841	472	16	66	877	164	955	9.08e-120	428			Q#2 - >GWHPAOTB000347	non-specific	270805	328	426	1.30854e-05	46.9673	cd06635	STKc_TAO1	NC	cl21453
AT1G12460.1	GWHPAOTB020192	33.121	471	281	9	30	469	30	497	2.85e-37	154			Q#2 - >GWHPAOTB000347	non-specific	270951	263	419	1.34665e-05	46.732	cd14049	STKc_EIF2AK1_HRI	C	cl21453
AT1G12460.1	GWHPAOTB036610	34.934	833	480	17	66	877	164	955	2.39e-115	413			Q#2 - >GWHPAOTB000347	non-specific	270912	330	425	1.35057e-05	46.5179	cd14010	STKc_ULK4	NC	cl21453
AT1G12460.1	GWHPAOTB036610	33.557	447	241	11	30	470	30	426	2.22e-41	168			Q#2 - >GWHPAOTB000347	non-specific	133194	247	436	1.40951e-05	46.5055	cd05063	PTKc_EphR_A2	-	cl21453
AT1G12460.1	GWHPAOTB028530	34.39	852	482	17	74	877	120	942	2.02e-112	403			Q#2 - >GWHPAOTB000347	non-specific	270899	330	424	1.41402e-05	46.6075	cd13997	PKc_Wee1_like	NC	cl21453
AT1G12460.1	GWHPAOTB005950	33.174	838	512	20	56	877	273	1078	3.04e-104	376			Q#2 - >GWHPAOTB000347	non-specific	270895	332	435	1.41726e-05	46.5745	cd13993	STKc_Pat1_like	N	cl21453
AT1G12460.1	GWHPAOTB005950	39.56	273	161	2	199	469	82	352	3.9e-38	158			Q#2 - >GWHPAOTB000347	non-specific	132988	344	425	1.45033e-05	46.9398	cd06657	STKc_PAK4	NC	cl21453
AT1G12460.1	GWHPAOTB005950	33.445	299	196	3	174	470	104	401	2.27e-31	135			Q#2 - >GWHPAOTB000347	non-specific	271058	285	419	1.50181e-05	46.358	cd14156	PKc_LIMK_like_unk	C	cl21453
AT1G12460.1	GWHPAOTB008058	32.814	899	532	26	32	881	292	1167	7.14e-103	372			Q#2 - >GWHPAOTB000347	non-specific	270652	267	425	1.76744e-05	46.4183	cd05067	PTKc_Lck_Blk	C	cl21453
AT1G12460.1	GWHPAOTB008058	31.746	315	193	13	171	470	138	445	6.19e-22	104			Q#2 - >GWHPAOTB000347	non-specific	173656	236	425	1.86621e-05	46.4871	cd05111	PTK_HER3	C	cl21453
AT1G12460.1	GWHPAOTB028329	32.844	953	513	30	6	877	19	925	1.17e-102	371			Q#2 - >GWHPAOTB000347	non-specific	270634	264	421	1.97728e-05	46.2201	cd05038	PTKc_Jak_rpt2	C	cl21453
AT1G12460.1	GWHPAOTB040229	33.861	821	509	16	72	882	273	1069	2.57e-101	367			Q#2 - >GWHPAOTB000347	non-specific	132975	254	425	2.25518e-05	46.1781	cd06644	STKc_STK10	C	cl21453
AT1G12460.1	GWHPAOTB040229	37.445	227	138	3	246	470	86	310	4.67e-19	94.7			Q#2 - >GWHPAOTB000347	non-specific	270903	265	433	2.36171e-05	46.2385	cd14001	PKc_TOPK	C	cl21453
AT1G51860.1	GWHPAOTB037993	40.544	883	434	24	1	873	18	819	5.35e-180	627			Q#2 - >GWHPAOTB000347	non-specific	270979	322	447	2.47078e-05	45.9011	cd14077	STKc_Kin1_2	N	cl21453
AT1G51860.1	GWHPAOTB025966	43.231	687	359	15	182	864	141	800	9.76e-154	540			Q#2 - >GWHPAOTB000347	non-specific	270853	331	433	2.57149e-05	46.1561	cd07871	STKc_PCTAIRE3	NC	cl21453
AT1G51860.1	GWHPAOTB025966	40.741	135	75	3	29	160	16	148	1.33e-22	106			Q#2 - >GWHPAOTB000347	non-specific	270906	330	437	2.73521e-05	45.8404	cd14004	STKc_PASK	N	cl21453
AT1G51860.1	GWHPAOTB020663	34.83	913	512	32	23	883	19	900	4.48e-136	481			Q#2 - >GWHPAOTB000347	non-specific	270855	263	427	2.73647e-05	45.5314	cd08215	STKc_Nek	C	cl21453
AT1G51870.1	GWHPAOTB025971	40.528	871	456	20	15	833	15	875	1.58e-174	609			Q#2 - >GWHPAOTB000347	non-specific	270743	333	453	2.83895e-05	45.9459	cd05591	STKc_nPKC_epsilon	NC	cl21453
AT1G51870.1	GWHPAOTB016680	40.887	834	429	20	21	829	39	833	3.93e-169	591			Q#2 - >GWHPAOTB000347	non-specific	270799	283	425	2.90441e-05	45.8355	cd06629	STKc_Bck1_like	NC	cl21453
AT1G51870.1	GWHPAOTB037993	40.666	841	397	24	21	821	39	817	7.67e-168	586			Q#2 - >GWHPAOTB000347	non-specific	271044	317	420	3.05448e-05	45.8941	cd14142	STKc_ACVR1_ALK1	NC	cl21453
AT1G51870.1	GWHPAOTB001481	40.382	837	439	21	1	811	3	805	5.04e-167	584			Q#2 - >GWHPAOTB000347	non-specific	270972	262	428	3.20891e-05	45.5785	cd14070	STKc_HUNK	C	cl21453
AT1G51870.1	GWHPAOTB034182	52.204	431	189	8	416	837	457	879	1.03e-131	467			Q#2 - >GWHPAOTB000347	non-specific	270832	332	426	3.24673e-05	45.6329	cd07840	STKc_CDK9_like	NC	cl21453
AT1G51870.1	GWHPAOTB034182	43.792	443	233	9	1	440	4	433	3e-104	376			Q#2 - >GWHPAOTB000347	non-specific	270939	329	419	3.40795e-05	45.3516	cd14037	STKc_NAK_like	NC	cl21453
AT1G51870.1	GWHPAOTB034200	37.783	794	391	27	8	778	10	723	2.14e-128	456			Q#2 - >GWHPAOTB000347	non-specific	270759	329	426	3.80973e-05	45.6429	cd05608	STKc_GRK1	NC	cl21453
AT1G51870.1	GWHPAOTB037996	58.621	319	131	1	511	829	556	873	3.73e-124	442			Q#2 - >GWHPAOTB000347	non-specific	271001	332	433	3.93221e-05	45.2371	cd14099	STKc_PLK	N	cl21453
AT1G51870.1	GWHPAOTB037996	39.716	423	227	13	21	440	39	436	2.3e-83	307			Q#2 - >GWHPAOTB000347	non-specific	173729	324	427	4.31882e-05	45.1078	cd06617	PKc_MKK3_6	NC	cl21453
AT1G51870.1	GWHPAOTB002638	51.399	393	182	4	437	828	508	892	4.31e-123	438			Q#2 - >GWHPAOTB000347	non-specific	270687	330	436	4.42012e-05	45.1598	cd05117	STKc_CAMK	N	cl21453
AT1G51870.1	GWHPAOTB002638	41.315	426	236	9	21	440	39	456	2.22e-94	343			Q#2 - >GWHPAOTB000347	non-specific	271107	264	421	4.58056e-05	45.3916	cd14205	PTKc_Jak2_rpt2	C	cl21453
AT1G51870.1	GWHPAOTB037994	51.269	394	182	5	437	829	492	876	2.39e-122	436			Q#2 - >GWHPAOTB000347	non-specific	270859	336	427	4.58397e-05	45.109	cd08220	STKc_Nek8	NC	cl21453
AT1G51870.1	GWHPAOTB037994	39.64	444	256	8	1	440	5	440	2.96e-94	343			Q#2 - >GWHPAOTB000347	non-specific	173655	247	427	4.62279e-05	45.4424	cd05110	PTKc_HER4	C	cl21453
AT1G11130.1	GWHPAOTB014766	41.345	803	382	26	1	768	1	749	2.24e-146	515			Q#2 - >GWHPAOTB000347	non-specific	271123	279	419	4.75151e-05	44.9467	cd14221	STKc_LIMK1	C	cl21453
AT1G11130.1	GWHPAOTB006804	39.291	677	374	19	115	768	72	734	9.93e-117	417			Q#2 - >GWHPAOTB000347	non-specific	271101	331	426	4.87198e-05	44.9565	cd14199	STKc_CaMKK2	NC	cl21453
AT1G11130.1	GWHPAOTB006804	51.264	277	122	4	1	265	1	276	1.84e-73	274			Q#2 - >GWHPAOTB000347	non-specific	270790	344	425	5.19664e-05	45.0484	cd06616	PKc_MKK4	NC	cl21453
AT1G11130.1	GWHPAOTB033437	44.752	505	240	13	301	768	279	781	1.52e-115	413			Q#2 - >GWHPAOTB000347	non-specific	271109	330	435	5.44899e-05	45.3788	cd14207	PTKc_VEGFR1	N	cl21453
AT1G11130.1	GWHPAOTB033437	53.75	240	110	1	7	246	18	256	2.6e-66	250			Q#2 - >GWHPAOTB000347	non-specific	240344	336	427	5.46541e-05	45.6306	PTZ00283	PTZ00283	NC	cl36538
AT1G11130.1	GWHPAOTB038871	58.194	299	118	1	477	768	484	782	1e-104	378			Q#2 - >GWHPAOTB000347	superfamily	240344	336	427	5.46541e-05	45.6306	cl36538	PTZ00283 superfamily	NC	-
AT1G11130.1	GWHPAOTB038871	52.263	243	113	1	7	246	14	256	6.97e-66	249			Q#2 - >GWHPAOTB000347	non-specific	177557	316	457	5.59091e-05	45.2521	PHA03209	PHA03209	N	cl31822
AT1G11130.1	GWHPAOTB007023	54.667	300	129	4	476	768	391	690	2.65e-98	356			Q#2 - >GWHPAOTB000347	superfamily	177557	316	457	5.59091e-05	45.2521	cl31822	PHA03209 superfamily	N	-
AT1G11130.1	GWHPAOTB007023	42.449	245	139	2	1	243	10	254	6.72e-45	180			Q#2 - >GWHPAOTB000347	non-specific	270784	325	426	5.77233e-05	44.748	cd06607	STKc_TAO	NC	cl21453
AT1G11130.1	GWHPAOTB014963	53.333	300	133	4	476	768	388	687	6.98e-96	348			Q#2 - >GWHPAOTB000347	non-specific	173637	268	424	6.19397e-05	44.7463	cd05059	PTKc_Tec_like	C	cl21453
AT1G11130.1	GWHPAOTB014963	40.161	249	140	5	1	245	10	253	3.64e-39	161			Q#2 - >GWHPAOTB000347	non-specific	215061	64	154	6.56697e-05	45.6093	PLN00113	PLN00113	NC	cl33413
AT1G11130.1	GWHPAOTB038254	45.787	356	182	6	423	768	330	684	1.1e-91	334			Q#2 - >GWHPAOTB000347	non-specific	270742	344	453	7.89048e-05	44.5128	cd05590	STKc_nPKC_eta	NC	cl21453
AT1G11130.1	GWHPAOTB038254	38.843	242	145	3	5	244	6	246	1.77e-39	162			Q#2 - >GWHPAOTB000347	non-specific	270651	266	436	8.5992e-05	44.0868	cd05066	PTKc_EphR_A	-	cl21453
AT1G11130.1	GWHPAOTB034021	46.067	356	181	6	423	768	332	686	2.27e-91	333			Q#2 - >GWHPAOTB000347	non-specific	270950	309	419	0.000107638	44.0945	cd14048	STKc_EIF2AK3_PERK	NC	cl21453
AT1G11130.1	GWHPAOTB034021	39.256	242	144	3	5	244	6	246	1.6e-39	162			Q#2 - >GWHPAOTB000347	non-specific	270897	331	445	0.000108979	43.8446	cd13995	STKc_MAP3K8	NC	cl21453
AT1G11130.1	GWHPAOTB014991	51	300	130	5	476	768	388	677	1.1e-85	314			Q#2 - >GWHPAOTB000347	non-specific	271090	332	436	0.000117315	43.8472	cd14188	STKc_PLK2	N	cl21453
AT1G11130.1	GWHPAOTB014991	40.161	249	140	5	1	245	10	253	3.46e-39	161			Q#2 - >GWHPAOTB000347	non-specific	270798	331	425	0.000118771	43.677	cd06628	STKc_Byr2_like	NC	cl21453
AT1G11130.1	GWHPAOTB038285	48.805	293	149	1	477	768	368	660	1.4e-82	304			Q#2 - >GWHPAOTB000347	non-specific	270668	254	418	0.000121477	43.8411	cd05085	PTKc_Fer	C	cl21453
AT1G11130.1	GWHPAOTB038285	42.918	233	127	4	12	240	10	240	3.61e-45	180			Q#2 - >GWHPAOTB000347	non-specific	143382	331	423	0.0001222	44.2602	cd07877	STKc_p38alpha	NC	cl21453
AT1G51890.1	GWHPAOTB037993	40.138	867	438	23	9	867	31	824	2.55e-174	608			Q#2 - >GWHPAOTB000347	non-specific	270665	345	421	0.000129293	43.7286	cd05081	PTKc_Jak3_rpt2	NC	cl21453
AT1G51890.1	GWHPAOTB034200	39.708	821	368	26	2	807	8	716	1.04e-139	493			Q#2 - >GWHPAOTB000347	non-specific	270804	285	426	0.000138523	43.8579	cd06634	STKc_TAO2	NC	cl21453
AT1G51820.1	GWHPAOTB025966	42.375	859	429	19	26	877	16	815	1.35e-179	625			Q#2 - >GWHPAOTB000347	non-specific	270645	264	425	0.000138886	43.5638	cd05052	PTKc_Abl	C	cl21453
AT1G51820.1	GWHPAOTB037993	40.787	890	422	29	1	872	18	820	1.62e-175	612			Q#2 - >GWHPAOTB000347	non-specific	215036	332	429	0.0001397	44.0442	PLN00034	PLN00034	NC	cl33408
AT1G51820.1	GWHPAOTB016680	46.167	574	277	13	304	872	282	828	6.34e-146	514			Q#2 - >GWHPAOTB000347	superfamily	215036	332	429	0.0001397	44.0442	cl33408	PLN00034 superfamily	NC	-
AT1G51820.1	GWHPAOTB016680	37.474	475	242	18	18	479	39	471	3.3e-66	250			Q#2 - >GWHPAOTB000347	non-specific	270745	321	426	0.000143936	43.9163	cd05593	STKc_PKB_gamma	NC	cl21453
AT1G51820.1	GWHPAOTB020663	34.787	894	503	34	25	869	23	885	4e-129	459			Q#2 - >GWHPAOTB000347	non-specific	270821	333	425	0.000145439	43.8207	cd06659	STKc_PAK6	NC	cl21453
AT1G51830.1	GWHPAOTB037994	47.432	662	321	13	11	662	209	853	2.25e-178	620			Q#2 - >GWHPAOTB000347	non-specific	132969	254	426	0.000163498	43.4614	cd06638	STKc_myosinIIIA_N	C	cl21453
AT1G51830.1	GWHPAOTB037996	45.815	681	324	17	11	680	222	868	3.89e-171	597			Q#2 - >GWHPAOTB000347	non-specific	270765	336	426	0.000244588	42.984	cd05614	STKc_MSK2_N	NC	cl21453
AT1G51830.1	GWHPAOTB025971	44.07	683	351	11	7	685	209	864	7.92e-161	562			Q#2 - >GWHPAOTB000347	non-specific	271020	332	427	0.000258807	42.7319	cd14118	STKc_CAMKK	NC	cl21453
AT1G51830.1	GWHPAOTB000876	44.461	668	322	15	13	673	200	825	4.23e-160	560			Q#2 - >GWHPAOTB000347	non-specific	270757	354	425	0.000272889	42.8101	cd05606	STKc_beta_ARK	NC	cl21453
AT1G51830.1	GWHPAOTB025966	43.491	676	355	10	11	685	166	815	4.19e-157	550			Q#2 - >GWHPAOTB000347	non-specific	270954	262	421	0.000303135	42.7941	cd14052	PTKc_Wee1_fungi	C	cl21453
AT1G51830.1	GWHPAOTB016680	47.007	568	268	13	120	680	287	828	6.73e-150	526			Q#2 - >GWHPAOTB000347	non-specific	270770	332	436	0.000305911	42.9884	cd05619	STKc_nPKC_theta	NC	cl21453
AT1G51830.1	GWHPAOTB037993	42.232	663	304	23	11	662	208	802	8.21e-138	487			Q#2 - >GWHPAOTB000347	non-specific	215061	68	150	0.000311	43.2981	PLN00113	PLN00113	C	cl33413
AT1G51830.1	GWHPAOTB020663	35.063	713	389	27	10	675	198	883	1.74e-101	367			Q#2 - >GWHPAOTB000347	non-specific	271066	285	427	0.000344174	42.1539	cd14164	STKc_TSSK6-like	C	cl21453
AT1G27190.1	GWHPAOTB005475	46.508	587	298	9	4	583	16	593	1.93e-157	550			Q#2 - >GWHPAOTB000347	non-specific	270833	254	379	0.000353063	42.559	cd07841	STKc_CDK7	C	cl21453
AT1G27190.1	GWHPAOTB013570	45.656	587	303	9	4	583	16	593	5.43e-156	545			Q#2 - >GWHPAOTB000347	non-specific	270946	279	419	0.000360671	42.18	cd14044	PK_GC-C	C	cl21453
AT1G27190.1	GWHPAOTB000347	49.652	574	187	14	27	596	18	493	8.28e-139	488			Q#2 - >GWHPAOTB000347	non-specific	270656	245	425	0.000372077	42.3667	cd05071	PTKc_Src	C	cl21453
AT1G27190.1	GWHPAOTB017636	39.044	502	274	14	99	582	525	1012	4.17e-88	322			Q#2 - >GWHPAOTB000347	non-specific	270995	312	425	0.000408396	42.3408	cd14093	STKc_PhKG	NC	cl21453
AT1G27190.1	GWHPAOTB041744	38.372	516	286	14	97	588	664	1171	5.45e-86	315			Q#2 - >GWHPAOTB000347	non-specific	143385	331	450	0.000420747	42.6312	cd07880	STKc_p38gamma	NC	cl21453
AT1G27190.1	GWHPAOTB041744	41.739	115	62	2	83	195	486	597	3.98e-12	70.9			Q#2 - >GWHPAOTB000347	non-specific	270684	254	433	0.000443452	41.9336	cd05109	PTKc_HER2	C	cl21453
AT1G27190.1	GWHPAOTB041744	40.373	161	79	7	86	234	391	546	5.02e-11	67.4			Q#2 - >GWHPAOTB000347	non-specific	173765	344	427	0.000484473	41.8674	cd08225	STKc_Nek5	NC	cl21453
AT1G27190.1	GWHPAOTB041744	36.842	171	92	9	86	243	317	484	5.44e-08	57.3			Q#2 - >GWHPAOTB000347	non-specific	270654	245	425	0.000486308	41.9809	cd05069	PTKc_Yes	C	cl21453
AT1G27190.1	GWHPAOTB009900	39.271	494	278	14	99	582	532	1013	1.21e-85	314			Q#2 - >GWHPAOTB000347	non-specific	270630	268	425	0.000492853	41.8845	cd05034	PTKc_Src_like	C	cl21453
AT1G53730.2	GWHPAOTB025105	41.463	697	365	15	33	720	37	699	8.25e-143	503			Q#2 - >GWHPAOTB000347	non-specific	173638	267	425	0.000531151	41.779	cd05065	PTKc_EphR_B	C	cl21453
AT1G53730.2	GWHPAOTB034045	40.172	697	357	18	13	700	12	657	1.45e-136	482			Q#2 - >GWHPAOTB000347	non-specific	270681	330	435	0.00054641	42.2752	cd05103	PTKc_VEGFR2	N	cl21453
AT1G53730.2	GWHPAOTB033437	58.446	296	117	4	404	695	491	784	1.01e-106	384			Q#2 - >GWHPAOTB000347	non-specific	271102	332	426	0.000579833	41.8585	cd14200	STKc_CaMKK1	NC	cl21453
AT1G53730.2	GWHPAOTB033437	34.949	392	222	10	25	393	34	415	9.11e-46	182			Q#2 - >GWHPAOTB000347	non-specific	271133	264	427	0.000582024	41.6212	cd14663	STKc_SnRK3	C	cl21453
AT1G53730.2	GWHPAOTB014766	56.419	296	124	4	399	692	457	749	2.89e-100	363			Q#2 - >GWHPAOTB000347	non-specific	133247	345	440	0.000644013	41.4866	cd05116	PTKc_Syk	N	cl21453
AT1G53730.2	GWHPAOTB014766	39.735	302	168	8	27	317	29	327	1.2e-47	188			Q#2 - >GWHPAOTB000347	non-specific	270767	330	436	0.00071163	41.5232	cd05616	STKc_cPKC_beta	NC	cl21453
AT1G51800.1	GWHPAOTB025966	39.742	853	450	22	29	876	16	809	3.1e-174	608			Q#2 - >GWHPAOTB000347	non-specific	143363	331	462	0.000843045	41.5871	cd07858	STKc_TEY_MAPK	NC	cl21453
AT1G51800.1	GWHPAOTB016680	48.023	531	246	11	338	864	309	813	2.73e-152	535			Q#2 - >GWHPAOTB000347	non-specific	270827	285	426	0.000857428	41.1489	cd07833	STKc_CDKL	C	cl21453
AT1G51800.1	GWHPAOTB016680	34.549	466	262	13	23	482	41	469	1.02e-65	249			Q#2 - >GWHPAOTB000347	non-specific	271069	344	426	0.000867422	41.1665	cd14167	STKc_CaMKI_alpha	NC	cl21453
AT1G51800.1	GWHPAOTB018442	33.225	927	529	34	1	871	1	893	2.48e-130	462			Q#2 - >GWHPAOTB000347	non-specific	270649	326	421	0.000988084	40.9202	cd05058	PTKc_Met_Ron	NC	cl21453
AT1G28440.1	GWHPAOTB043980	35.262	363	221	7	57	413	216	570	1.02e-39	163			Q#2 - >GWHPAOTB000347	non-specific	143377	331	433	0.00105162	41.1307	cd07872	STKc_PCTAIRE2	NC	cl21453
AT1G31420.1	GWHPAOTB001288	48.644	590	272	13	13	592	8	576	1.79e-164	573			Q#2 - >GWHPAOTB000347	non-specific	165478	331	426	0.00106514	41.1338	PHA03212	PHA03212	NC	cl31529
AT1G31420.1	GWHPAOTB030909	49.221	321	155	4	260	575	26	343	2.73e-90	328			Q#2 - >GWHPAOTB000347	superfamily	165478	331	426	0.00106514	41.1338	cl31529	PHA03212 superfamily	NC	-
AT1G31420.1	GWHPAOTB028329	39.499	519	282	11	75	584	434	929	3.87e-90	329			Q#2 - >GWHPAOTB000347	non-specific	270686	345	425	0.00113726	40.6998	cd05115	PTKc_Zap-70	NC	cl21453
AT1G31420.1	GWHPAOTB028329	38.655	119	73	0	71	189	361	479	1.81e-14	78.9			Q#2 - >GWHPAOTB000347	non-specific	270864	325	427	0.00114197	41.0084	cd08226	PK_STRAD_beta	NC	cl21453
AT1G31420.1	GWHPAOTB014114	38.37	503	286	13	79	575	477	961	6.15e-90	328			Q#2 - >GWHPAOTB000347	non-specific	270975	264	427	0.0012183	40.4493	cd14073	STKc_NUAK	C	cl21453
AT1G31420.1	GWHPAOTB014114	40	125	71	2	66	189	168	289	4.54e-09	60.8			Q#2 - >GWHPAOTB000347	non-specific	270974	341	433	0.00123267	40.5809	cd14072	STKc_MARK	N	cl21453
AT1G31420.1	GWHPAOTB017636	38.223	484	287	7	103	576	527	1008	1.69e-89	327			Q#2 - >GWHPAOTB000347	non-specific	173625	330	425	0.00130723	40.7894	cd05032	PTKc_InsR_like	NC	cl21453
AT1G31420.1	GWHPAOTB017636	35.882	170	101	5	23	188	21	186	2.49e-18	91.6			Q#2 - >GWHPAOTB000347	non-specific	270981	344	427	0.00131339	40.3292	cd14079	STKc_AMPK_alpha	NC	cl21453
AT1G69270.1	GWHPAOTB039056	69.444	360	108	1	181	538	782	1141	4.55e-165	576			Q#2 - >GWHPAOTB000347	non-specific	271067	344	429	0.00135877	40.5345	cd14165	STKc_TSSK1_2-like	NC	cl21453
AT1G69270.1	GWHPAOTB039056	46.154	169	76	5	32	185	48	216	7.36e-28	122			Q#2 - >GWHPAOTB000347	non-specific	271105	245	425	0.00144029	40.2849	cd14203	PTKc_Src_Fyn_like	C	cl21453
AT1G69270.1	GWHPAOTB010297	57.837	453	180	3	90	537	681	1127	2.06e-161	563			Q#2 - >GWHPAOTB000347	non-specific	173652	330	436	0.00147044	40.7744	cd05100	PTKc_FGFR3	NC	cl21453
AT1G69270.1	GWHPAOTB010297	47.778	180	73	8	9	170	5	181	4.32e-27	120			Q#2 - >GWHPAOTB000347	non-specific	133237	317	425	0.00148172	40.9837	cd05106	PTKc_CSF-1R	N	cl21453
AT1G69270.1	GWHPAOTB003815	71.182	347	100	0	192	538	35	381	1.74e-158	547			Q#2 - >GWHPAOTB000347	non-specific	173631	330	425	0.00154766	40.3313	cd05045	PTKc_RET	NC	cl21453
AT1G69270.1	GWHPAOTB018077	59.502	442	164	4	106	539	696	1130	2.1e-158	554			Q#2 - >GWHPAOTB000347	non-specific	270657	330	425	0.00174606	40.4096	cd05072	PTKc_Lyn	NC	cl21453
AT1G69270.1	GWHPAOTB018077	48.256	172	66	5	9	161	5	172	1.12e-28	125			Q#2 - >GWHPAOTB000347	non-specific	270904	263	425	0.0018254	39.9275	cd14002	STKc_STK36	C	cl21453
AT1G69270.1	GWHPAOTB003892	66.944	360	105	2	181	538	753	1100	2.97e-154	540			Q#2 - >GWHPAOTB000347	non-specific	270982	330	425	0.00199658	39.859	cd14080	STKc_TSSK-like	NC	cl21453
AT1G69270.1	GWHPAOTB003892	46.154	169	76	5	32	185	48	216	9.87e-28	122			Q#2 - >GWHPAOTB000347	non-specific	133193	330	421	0.00202755	40.0164	cd05062	PTKc_IGF-1R	NC	cl21453
AT1G69270.1	GWHPAOTB041482	33.993	556	304	18	31	532	31	577	1.16e-74	277			Q#2 - >GWHPAOTB000347	non-specific	270667	281	418	0.00226031	39.914	cd05084	PTKc_Fes	C	cl21453
AT1G69270.1	GWHPAOTB007409	34.116	554	306	20	32	532	33	580	1.34e-73	274			Q#2 - >GWHPAOTB000347	non-specific	270660	330	425	0.00229669	39.9908	cd05075	PTKc_Axl	NC	cl21453
AT1G69270.1	GWHPAOTB043874	33.037	563	332	13	7	532	14	568	1.77e-72	270			Q#2 - >GWHPAOTB000347	non-specific	271125	329	426	0.00235318	40.031	cd14223	STKc_GRK2	NC	cl21453
AT1G69270.1	GWHPAOTB009900	33.68	481	272	12	103	539	537	1014	3.46e-70	263			Q#2 - >GWHPAOTB000347	non-specific	270744	332	435	0.00238794	40.0608	cd05592	STKc_nPKC_theta_like	NC	cl21453
AT1G69270.1	GWHPAOTB040051	37.149	463	250	15	107	534	130	586	4.56e-70	262			Q#2 - >GWHPAOTB000347	non-specific	270781	344	426	0.0025961	40.0448	cd05633	STKc_GRK3	NC	cl21453
AT1G17230.1	GWHPAOTB007826	39.347	521	310	5	175	695	132	646	2.32e-78	291			Q#2 - >GWHPAOTB000347	non-specific	270678	330	436	0.00268932	39.6101	cd05098	PTKc_FGFR1	N	cl21453
AT1G17230.1	GWHPAOTB007826	40.657	396	226	4	319	714	132	518	4.28e-56	217			Q#2 - >GWHPAOTB000347	non-specific	270682	330	435	0.00269783	39.8873	cd05104	PTKc_Kit	N	cl21453
AT1G17230.1	GWHPAOTB004396	40.925	562	328	4	78	637	106	665	7.16e-88	323			Q#2 - >GWHPAOTB000347	non-specific	270734	330	427	0.00287203	39.6911	cd05582	STKc_RSK_N	NC	cl21453
AT1G17230.1	GWHPAOTB004396	40.458	131	76	2	558	687	106	235	1.9e-14	79.7			Q#2 - >GWHPAOTB000347	non-specific	165473	321	426	0.00291195	39.8271	PHA03207	PHA03207	NC	cl31527
AT1G17230.1	GWHPAOTB007768	39.003	1023	584	16	64	1068	140	1140	1.09e-180	630			Q#2 - >GWHPAOTB000347	superfamily	165473	321	426	0.00291195	39.8271	cl31527	PHA03207 superfamily	NC	-
AT1G17230.1	GWHPAOTB007768	38.095	420	252	3	288	701	124	541	1.54e-57	222			Q#2 - >GWHPAOTB000347	non-specific	270952	263	421	0.00334653	39.214	cd14050	PKc_Myt1	C	cl21453
AT1G17230.1	GWHPAOTB007768	43.979	191	106	1	500	690	120	309	1.19e-29	130			Q#2 - >GWHPAOTB000347	non-specific	270812	331	426	0.00336852	39.258	cd06645	STKc_MAP4K3	NC	cl21453
AT1G17230.1	GWHPAOTB045302	40.258	929	532	11	157	1076	98	1012	7.29e-180	627			Q#2 - >GWHPAOTB000347	non-specific	270983	354	425	0.00374006	39.159	cd14081	STKc_BRSK1_2	NC	cl21453
AT1G17230.1	GWHPAOTB045302	36.333	589	350	7	27	590	39	627	1.54e-78	292			Q#2 - >GWHPAOTB000347	non-specific	271021	268	453	0.00408065	38.7774	cd14119	STKc_LKB1	-	cl21453
AT1G17230.1	GWHPAOTB007211	38.567	1019	606	9	65	1076	163	1168	1.1e-179	627			Q#2 - >GWHPAOTB000347	non-specific	270887	330	430	0.00422404	38.8544	cd13985	STKc_GAK_like	N	cl21453
AT1G17230.1	GWHPAOTB007211	39.137	649	370	5	55	702	80	704	1.34e-96	352			Q#2 - >GWHPAOTB000347	non-specific	270841	331	458	0.00479192	39.0783	cd07852	STKc_MAPK15-like	NC	cl21453
AT1G17230.1	GWHPAOTB006163	38.97	1029	586	18	63	1068	224	1233	1.7e-179	626			Q#2 - >GWHPAOTB000347	non-specific	271121	308	420	0.00486196	38.8772	cd14219	STKc_BMPR1b	NC	cl21453
AT1G17230.1	GWHPAOTB006163	36.444	568	358	2	120	686	86	651	5.95e-80	296			Q#2 - >GWHPAOTB000347	non-specific	270746	332	426	0.00555044	38.8569	cd05594	STKc_PKB_alpha	NC	cl21453
AT1G17230.1	GWHPAOTB006163	37.805	492	302	3	199	687	67	557	4.55e-66	250			Q#2 - >GWHPAOTB000347	non-specific	270646	330	421	0.00560049	38.5523	cd05053	PTKc_FGFR	NC	cl21453
AT1G14390.1	GWHPAOTB035109	38.452	775	393	24	11	726	5	754	6.51e-129	457			Q#2 - >GWHPAOTB000347	non-specific	270998	363	425	0.00782648	38.1864	cd14096	STKc_RCK1-like	NC	cl21453
AT1G14390.1	GWHPAOTB009764	37.917	749	378	23	23	726	19	725	1.46e-127	453			Q#2 - >GWHPAOTB000347	non-specific	271064	332	425	0.00833697	38.047	cd14162	STKc_TSSK4-like	NC	cl21453
AT1G14390.1	GWHPAOTB001330	40.795	679	320	24	70	722	66	688	8.39e-126	447			Q#2 - >GWHPAOTB000347	non-specific	133186	330	419	0.0084998	38.2353	cd05055	PTKc_PDGFR	NC	cl21453
AT1G14390.1	GWHPAOTB040384	34.96	758	405	22	14	713	7	734	2e-110	396			Q#2 - >GWHPAOTB000347	non-specific	270973	344	430	0.00855102	38.142	cd14071	STKc_SIK	NC	cl21453
AT1G14390.1	GWHPAOTB004058	35.092	758	406	21	13	713	6	734	1.25e-108	390			Q#2 - >GWHPAOTB000347	non-specific	270724	354	425	0.00910955	37.9751	cd05572	STKc_cGK	NC	cl21453
AT1G14390.1	GWHPAOTB027410	36	700	400	20	46	712	89	773	9.97e-102	367			Q#2 - >GWHPAOTB000347	non-specific	270949	344	419	0.00939627	37.8556	cd14047	STKc_EIF2AK2_PKR	NC	cl21453
AT1G14390.1	GWHPAOTB032783	34.536	776	395	25	18	712	16	759	1.3e-101	367			Q#2 - >GWHPAOTB000347	non-specific	270768	332	430	0.00970512	38.0785	cd05617	STKc_aPKC_zeta	NC	cl21453
AT1G51620.2	GWHPAOTB037996	50.498	301	142	4	37	334	566	862	1.08e-90	328			Q#3 - >GWHPAOTB000366	non-specific	215061	80	938	3.34311e-120	391.133	PLN00113	PLN00113	-	cl33413
AT1G51620.2	GWHPAOTB002638	50.836	299	140	4	37	332	586	880	2.88e-89	324			Q#3 - >GWHPAOTB000366	superfamily	215061	80	938	3.34311e-120	391.133	cl33413	PLN00113 superfamily	-	-
AT1G51620.2	GWHPAOTB037994	50.167	299	141	5	37	332	570	863	1.81e-87	318			Q#3 - >GWHPAOTB000366	non-specific	271134	659	931	3.08985e-92	294.403	cd14664	STK_BAK1_like	-	cl21453
AT1G51620.2	GWHPAOTB000876	50	296	138	5	37	328	532	821	1.78e-85	311			Q#3 - >GWHPAOTB000366	superfamily	451246	659	931	3.08985e-92	294.403	cl21453	PKc_like superfamily	-	-
AT1G51620.2	GWHPAOTB016680	50	296	138	5	37	328	528	817	2.69e-85	311			Q#3 - >GWHPAOTB000366	non-specific	270968	659	931	7.61273e-88	282.624	cd14066	STKc_IRAK	-	cl21453
AT1G51620.2	GWHPAOTB034182	46.557	305	154	5	37	335	562	863	6.38e-80	293			Q#3 - >GWHPAOTB000366	non-specific	270901	659	928	7.94567e-57	196.219	cd13999	STKc_MAP3K-like	-	cl21453
AT1G51620.2	GWHPAOTB001481	42.053	302	167	5	37	334	516	813	3.47e-72	268			Q#3 - >GWHPAOTB000366	non-specific	214568	653	928	2.00609e-43	158.481	smart00221	STYKc	-	cl21453
AT1G51620.2	GWHPAOTB025966	41.379	319	175	6	25	334	493	808	1.84e-71	265			Q#3 - >GWHPAOTB000366	non-specific	271060	657	931	6.82643e-43	158.046	cd14158	STKc_IRAK4	-	cl21453
AT1G51620.2	GWHPAOTB025971	41.796	323	176	7	21	334	538	857	2.02e-71	265			Q#3 - >GWHPAOTB000366	non-specific	197581	653	928	1.55119e-42	155.767	smart00219	TyrKc	-	cl21453
AT1G51620.2	GWHPAOTB037993	44.558	294	150	5	37	328	527	809	1.26e-70	263			Q#3 - >GWHPAOTB000366	non-specific	270623	657	929	1.48642e-41	153.463	cd00192	PTKc	-	cl21453
AT1G72180.1	GWHPAOTB043980	40.628	955	514	21	34	962	31	958	1.39e-179	626			Q#3 - >GWHPAOTB000366	non-specific	270783	658	860	4.35934e-41	151.904	cd06606	STKc_MAPKKK	C	cl21453
AT1G72180.1	GWHPAOTB026977	37.599	1008	548	21	11	964	2	982	6.76e-165	577			Q#3 - >GWHPAOTB000366	non-specific	270622	659	924	1.22855e-40	148.958	cd00180	PKc	-	cl21453
AT1G72180.1	GWHPAOTB008337	37.896	979	533	20	34	964	30	981	1.47e-162	569			Q#3 - >GWHPAOTB000366	non-specific	271061	659	862	2.10397e-40	151.131	cd14159	STKc_IRAK1	C	cl21453
AT1G72180.1	GWHPAOTB007535	38.778	949	523	23	41	974	42	947	1.84e-159	559			Q#3 - >GWHPAOTB000366	non-specific	270916	658	933	1.1232e-39	147.733	cd14014	STKc_PknB_like	-	cl21453
AT1G69990.1	GWHPAOTB005475	43.529	595	301	13	5	575	15	598	1.21e-139	492			Q#3 - >GWHPAOTB000366	non-specific	214567	657	924	3.09564e-38	143.439	smart00220	S_TKc	-	cl21453
AT1G69990.1	GWHPAOTB013570	43.403	576	303	11	15	575	31	598	2.81e-138	487			Q#3 - >GWHPAOTB000366	non-specific	429616	658	928	1.20734e-37	141.864	pfam07714	Pkinase_Tyr	-	cl21453
AT1G69990.1	GWHPAOTB000347	44.503	573	220	17	21	588	18	497	1.08e-121	432			Q#3 - >GWHPAOTB000366	non-specific	425449	658	924	1.66786e-37	141.207	pfam00069	Pkinase	-	cl21453
AT1G69990.1	GWHPAOTB028239	35.359	543	318	16	53	569	765	1300	8.92e-81	298			Q#3 - >GWHPAOTB000366	non-specific	270880	659	924	2.92091e-36	137.97	cd13978	STKc_RIP	-	cl21453
AT1G69990.1	GWHPAOTB028239	39.572	187	97	6	6	184	11	189	8.04e-18	89.9			Q#3 - >GWHPAOTB000366	non-specific	270692	658	930	1.92693e-29	118.074	cd05122	PKc_STE	-	cl21453
AT1G69990.1	GWHPAOTB028239	48.077	104	53	1	76	179	645	747	9.95e-16	82.8			Q#3 - >GWHPAOTB000366	non-specific	270963	658	931	2.1282e-29	117.879	cd14061	STKc_MLK	-	cl21453
AT1G69990.1	GWHPAOTB028239	41.818	110	63	1	76	185	513	621	1.16e-12	72.7			Q#3 - >GWHPAOTB000366	non-specific	270960	659	933	4.50011e-28	114.071	cd14058	STKc_TAK1	-	cl21453
AT1G69990.1	GWHPAOTB028239	36.872	179	93	6	69	232	578	751	6.45e-12	70.5			Q#3 - >GWHPAOTB000366	specific	223589	658	923	5.17438e-28	117.536	COG0515	SPS1	C	cl43163
AT1G69990.1	GWHPAOTB028239	38.333	120	72	2	69	187	147	265	5.44e-10	63.9			Q#3 - >GWHPAOTB000366	superfamily	223589	658	923	5.17438e-28	117.536	cl43163	SPS1 superfamily	C	-
AT1G69990.1	GWHPAOTB041744	36.454	502	287	12	90	564	664	1160	1.87e-79	294			Q#3 - >GWHPAOTB000366	non-specific	270797	659	860	9.8409e-28	113.089	cd06627	STKc_Cdc7_like	C	cl21453
AT1G69990.1	GWHPAOTB041744	36.416	173	106	4	9	179	370	540	1.54e-13	75.8			Q#3 - >GWHPAOTB000366	non-specific	271050	658	931	5.38076e-27	111.232	cd14148	STKc_MLK2	-	cl21453
AT1G69990.1	GWHPAOTB041744	45.263	95	47	2	64	158	502	591	1.47e-12	72.7			Q#3 - >GWHPAOTB000366	non-specific	270881	656	860	5.55993e-27	111.321	cd13979	STKc_Mos	C	cl21453
AT1G69990.1	GWHPAOTB041744	42.336	137	71	6	79	208	391	526	1.15e-11	69.6			Q#3 - >GWHPAOTB000366	non-specific	270898	658	924	1.39516e-26	110.46	cd13996	STKc_EIF2AK	-	cl21453
AT1G69990.1	GWHPAOTB041744	41.284	109	59	2	76	182	486	591	1.29e-10	66.1			Q#3 - >GWHPAOTB000366	non-specific	132954	658	920	1.40775e-26	109.989	cd06623	PKc_MAPKK_plant_like	-	cl21453
AT1G69990.1	GWHPAOTB041744	39.259	135	71	6	53	182	195	323	2.22e-08	58.6			Q#3 - >GWHPAOTB000366	non-specific	270955	658	879	1.61452e-26	110.495	cd14053	STKc_ACVR2	-	cl21453
AT1G69990.1	GWHPAOTB009900	36.756	487	286	14	92	565	532	1009	6.47e-79	292			Q#3 - >GWHPAOTB000366	non-specific	270885	658	860	1.64247e-26	109.623	cd13983	STKc_WNK	C	cl21453
AT1G17750.1	GWHPAOTB019411	37.687	1072	598	18	26	1075	31	1054	9.36e-170	594			Q#3 - >GWHPAOTB000366	non-specific	270928	659	920	2.1635e-26	110.007	cd14026	STKc_RIP2	-	cl21453
AT1G17750.1	GWHPAOTB005950	36.486	1110	646	23	6	1086	8	1087	9.15e-169	591			Q#3 - >GWHPAOTB000366	non-specific	270902	658	929	4.37645e-26	108.856	cd14000	STKc_LRRK	-	cl21453
AT1G17750.1	GWHPAOTB006163	37.476	1046	583	20	60	1073	231	1237	1.51e-165	580			Q#3 - >GWHPAOTB000366	non-specific	271048	658	860	6.00801e-26	108.201	cd14146	STKc_MLK4	C	cl21453
AT1G17750.1	GWHPAOTB006163	35.467	578	367	5	129	703	86	660	7.52e-78	290			Q#3 - >GWHPAOTB000366	non-specific	270966	659	860	6.0252e-26	108	cd14064	PKc_TNNI3K	C	cl21453
AT1G17750.1	GWHPAOTB006163	34.444	630	377	12	103	702	84	707	2.15e-67	255			Q#3 - >GWHPAOTB000366	non-specific	270967	659	863	1.9657e-25	106.421	cd14065	PKc_LIMK_like	C	cl21453
AT1G17750.1	GWHPAOTB032559	37.616	1082	634	22	9	1070	13	1073	2.7e-163	573			Q#3 - >GWHPAOTB000366	non-specific	270868	657	862	1.97334e-25	106.341	cd08529	STKc_FA2-like	C	cl21453
AT1G17750.1	GWHPAOTB014108	37.374	990	566	18	113	1073	262	1226	1.09e-156	551			Q#3 - >GWHPAOTB000366	non-specific	271057	711	935	2.15296e-25	106.406	cd14155	PKc_TESK	-	cl21453
AT1G17750.1	GWHPAOTB014108	35.094	587	376	4	119	703	76	659	3.81e-71	267			Q#3 - >GWHPAOTB000366	non-specific	271047	653	931	2.37054e-25	106.665	cd14145	STKc_MLK1	-	cl21453
AT1G17750.1	GWHPAOTB014108	36.48	392	229	8	79	453	444	832	1.39e-42	173			Q#3 - >GWHPAOTB000366	non-specific	270635	659	931	6.52121e-25	105.125	cd05039	PTKc_Csk_like	-	cl21453
AT1G17750.1	GWHPAOTB014108	42.012	169	94	3	81	248	699	864	1.59e-18	93.4			Q#3 - >GWHPAOTB000366	non-specific	270927	711	933	6.53497e-25	105.269	cd14025	STKc_RIP4_like	-	cl21453
AT1G17750.1	GWHPAOTB007211	36.266	1023	592	18	90	1069	155	1160	1e-152	537			Q#3 - >GWHPAOTB000366	non-specific	270789	653	860	7.09233e-25	104.985	cd06614	STKc_PAK	C	cl21453
AT1G17750.1	GWHPAOTB007211	37.138	552	320	6	70	596	233	782	7.43e-73	273			Q#3 - >GWHPAOTB000366	non-specific	270900	658	854	1.29428e-24	104.828	cd13998	STKc_TGFbR-like	C	cl21453
AT1G17750.1	GWHPAOTB007211	36.566	495	313	1	81	574	290	784	1.61e-65	249			Q#3 - >GWHPAOTB000366	non-specific	270799	659	920	1.82499e-24	104.001	cd06629	STKc_Bck1_like	-	cl21453
AT1G17750.1	GWHPAOTB007211	38.242	421	253	4	279	695	128	545	6.14e-55	213			Q#3 - >GWHPAOTB000366	non-specific	270643	650	930	1.95294e-24	104.085	cd05049	PTKc_Trk	-	cl21453
AT1G17750.1	GWHPAOTB007211	38.034	234	141	4	465	695	97	329	3.2e-25	115			Q#3 - >GWHPAOTB000366	non-specific	270961	659	860	2.00531e-24	102.958	cd14059	STKc_MAP3K12_13	C	cl21453
AT1G17750.1	GWHPAOTB022043	36.682	1085	615	28	9	1076	17	1046	4.6e-151	532			Q#3 - >GWHPAOTB000366	non-specific	271001	659	924	5.29739e-24	102.247	cd14099	STKc_PLK	-	cl21453
AT1G17750.1	GWHPAOTB007768	35.707	1011	620	15	81	1074	148	1145	1.13e-149	527			Q#3 - >GWHPAOTB000366	non-specific	270956	657	856	6.56176e-24	103.21	cd14054	STKc_BMPR2_AMHR2	C	cl21453
AT1G17750.1	GWHPAOTB013787	35.217	991	608	18	102	1074	202	1176	3.1e-149	526			Q#3 - >GWHPAOTB000366	non-specific	270634	657	932	8.07908e-24	102.459	cd05038	PTKc_Jak_rpt2	-	cl21453
AT1G17750.1	GWHPAOTB013787	33.192	473	311	5	81	549	324	795	3.06e-47	188			Q#3 - >GWHPAOTB000366	non-specific	270962	660	931	9.59071e-24	101.187	cd14060	STKc_MLTK	-	cl21453
AT1G17750.1	GWHPAOTB013787	36.649	191	120	1	79	269	636	825	1.73e-17	89.9			Q#3 - >GWHPAOTB000366	non-specific	271056	659	932	1.56314e-23	101.43	cd14154	STKc_LIMK	-	cl21453
AT1G55610.1	GWHPAOTB043255	36.036	1110	632	32	79	1140	218	1297	1.75e-153	540			Q#3 - >GWHPAOTB000366	non-specific	270958	657	921	3.85912e-23	100.81	cd14056	STKc_TGFbR_I	-	cl21453
AT1G55610.1	GWHPAOTB043255	33.333	531	334	13	226	749	95	612	3.58e-49	195			Q#3 - >GWHPAOTB000366	non-specific	270687	656	862	3.92975e-23	99.8581	cd05117	STKc_CAMK	C	cl21453
AT1G55610.1	GWHPAOTB028239	36.818	1100	627	31	85	1140	225	1300	8.01e-152	535			Q#3 - >GWHPAOTB000366	non-specific	270884	651	924	1.07839e-22	98.8835	cd13982	STKc_IRE1	-	cl21453
AT1G55610.1	GWHPAOTB028239	33.333	528	335	12	206	728	76	591	3.54e-47	188			Q#3 - >GWHPAOTB000366	non-specific	270802	711	930	1.56741e-22	98.2434	cd06632	STKc_MEKK1_plant	-	cl21453
AT1G55610.1	GWHPAOTB038261	33.575	1105	614	34	56	1145	66	1065	7.55e-141	498			Q#3 - >GWHPAOTB000366	non-specific	270911	659	918	1.84315e-22	97.6782	cd14009	STKc_ATG1_ULK_like	-	cl21453
AT1G64210.1	GWHPAOTB028102	51.333	600	264	11	5	586	10	599	1.9e-180	625			Q#3 - >GWHPAOTB000366	non-specific	270629	651	860	1.94386e-22	98.2133	cd05033	PTKc_EphR	C	cl21453
AT1G64210.1	GWHPAOTB021931	42.834	621	294	17	4	587	11	607	3.53e-133	470			Q#3 - >GWHPAOTB000366	non-specific	271049	658	931	1.24108e-21	95.8665	cd14147	STKc_MLK3	-	cl21453
AT1G64210.1	GWHPAOTB000933	42.857	623	306	20	1	587	3	611	8.29e-128	452			Q#3 - >GWHPAOTB000366	non-specific	270832	659	861	3.01349e-21	95.3236	cd07840	STKc_CDK9_like	C	cl21453
AT1G64210.1	GWHPAOTB020162	43.317	621	297	22	3	587	10	611	2.41e-125	444			Q#3 - >GWHPAOTB000366	non-specific	270796	657	860	3.40094e-21	94.2915	cd06626	STKc_MEKK4	C	cl21453
AT1G64210.1	GWHPAOTB028511	40.584	616	315	22	1	586	3	597	1.38e-110	396			Q#3 - >GWHPAOTB000366	non-specific	270929	711	924	3.66146e-21	94.4888	cd14027	STKc_RIP1	-	cl21453
AT1G64210.1	GWHPAOTB043038	39.535	602	325	19	5	585	10	593	3.42e-110	394			Q#3 - >GWHPAOTB000366	non-specific	270957	658	856	4.15719e-21	94.751	cd14055	STKc_TGFbR2_like	C	cl21453
AT1G64210.1	GWHPAOTB037398	40.397	604	318	16	10	581	9	602	5.47e-109	390			Q#3 - >GWHPAOTB000366	non-specific	270630	659	920	4.24609e-21	93.5012	cd05034	PTKc_Src_like	-	cl21453
AT1G48480.1	GWHPAOTB023958	48.738	634	287	15	16	642	12	614	5.1e-160	559			Q#3 - >GWHPAOTB000366	non-specific	270798	658	867	4.79407e-21	94.1381	cd06628	STKc_Byr2_like	-	cl21453
AT1G48480.1	GWHPAOTB025727	47.45	647	288	16	1	642	1	600	2.08e-154	540			Q#3 - >GWHPAOTB000366	non-specific	270787	657	860	5.02345e-21	93.9614	cd06610	STKc_OSR1_SPAK	C	cl21453
AT1G48480.1	GWHPAOTB000933	45.696	639	297	21	17	644	8	607	3.3e-145	510			Q#3 - >GWHPAOTB000366	non-specific	173637	659	922	7.40203e-21	93.2815	cd05059	PTKc_Tec_like	-	cl21453
AT1G48480.1	GWHPAOTB043039	44.969	636	313	16	18	644	10	617	9.04e-144	506			Q#3 - >GWHPAOTB000366	non-specific	270894	711	931	1.00903e-20	93.2235	cd13992	PK_GC	-	cl21453
AT1G48480.1	GWHPAOTB020162	44.795	634	302	19	22	644	11	607	1.03e-142	502			Q#3 - >GWHPAOTB000366	non-specific	271045	658	854	1.1127e-20	93.2756	cd14143	STKc_TGFbR1_ACVR1b_ACVR1c	C	cl21453
AT1G48480.1	GWHPAOTB002909	47.818	573	263	14	1	568	1	542	2.01e-134	474			Q#3 - >GWHPAOTB000366	non-specific	270637	659	929	1.31331e-20	92.1218	cd05041	PTKc_Fes_like	-	cl21453
AT1G48480.1	GWHPAOTB028511	43.302	642	303	18	14	644	3	594	7.03e-128	453			Q#3 - >GWHPAOTB000366	non-specific	270801	657	860	1.55094e-20	92.4994	cd06631	STKc_YSK4	C	cl21453
AT1G75640.1	GWHPAOTB006163	33.333	1059	655	23	80	1105	189	1229	2.9e-132	470			Q#3 - >GWHPAOTB000366	non-specific	270935	659	924	2.5747e-20	91.6032	cd14033	STKc_WNK4	-	cl21453
AT1G75640.1	GWHPAOTB006163	33.215	563	365	7	160	719	76	630	7.08e-62	236			Q#3 - >GWHPAOTB000366	non-specific	270905	653	924	2.62428e-20	91.425	cd14003	STKc_AMPK-like	-	cl21453
AT1G75640.1	GWHPAOTB006163	39.313	262	159	0	463	724	86	347	2.96e-37	155			Q#3 - >GWHPAOTB000366	non-specific	270782	657	922	5.38542e-20	90.8673	cd06605	PKc_MAPKK	-	cl21453
AT1G75640.1	GWHPAOTB005950	31.937	1146	698	27	7	1133	11	1093	2.42e-131	466			Q#3 - >GWHPAOTB000366	non-specific	133194	652	860	6.72794e-20	90.8034	cd05063	PTKc_EphR_A2	C	cl21453
AT1G75640.1	GWHPAOTB028239	33.895	1068	653	21	79	1115	251	1296	5.69e-130	462			Q#3 - >GWHPAOTB000366	non-specific	133248	659	922	8.49467e-20	90.1863	cd05148	PTKc_Srm_Brk	-	cl21453
AT1G75640.1	GWHPAOTB028239	35.208	409	241	4	336	720	69	477	4.85e-43	174			Q#3 - >GWHPAOTB000366	non-specific	270910	659	924	9.06359e-20	90.305	cd14008	STKc_LKB1_CaMKK	-	cl21453
AT1G75640.1	GWHPAOTB028239	37.662	231	142	2	490	719	56	285	4.67e-29	128			Q#3 - >GWHPAOTB000366	non-specific	271062	659	928	1.11443e-19	90.329	cd14160	PK_IRAK3	-	cl21453
AT1G75640.1	GWHPAOTB043255	33.396	1072	664	21	72	1115	244	1293	4.84e-129	459			Q#3 - >GWHPAOTB000366	non-specific	271044	656	854	2.39248e-19	89.8068	cd14142	STKc_ACVR1_ALK1	C	cl21453
AT1G75640.1	GWHPAOTB043255	34.132	668	415	9	69	721	120	777	1.27e-76	286			Q#3 - >GWHPAOTB000366	non-specific	270970	658	928	2.51993e-19	88.4702	cd14068	STKc_LRRK2	-	cl21453
AT1G75640.1	GWHPAOTB043255	34.74	711	410	14	21	715	27	699	1.75e-70	265			Q#3 - >GWHPAOTB000366	non-specific	270982	659	926	2.53176e-19	88.7794	cd14080	STKc_TSSK-like	-	cl21453
AT1G75640.1	GWHPAOTB043255	51.562	64	31	0	657	720	78	141	8.17e-06	51.1			Q#3 - >GWHPAOTB000366	non-specific	271124	707	863	4.74788e-19	88.4624	cd14222	STKc_LIMK2	C	cl21453
AT1G75640.1	GWHPAOTB006559	32.552	1152	652	31	28	1110	30	1125	4.49e-128	456			Q#3 - >GWHPAOTB000366	non-specific	270693	659	860	5.14321e-19	87.5723	cd05123	STKc_AGC	C	cl21453
AT1G75640.1	GWHPAOTB014108	33.866	1063	633	28	80	1105	189	1218	8.32e-128	455			Q#3 - >GWHPAOTB000366	non-specific	270855	658	927	6.13224e-19	87.5182	cd08215	STKc_Nek	-	cl21453
AT1G75640.1	GWHPAOTB014108	33.426	718	412	9	41	719	49	739	1.79e-70	265			Q#3 - >GWHPAOTB000366	non-specific	270964	659	928	6.34202e-19	87.4488	cd14062	STKc_Raf	-	cl21453
AT1G07550.1	GWHPAOTB025966	43.067	815	416	20	29	832	16	793	3.43e-176	614			Q#3 - >GWHPAOTB000366	non-specific	270642	704	860	8.12971e-19	87.8159	cd05048	PTKc_Ror	C	cl21453
AT1G07550.1	GWHPAOTB001481	42.424	825	416	19	21	832	20	798	6.93e-173	603			Q#3 - >GWHPAOTB000366	non-specific	270971	653	924	1.16067e-18	87.0009	cd14069	STKc_Chk1	-	cl21453
AT1G07550.1	GWHPAOTB037993	40.547	841	425	27	7	833	22	801	4.96e-165	577			Q#3 - >GWHPAOTB000366	non-specific	270646	659	928	2.76805e-18	86.317	cd05053	PTKc_FGFR	-	cl21453
AT1G07550.1	GWHPAOTB025962	40.736	815	428	18	28	829	19	791	2.82e-158	555			Q#3 - >GWHPAOTB000366	non-specific	133181	659	929	6.76604e-18	85.2689	cd05050	PTKc_Musk	-	cl21453
AT1G51880.1	GWHPAOTB016680	42.689	848	401	25	21	850	39	819	8.61e-180	626			Q#3 - >GWHPAOTB000366	non-specific	271090	651	924	7.93752e-18	84.2932	cd14188	STKc_PLK2	-	cl21453
AT1G51880.1	GWHPAOTB025966	44.494	672	352	14	207	868	166	826	2.34e-165	578			Q#3 - >GWHPAOTB000366	non-specific	270909	711	864	8.33218e-18	84.0632	cd14007	STKc_Aurora	C	cl21453
AT1G51880.1	GWHPAOTB025966	39.259	135	77	3	29	160	16	148	1.5e-20	99.5			Q#3 - >GWHPAOTB000366	non-specific	270665	693	932	9.26908e-18	84.5598	cd05081	PTKc_Jak3_rpt2	-	cl21453
AT1G05700.1	GWHPAOTB001481	43.943	842	404	26	17	846	15	800	2.06e-180	628			Q#3 - >GWHPAOTB000366	non-specific	271123	659	863	9.80404e-18	84.2371	cd14221	STKc_LIMK1	C	cl21453
AT1G05700.1	GWHPAOTB037993	39.836	856	425	28	6	846	22	802	2.84e-165	578			Q#3 - >GWHPAOTB000366	non-specific	132943	658	860	9.97521e-18	83.8543	cd06612	STKc_MST1_2	C	cl21453
AT1G05700.1	GWHPAOTB025962	41.717	827	408	24	30	837	19	790	5.92e-164	573			Q#3 - >GWHPAOTB000366	non-specific	270965	658	931	1.00451e-17	84.323	cd14063	PK_KSR	-	cl21453
AT1G05700.1	GWHPAOTB025966	41.469	844	431	28	17	846	1	795	7.77e-162	566			Q#3 - >GWHPAOTB000366	non-specific	270660	659	941	1.0062e-17	84.6739	cd05075	PTKc_Axl	-	cl21453
AT1G25320.1	GWHPAOTB010782	43.113	726	364	19	5	699	8	715	3.45e-157	550			Q#3 - >GWHPAOTB000366	non-specific	271046	659	920	1.02901e-17	84.8357	cd14144	STKc_BMPR1	-	cl21453
AT1G25320.1	GWHPAOTB018504	42.15	707	364	16	24	699	23	715	3.66e-150	527			Q#3 - >GWHPAOTB000366	non-specific	270674	659	929	1.1856e-17	84.2472	cd05092	PTKc_TrkA	-	cl21453
AT1G25320.1	GWHPAOTB035547	40.167	600	325	14	120	702	68	650	1.58e-113	406			Q#3 - >GWHPAOTB000366	non-specific	173625	659	930	1.70768e-17	83.9317	cd05032	PTKc_InsR_like	-	cl21453
AT1G25320.1	GWHPAOTB035547	43.478	207	111	6	23	227	20	222	2.95e-35	147			Q#3 - >GWHPAOTB000366	non-specific	270979	653	925	1.77064e-17	83.6507	cd14077	STKc_Kin1_2	-	cl21453
AT1G25320.1	GWHPAOTB004919	37.598	766	367	27	22	696	20	765	3.36e-112	402			Q#3 - >GWHPAOTB000366	non-specific	270803	644	861	1.86959e-17	84.3184	cd06633	STKc_TAO3	C	cl21453
AT1G25320.1	GWHPAOTB000933	38.632	585	305	22	119	699	71	605	1.41e-90	330			Q#3 - >GWHPAOTB000366	non-specific	133243	659	862	2.93355e-17	82.6904	cd05112	PTKc_Itk	C	cl21453
AT1G25320.1	GWHPAOTB000933	39.487	195	107	6	32	221	31	219	5.7e-24	110			Q#3 - >GWHPAOTB000366	non-specific	271043	658	854	3.47466e-17	83.1658	cd14141	STKc_ACVR2a	C	cl21453
AT1G25320.1	GWHPAOTB028584	35.759	632	359	17	71	700	211	797	6.82e-83	305			Q#3 - >GWHPAOTB000366	non-specific	271058	705	933	3.57898e-17	82.5668	cd14156	PKc_LIMK_like_unk	-	cl21453
AT1G25320.1	GWHPAOTB028584	38.71	217	128	4	40	254	83	296	7.65e-30	129			Q#3 - >GWHPAOTB000366	non-specific	270975	659	925	3.88554e-17	82.0509	cd14073	STKc_NUAK	-	cl21453
AT1G25320.1	GWHPAOTB028584	41.053	190	100	5	73	261	150	328	4.09e-24	110			Q#3 - >GWHPAOTB000366	non-specific	270800	694	923	6.13455e-17	82.092	cd06630	STKc_MEKK1	-	cl21453
AT1G25320.1	GWHPAOTB020162	38.144	582	304	24	124	699	74	605	8.12e-83	305			Q#3 - >GWHPAOTB000366	non-specific	271107	690	932	6.65931e-17	82.3708	cd14205	PTKc_Jak2_rpt2	-	cl21453
AT1G25320.1	GWHPAOTB020162	36.199	221	122	9	6	221	11	217	1.75e-20	99.1			Q#3 - >GWHPAOTB000366	non-specific	270644	677	930	6.92836e-17	82.385	cd05051	PTKc_DDR	-	cl21453
AT1G25320.1	GWHPAOTB021931	37.479	587	304	25	119	699	72	601	5.35e-82	302			Q#3 - >GWHPAOTB000366	non-specific	270794	658	869	8.48691e-17	81.6857	cd06624	STKc_ASK	-	cl21453
AT1G07560.1	GWHPAOTB037993	39.39	853	426	23	4	843	28	802	1.62e-166	582			Q#3 - >GWHPAOTB000366	non-specific	270822	656	860	9.60497e-17	81.7523	cd06917	STKc_NAK1_like	C	cl21453
AT1G07560.1	GWHPAOTB016680	40.714	840	420	28	22	847	39	814	8.47e-164	573			Q#3 - >GWHPAOTB000366	non-specific	271059	659	862	1.37552e-16	81.4217	cd14157	STKc_IRAK2	C	cl21453
AT1G73080.1	GWHPAOTB033937	35.354	396	250	6	85	478	275	666	2.38e-45	182			Q#3 - >GWHPAOTB000366	non-specific	271039	648	861	1.37832e-16	81.3948	cd14137	STKc_GSK3	C	cl21453
AT1G73080.1	GWHPAOTB005950	36.34	1131	651	24	11	1121	11	1092	4.71e-173	605			Q#3 - >GWHPAOTB000366	non-specific	271066	711	925	1.59504e-16	80.2887	cd14164	STKc_TSSK6-like	-	cl21453
AT1G73080.1	GWHPAOTB032559	36.993	1084	627	21	52	1121	49	1090	3.1e-164	576			Q#3 - >GWHPAOTB000366	non-specific	270792	659	927	1.62235e-16	80.9465	cd06620	PKc_Byr1_like	-	cl21453
AT1G73080.1	GWHPAOTB019411	36.697	1090	614	26	29	1109	32	1054	2.61e-159	559			Q#3 - >GWHPAOTB000366	non-specific	173631	710	931	1.70906e-16	81.1624	cd05045	PTKc_RET	-	cl21453
AT1G73080.1	GWHPAOTB006163	34.726	1077	647	20	76	1110	178	1240	2.84e-155	546			Q#3 - >GWHPAOTB000366	non-specific	271042	658	862	1.71865e-16	81.2301	cd14140	STKc_ACVR2b	C	cl21453
AT1G73080.1	GWHPAOTB006163	33.86	570	348	6	176	718	86	653	2.58e-67	254			Q#3 - >GWHPAOTB000366	non-specific	133213	658	931	1.72019e-16	80.4107	cd05082	PTKc_Csk	-	cl21453
AT1G73080.1	GWHPAOTB007211	34.598	1133	648	24	51	1116	68	1174	3.6e-151	532			Q#3 - >GWHPAOTB000366	non-specific	270676	659	928	1.79914e-16	80.825	cd05094	PTKc_TrkC	-	cl21453
AT1G73080.1	GWHPAOTB013787	36.269	1056	618	23	75	1107	152	1175	1.5e-149	527			Q#3 - >GWHPAOTB000366	non-specific	270954	713	927	1.80981e-16	80.9288	cd14052	PTKc_Wee1_fungi	-	cl21453
AT1G73080.1	GWHPAOTB013787	33.472	723	441	14	64	753	67	782	8.35e-80	296			Q#3 - >GWHPAOTB000366	non-specific	173638	652	860	2.05916e-16	80.2989	cd05065	PTKc_EphR_B	C	cl21453
AT1G73080.1	GWHPAOTB014108	35.579	1054	616	21	85	1110	211	1229	1.68e-148	524			Q#3 - >GWHPAOTB000366	non-specific	271051	659	860	2.78463e-16	80.4605	cd14149	STKc_C-Raf	C	cl21453
AT1G73080.1	GWHPAOTB014108	34.192	582	375	5	141	718	75	652	5.23e-69	260			Q#3 - >GWHPAOTB000366	non-specific	270969	659	930	2.81229e-16	80.0087	cd14067	STKc_LRRK1	-	cl21453
AT1G73080.1	GWHPAOTB007768	34.375	1088	642	21	59	1101	78	1138	2.1e-148	523			Q#3 - >GWHPAOTB000366	non-specific	270823	659	814	3.57788e-16	79.8338	cd07829	STKc_CDK_like	C	cl21453
AT1G73080.1	GWHPAOTB004239	36.125	991	596	14	139	1117	85	1050	1.23e-144	510			Q#3 - >GWHPAOTB000366	non-specific	270653	706	930	3.68091e-16	79.7581	cd05068	PTKc_Frk_like	-	cl21453
AT1G73080.1	GWHPAOTB004239	37.31	394	221	5	85	453	272	664	6.33e-44	177			Q#3 - >GWHPAOTB000366	non-specific	270903	711	929	4.30929e-16	79.7509	cd14001	PKc_TOPK	-	cl21453
AT1G50610.1	GWHPAOTB044660	45.889	669	314	14	24	685	16	643	1.46e-170	594			Q#3 - >GWHPAOTB000366	non-specific	133230	653	931	4.39484e-16	80.3938	cd05099	PTKc_FGFR4	-	cl21453
AT1G50610.1	GWHPAOTB019445	45.023	653	296	11	12	656	20	617	2.14e-155	544			Q#3 - >GWHPAOTB000366	non-specific	270896	659	924	4.64421e-16	79.2733	cd13994	STKc_HAL4_like	-	cl21453
AT1G50610.1	GWHPAOTB003171	44.821	531	270	10	140	656	86	607	2.45e-123	438			Q#3 - >GWHPAOTB000366	non-specific	270827	658	920	4.98574e-16	79.6689	cd07833	STKc_CDKL	-	cl21453
AT1G50610.1	GWHPAOTB003171	47.34	188	96	2	37	221	29	216	6.39e-47	186			Q#3 - >GWHPAOTB000366	non-specific	270867	659	927	5.26807e-16	79.0834	cd08528	STKc_Nek10	-	cl21453
AT1G50610.1	GWHPAOTB023260	55.152	330	138	5	358	684	323	645	2.09e-115	412			Q#3 - >GWHPAOTB000366	non-specific	271088	657	924	5.67912e-16	78.7491	cd14186	STKc_PLK4	-	cl21453
AT1G50610.1	GWHPAOTB023260	47.639	233	113	6	24	252	14	241	2.45e-53	207			Q#3 - >GWHPAOTB000366	non-specific	270645	671	924	6.75946e-16	78.6169	cd05052	PTKc_Abl	-	cl21453
AT1G50610.1	GWHPAOTB035853	35.127	669	389	19	44	681	28	682	4.19e-91	332			Q#3 - >GWHPAOTB000366	non-specific	271053	659	934	6.93095e-16	78.9495	cd14151	STKc_B-Raf	-	cl21453
AT1G50610.1	GWHPAOTB011769	47.091	361	142	7	303	656	208	526	4.5e-90	328			Q#3 - >GWHPAOTB000366	non-specific	271000	657	921	6.98988e-16	78.6712	cd14098	STKc_Rad53_Cds1	-	cl21453
AT1G50610.1	GWHPAOTB011769	42.647	136	70	5	25	158	38	167	9.2e-23	106			Q#3 - >GWHPAOTB000366	non-specific	270640	657	930	7.50849e-16	78.6126	cd05044	PTKc_c-ros	-	cl21453
AT1G50610.1	GWHPAOTB023958	34.29	627	368	17	44	657	28	623	1.61e-88	323			Q#3 - >GWHPAOTB000366	non-specific	270666	659	860	8.78476e-16	78.3765	cd05083	PTKc_Chk	C	cl21453
AT1G50610.1	GWHPAOTB037398	34.059	643	372	21	28	656	6	610	8.47e-87	318			Q#3 - >GWHPAOTB000366	non-specific	270819	658	877	9.82605e-16	78.5284	cd06653	STKc_MEKK3_like_u1	-	cl21453
AT1G72300.1	GWHPAOTB014930	46.806	720	351	12	32	735	19	722	4.47e-165	578			Q#3 - >GWHPAOTB000366	non-specific	178695	393	471	9.83122e-16	81.7858	PLN03150	PLN03150	N	cl31977
AT1G72300.1	GWHPAOTB014932	46.944	720	351	10	32	735	19	723	5.3e-163	571			Q#3 - >GWHPAOTB000366	superfamily	178695	393	471	9.83122e-16	81.7858	cl31977	PLN03150 superfamily	N	-
AT1G72300.1	GWHPAOTB015231	48.077	676	325	11	23	694	6	659	6.72e-163	571			Q#3 - >GWHPAOTB000366	non-specific	270833	659	814	1.10441e-15	78.7677	cd07841	STKc_CDK7	C	cl21453
AT1G72300.1	GWHPAOTB001730	45.205	730	371	13	19	737	1	712	1.8e-158	556			Q#3 - >GWHPAOTB000366	non-specific	270869	654	926	1.16002e-15	77.8167	cd08530	STKc_CNK2-like	-	cl21453
AT1G60630.1	GWHPAOTB044901	44.306	641	296	20	23	622	32	652	7.47e-136	480			Q#3 - >GWHPAOTB000366	non-specific	270668	658	924	1.38873e-15	77.7387	cd05085	PTKc_Fer	-	cl21453
AT1G60630.1	GWHPAOTB023029	42.056	642	322	14	17	622	26	653	1.12e-132	469			Q#3 - >GWHPAOTB000366	non-specific	270631	658	931	1.48584e-15	77.9599	cd05035	PTKc_TAM	-	cl21453
AT1G60630.1	GWHPAOTB026816	43.296	619	308	17	25	619	36	635	9.3e-131	462			Q#3 - >GWHPAOTB000366	non-specific	270652	706	930	1.60368e-15	77.6194	cd05067	PTKc_Lck_Blk	-	cl21453
AT1G60630.1	GWHPAOTB023958	40.67	627	338	22	25	639	31	635	1.49e-109	393			Q#3 - >GWHPAOTB000366	non-specific	132942	708	860	1.8596e-15	77.8607	cd06611	STKc_SLK_like	C	cl21453
AT1G60630.1	GWHPAOTB039649	39.617	626	337	22	20	619	24	634	6.67e-104	374			Q#3 - >GWHPAOTB000366	non-specific	133187	658	934	1.98992e-15	77.4622	cd05056	PTKc_FAK	-	cl21453
AT1G60630.1	GWHPAOTB037398	40.131	613	313	27	23	617	25	601	9.88e-104	374			Q#3 - >GWHPAOTB000366	non-specific	271052	659	860	2.20788e-15	77.3645	cd14150	STKc_A-Raf	C	cl21453
AT1G60630.1	GWHPAOTB025321	39.394	627	330	23	20	619	24	627	7e-103	371			Q#3 - >GWHPAOTB000366	non-specific	270947	711	931	2.67774e-15	77.2061	cd14045	PK_GC_unk	-	cl21453
AT1G60630.1	GWHPAOTB025727	39.37	635	333	23	18	639	26	621	7.12e-103	371			Q#3 - >GWHPAOTB000366	non-specific	270688	656	927	2.79869e-15	76.5043	cd05118	STKc_CMGC	-	cl21453
AT1G78530.1	GWHPAOTB030909	72.159	352	88	3	1	348	1	346	2.24e-169	570			Q#3 - >GWHPAOTB000366	non-specific	270664	658	931	4.68402e-15	76.8621	cd05080	PTKc_Tyk2_rpt2	-	cl21453
AT1G78530.1	GWHPAOTB030929	59.195	348	95	7	1	348	1	301	1.01e-114	404			Q#3 - >GWHPAOTB000366	non-specific	133192	659	930	4.71191e-15	76.9313	cd05061	PTKc_InsR	-	cl21453
AT1G78530.1	GWHPAOTB041482	49.057	318	155	6	29	345	267	578	1.12e-87	319			Q#3 - >GWHPAOTB000366	non-specific	270932	659	924	5.0028e-15	76.6276	cd14030	STKc_WNK1	-	cl21453
AT1G78530.1	GWHPAOTB003726	49.371	318	154	6	29	345	275	586	1.32e-87	318			Q#3 - >GWHPAOTB000366	non-specific	270981	653	933	5.26934e-15	76.1528	cd14079	STKc_AMPK_alpha	-	cl21453
AT1G78530.1	GWHPAOTB009248	46.296	324	165	4	35	354	277	595	3.86e-86	313			Q#3 - >GWHPAOTB000366	non-specific	270636	659	930	5.5792e-15	75.8416	cd05040	PTKc_Ack_like	-	cl21453
AT1G78530.1	GWHPAOTB040051	45.646	333	171	5	27	354	267	594	2.79e-85	311			Q#3 - >GWHPAOTB000366	non-specific	173652	659	969	5.77905e-15	77.3684	cd05100	PTKc_FGFR3	-	cl21453
AT1G78530.1	GWHPAOTB012143	45.588	340	162	8	13	345	100	423	8.18e-79	289			Q#3 - >GWHPAOTB000366	non-specific	271020	659	924	6.95767e-15	75.859	cd14118	STKc_CAMKK	-	cl21453
AT1G78530.1	GWHPAOTB001288	48.41	283	135	4	76	354	293	568	6.83e-78	286			Q#3 - >GWHPAOTB000366	non-specific	270657	659	930	7.65974e-15	75.848	cd05072	PTKc_Lyn	-	cl21453
AT1G78530.1	GWHPAOTB007535	43.258	356	172	15	5	344	590	931	1.85e-73	272			Q#3 - >GWHPAOTB000366	non-specific	270788	659	860	7.78255e-15	75.4195	cd06613	STKc_MAP4K3_like	C	cl21453
AT1G78530.1	GWHPAOTB017636	42.735	351	182	6	15	348	662	1010	4.59e-73	271			Q#3 - >GWHPAOTB000366	non-specific	270658	659	930	8.28873e-15	75.4478	cd05073	PTKc_Hck	-	cl21453
AT1G24650.1	GWHPAOTB020890	40.56	821	395	19	81	886	52	794	3.9e-153	538			Q#3 - >GWHPAOTB000366	non-specific	271105	659	930	9.38404e-15	74.9529	cd14203	PTKc_Src_Fyn_like	-	cl21453
AT1G24650.1	GWHPAOTB016316	53.463	462	190	8	446	886	519	976	2.01e-143	506			Q#3 - >GWHPAOTB000366	non-specific	270793	653	863	1.05019e-14	75.537	cd06621	PKc_Pek1_like	C	cl21453
AT1G24650.1	GWHPAOTB016316	36.279	430	253	13	23	441	30	449	3.06e-70	264			Q#3 - >GWHPAOTB000366	non-specific	271064	658	864	1.25063e-14	75.0261	cd14162	STKc_TSSK4-like	C	cl21453
AT1G24650.1	GWHPAOTB020024	46.462	424	212	12	23	441	29	442	8.35e-87	318			Q#3 - >GWHPAOTB000366	non-specific	270651	705	860	1.26484e-14	75.288	cd05066	PTKc_EphR_A	C	cl21453
AT1G24650.1	GWHPAOTB020024	72.174	115	32	0	529	643	535	649	2.21e-50	198			Q#3 - >GWHPAOTB000366	non-specific	270784	659	923	1.32271e-14	74.7935	cd06607	STKc_TAO	-	cl21453
AT1G72460.1	GWHPAOTB008991	44.937	632	300	14	24	627	26	637	1.55e-148	521			Q#3 - >GWHPAOTB000366	non-specific	271023	659	860	1.5717e-14	74.6319	cd14121	STKc_ULK3	C	cl21453
AT1G72460.1	GWHPAOTB023260	38.675	649	344	18	5	639	13	621	1.14e-113	406			Q#3 - >GWHPAOTB000366	non-specific	270795	707	860	1.61692e-14	74.6992	cd06625	STKc_MEKK3_like	C	cl21453
AT1G72460.1	GWHPAOTB044660	38.125	640	343	18	10	639	22	618	1.01e-111	400			Q#3 - >GWHPAOTB000366	non-specific	173656	653	869	1.70058e-14	74.9919	cd05111	PTK_HER3	C	cl21453
AT1G72460.1	GWHPAOTB019445	35.047	642	354	16	10	642	36	623	7.36e-93	338			Q#3 - >GWHPAOTB000366	non-specific	173742	657	863	1.77516e-14	75.4813	cd07845	STKc_CDK10	C	cl21453
AT1G72460.1	GWHPAOTB026175	48.485	330	151	6	300	627	344	656	3.38e-87	319			Q#3 - >GWHPAOTB000366	non-specific	270656	659	930	2.0139e-14	74.7235	cd05071	PTKc_Src	-	cl21453
AT1G72460.1	GWHPAOTB026175	51.485	202	94	3	24	224	27	225	2.24e-58	224			Q#3 - >GWHPAOTB000366	non-specific	270805	659	861	2.04062e-14	75.4721	cd06635	STKc_TAO1	C	cl21453
AT1G72460.1	GWHPAOTB023958	33.282	655	378	24	1	636	1	615	2.1e-74	277			Q#3 - >GWHPAOTB000366	non-specific	271104	657	871	2.10053e-14	74.2767	cd14202	STKc_ULK1	-	cl21453
AT1G72460.1	GWHPAOTB025727	33.486	654	366	26	2	639	9	609	6.11e-72	268			Q#3 - >GWHPAOTB000366	non-specific	173655	653	934	2.1818e-14	75.1028	cd05110	PTKc_HER4	-	cl21453
AT1G72460.1	GWHPAOTB002909	34.609	575	330	20	2	563	9	550	2.28e-69	260			Q#3 - >GWHPAOTB000366	non-specific	270675	705	931	2.47381e-14	74.6915	cd05093	PTKc_TrkB	-	cl21453
AT1G72460.1	GWHPAOTB021931	33.333	639	361	23	3	627	8	595	9.19e-68	255			Q#3 - >GWHPAOTB000366	non-specific	173657	706	922	2.58396e-14	74.146	cd05113	PTKc_Btk_Bmx	-	cl21453
AT1G72460.1	GWHPAOTB000933	33.014	627	352	23	19	627	23	599	1.15e-66	251			Q#3 - >GWHPAOTB000366	non-specific	270804	644	861	2.62455e-14	75.0591	cd06634	STKc_TAO2	C	cl21453
AT1G09970.2	GWHPAOTB005103	40.192	520	293	7	27	534	30	543	1.79e-80	298			Q#3 - >GWHPAOTB000366	non-specific	271022	659	869	2.76161e-14	73.9419	cd14120	STKc_ULK1_2-like	-	cl21453
AT1G09970.2	GWHPAOTB007535	38.366	967	538	20	14	960	11	939	1.07e-177	620			Q#3 - >GWHPAOTB000366	non-specific	270826	659	906	2.88826e-14	74.2876	cd07832	STKc_CCRK	C	cl21453
AT1G79620.1	GWHPAOTB003863	33.793	290	161	12	25	309	19	282	4.42e-27	121			Q#3 - >GWHPAOTB000366	non-specific	270895	658	860	2.89094e-14	73.9236	cd13993	STKc_Pat1_like	C	cl21453
AT1G79620.1	GWHPAOTB032206	66.098	410	138	1	12	421	6	414	1.58e-168	583			Q#3 - >GWHPAOTB000366	non-specific	271102	659	924	3.2027e-14	74.2153	cd14200	STKc_CaMKK1	-	cl21453
AT1G79620.1	GWHPAOTB015419	37.806	939	499	32	29	929	29	920	7.93e-152	534			Q#3 - >GWHPAOTB000366	non-specific	270654	659	930	3.21093e-14	74.3376	cd05069	PTKc_Yes	-	cl21453
AT1G79620.1	GWHPAOTB015439	37.158	950	508	31	18	929	9	907	1.36e-151	533			Q#3 - >GWHPAOTB000366	non-specific	270786	658	923	3.42342e-14	73.8183	cd06609	STKc_MST3_like	-	cl21453
AT1G79620.1	GWHPAOTB021939	37.418	914	494	25	29	911	29	895	1.41e-148	523			Q#3 - >GWHPAOTB000366	non-specific	270860	658	924	3.99897e-14	73.2322	cd08221	STKc_Nek9	-	cl21453
AT1G79620.1	GWHPAOTB032155	36.45	952	521	33	15	931	13	915	6.13e-143	504			Q#3 - >GWHPAOTB000366	non-specific	270650	701	931	4.50025e-14	73.1525	cd05060	PTKc_Syk_like	-	cl21453
AT1G79620.1	GWHPAOTB021952	37.118	916	496	25	29	911	29	897	2.11e-140	496			Q#3 - >GWHPAOTB000366	non-specific	270933	659	924	5.62428e-14	73.2163	cd14031	STKc_WNK3	-	cl21453
AT1G62950.1	GWHPAOTB020108	35.745	926	499	23	21	885	109	999	8.01e-123	438			Q#3 - >GWHPAOTB000366	non-specific	270785	653	860	6.22912e-14	73.1052	cd06608	STKc_myosinIII_N_like	C	cl21453
AT1G62950.1	GWHPAOTB020108	32.059	471	284	9	36	474	40	506	3.94e-48	191			Q#3 - >GWHPAOTB000366	non-specific	132946	700	919	6.59074e-14	73.6239	cd06615	PKc_MEK	C	cl21453
AT1G62950.1	GWHPAOTB020108	42.222	135	71	4	366	494	82	215	1.09e-11	70.1			Q#3 - >GWHPAOTB000366	non-specific	270983	659	924	6.64915e-14	72.6714	cd14081	STKc_BRSK1_2	-	cl21453
AT1G62950.1	GWHPAOTB020192	34.091	836	498	16	78	885	145	955	3.17e-112	403			Q#3 - >GWHPAOTB000366	non-specific	271122	659	872	6.82296e-14	73.1513	cd14220	STKc_BMPR1a	-	cl21453
AT1G62950.1	GWHPAOTB036610	33.494	830	499	15	84	885	151	955	3.52e-109	393			Q#3 - >GWHPAOTB000366	non-specific	411126	767	860	7.09465e-14	75.6017	NF033483	PknB_PASTA_kin	C	cl41276
AT1G62950.1	GWHPAOTB028530	33.877	859	479	19	80	885	120	942	1.95e-106	384			Q#3 - >GWHPAOTB000366	superfamily	411126	767	860	7.09465e-14	75.6017	cl41276	PknB_PASTA_kin superfamily	C	-
AT1G62950.1	GWHPAOTB028530	33.333	432	230	9	98	474	64	492	1.27e-40	165			Q#3 - >GWHPAOTB000366	non-specific	270974	696	862	7.15848e-14	72.5524	cd14072	STKc_MARK	C	cl21453
AT1G62950.1	GWHPAOTB005950	34.01	838	499	23	62	881	273	1074	6.75e-105	378			Q#3 - >GWHPAOTB000366	non-specific	270655	659	930	7.59121e-14	72.7937	cd05070	PTKc_Fyn	-	cl21453
AT1G62950.1	GWHPAOTB014108	32.777	839	501	20	75	881	419	1226	5.16e-102	369			Q#3 - >GWHPAOTB000366	non-specific	270648	658	862	9.35252e-14	72.8326	cd05057	PTKc_EGFR_like	C	cl21453
AT1G62950.1	GWHPAOTB014108	34.934	229	149	0	246	474	86	314	1e-21	103			Q#3 - >GWHPAOTB000366	non-specific	270899	710	920	1.15861e-13	72.0307	cd13997	PKc_Wee1_like	-	cl21453
AT1G62950.1	GWHPAOTB014108	31.944	288	195	1	188	474	75	362	1.03e-16	86.8			Q#3 - >GWHPAOTB000366	non-specific	178695	82	194	1.26319e-13	74.8522	PLN03150	PLN03150	N	cl31977
AT1G62950.1	GWHPAOTB032559	33.9	823	494	17	74	881	289	1076	2.92e-98	356			Q#3 - >GWHPAOTB000366	non-specific	270985	658	860	1.39175e-13	72.0193	cd14083	STKc_CaMKI	C	cl21453
AT1G62950.1	GWHPAOTB032559	35.082	305	195	3	173	475	99	402	9.07e-35	146			Q#3 - >GWHPAOTB000366	non-specific	270679	659	931	1.64762e-13	72.7403	cd05101	PTKc_FGFR2	-	cl21453
AT1G62950.1	GWHPAOTB032559	33.103	290	188	2	191	474	64	353	1.2e-27	123			Q#3 - >GWHPAOTB000366	non-specific	133186	653	930	1.77059e-13	72.1329	cd05055	PTKc_PDGFR	-	cl21453
AT1G62950.1	GWHPAOTB006163	32.862	849	497	20	75	881	420	1237	9.48e-98	355			Q#3 - >GWHPAOTB000366	non-specific	270934	705	860	2.42871e-13	71.2614	cd14032	STKc_WNK2_like	C	cl21453
AT1G62950.1	GWHPAOTB006163	32.119	302	179	6	175	474	86	363	8.28e-23	107			Q#3 - >GWHPAOTB000366	non-specific	271018	659	862	2.57209e-13	71.1417	cd14116	STKc_Aurora-A	C	cl21453
AT1G74360.1	GWHPAOTB039949	63.017	411	151	1	176	586	2	411	4.17e-166	576			Q#3 - >GWHPAOTB000366	non-specific	133195	697	860	3.47325e-13	70.7228	cd05064	PTKc_EphR_A10	C	cl21453
AT1G74360.1	GWHPAOTB039949	36.937	111	68	2	574	683	178	287	3.04e-10	65.7			Q#3 - >GWHPAOTB000366	non-specific	270847	657	861	3.57019e-13	71.3724	cd07864	STKc_CDK12	C	cl21453
AT1G74360.1	GWHPAOTB039949	39.823	113	66	2	575	686	83	194	3.55e-10	65.7			Q#3 - >GWHPAOTB000366	non-specific	270667	659	928	4.03263e-13	70.3448	cd05084	PTKc_Fes	-	cl21453
AT1G74360.1	GWHPAOTB009944	35.404	1014	567	30	113	1085	156	1122	1.3e-138	491			Q#3 - >GWHPAOTB000366	non-specific	270678	653	931	4.18234e-13	71.1964	cd05098	PTKc_FGFR1	-	cl21453
AT1G74360.1	GWHPAOTB009944	34.45	418	246	11	92	483	284	699	1.35e-44	179			Q#3 - >GWHPAOTB000366	non-specific	173765	658	862	4.55982e-13	70.3721	cd08225	STKc_Nek5	C	cl21453
AT1G74360.1	GWHPAOTB009944	29.474	380	242	11	318	683	99	466	2.39e-26	119			Q#3 - >GWHPAOTB000366	non-specific	270986	656	860	4.7764e-13	70.4995	cd14084	STKc_Chk2	C	cl21453
AT1G74360.1	GWHPAOTB017680	34.911	1014	572	30	113	1085	156	1122	6.73e-136	482			Q#3 - >GWHPAOTB000366	non-specific	271067	657	862	5.18141e-13	70.1949	cd14165	STKc_TSSK1_2-like	C	cl21453
AT1G74360.1	GWHPAOTB017680	30.159	378	242	11	318	683	99	466	8.38e-28	124			Q#3 - >GWHPAOTB000366	non-specific	270685	659	931	5.54474e-13	70.2757	cd05114	PTKc_Tec_Rlk	-	cl21453
AT1G74360.1	GWHPAOTB008058	33.839	1055	633	35	83	1105	154	1175	1.28e-129	461			Q#3 - >GWHPAOTB000366	non-specific	270649	657	931	5.65561e-13	70.1954	cd05058	PTKc_Met_Ron	-	cl21453
AT1G74360.1	GWHPAOTB015377	34.93	1002	584	29	119	1084	209	1178	3.78e-129	459			Q#3 - >GWHPAOTB000366	non-specific	270951	655	860	6.03802e-13	70.2292	cd14049	STKc_EIF2AK1_HRI	-	cl21453
AT1G74360.1	GWHPAOTB038261	33.243	1113	606	41	17	1081	27	1050	3.96e-125	446			Q#3 - >GWHPAOTB000366	non-specific	270891	659	879	6.76666e-13	70.1697	cd13989	STKc_IKK	C	cl21453
AT1G74360.1	GWHPAOTB041744	33.789	1024	586	32	113	1105	213	1175	1.43e-123	441			Q#3 - >GWHPAOTB000366	non-specific	178695	251	389	6.8285e-13	72.541	PLN03150	PLN03150	N	cl31977
AT1G74360.1	GWHPAOTB041744	33.649	422	255	14	78	483	125	537	3.91e-42	171			Q#3 - >GWHPAOTB000366	non-specific	270857	710	923	6.89904e-13	69.8774	cd08217	STKc_Nek2	-	cl21453
AT1G74360.1	GWHPAOTB041744	34.031	382	218	12	110	462	376	752	4.31e-27	121			Q#3 - >GWHPAOTB000366	non-specific	270814	659	860	7.31315e-13	69.5708	cd06647	STKc_PAK_I	C	cl21453
AT3G24660.1	GWHPAOTB028584	37.649	587	328	18	92	654	226	798	9.83e-89	324			Q#3 - >GWHPAOTB000366	non-specific	270948	655	924	7.32575e-13	70.0906	cd14046	STKc_EIF2AK4_GCN2_rpt2	-	cl21453
AT3G24660.1	GWHPAOTB020162	37.285	582	311	23	127	674	69	630	9.38e-81	297			Q#3 - >GWHPAOTB000366	non-specific	178695	154	243	7.7028e-13	72.541	PLN03150	PLN03150	N	cl31977
AT3G24660.1	GWHPAOTB000933	37.433	561	298	21	127	656	71	609	5.33e-78	289			Q#3 - >GWHPAOTB000366	non-specific	270859	658	862	8.77389e-13	69.3765	cd08220	STKc_Nek8	C	cl21453
AT3G24660.1	GWHPAOTB043360	35.701	535	314	18	134	656	77	593	7.66e-75	278			Q#3 - >GWHPAOTB000366	non-specific	271091	705	862	1.09727e-12	69.1857	cd14189	STKc_PLK3	C	cl21453
AT3G24660.1	GWHPAOTB028102	34.758	538	320	18	134	656	77	598	4.36e-74	275			Q#3 - >GWHPAOTB000366	non-specific	270632	657	856	1.12337e-12	69.339	cd05036	PTKc_ALK_LTK	C	cl21453
AT3G24660.1	GWHPAOTB021931	36.842	570	300	20	135	672	80	621	1.21e-73	274			Q#3 - >GWHPAOTB000366	non-specific	178695	126	218	1.22585e-12	71.7706	PLN03150	PLN03150	N	cl31977
AT3G24660.1	GWHPAOTB024585	33.571	560	331	20	135	673	103	642	3.62e-73	273			Q#3 - >GWHPAOTB000366	non-specific	133178	653	930	1.53104e-12	69.0302	cd05046	PTK_CCK4	-	cl21453
AT3G13380.1	GWHPAOTB015377	33.625	571	320	18	167	707	75	616	1.48e-43	176			Q#3 - >GWHPAOTB000366	non-specific	270762	738	867	1.53236e-12	68.6611	cd05611	STKc_Rim15_like	NC	cl21453
AT3G13380.1	GWHPAOTB043255	36.661	1102	621	31	80	1133	220	1292	3.6e-154	543			Q#3 - >GWHPAOTB000366	non-specific	271089	705	862	1.78136e-12	68.8063	cd14187	STKc_PLK1	C	cl21453
AT3G13380.1	GWHPAOTB043255	33.144	528	315	12	229	728	74	591	3.52e-43	175			Q#3 - >GWHPAOTB000366	non-specific	215036	653	860	1.79065e-12	69.8526	PLN00034	PLN00034	NC	cl33408
AT3G13380.1	GWHPAOTB028239	37.81	1087	595	31	99	1133	238	1295	3.8e-150	529			Q#3 - >GWHPAOTB000366	superfamily	215036	653	860	1.79065e-12	69.8526	cl33408	PLN00034 superfamily	NC	-
AT3G13380.1	GWHPAOTB028239	32.55	596	343	25	176	728	72	651	6.11e-38	157			Q#3 - >GWHPAOTB000366	non-specific	270733	658	860	1.91067e-12	68.7807	cd05581	STKc_PDK1	C	cl21453
AT3G13380.1	GWHPAOTB034023	36.117	994	575	28	152	1134	115	1059	8.05e-147	518			Q#3 - >GWHPAOTB000366	non-specific	270837	659	863	2.32273e-12	68.5525	cd07847	STKc_CDKL1_4	C	cl21453
AT3G45920.1	GWHPAOTB037996	54.819	166	71	2	1	166	695	856	3.9e-55	209			Q#3 - >GWHPAOTB000366	non-specific	133228	697	930	2.43826e-12	68.8491	cd05097	PTKc_DDR_like	-	cl21453
AT3G45920.1	GWHPAOTB002638	53.012	166	77	1	1	166	715	879	1.28e-54	207			Q#3 - >GWHPAOTB000366	non-specific	270683	650	862	2.61874e-12	68.8957	cd05108	PTKc_EGFR	C	cl21453
AT3G45920.1	GWHPAOTB037994	51.807	166	78	1	1	166	699	862	3.62e-53	203			Q#3 - >GWHPAOTB000366	non-specific	271106	658	931	2.62204e-12	68.4226	cd14204	PTKc_Mer	-	cl21453
AT3G45920.1	GWHPAOTB037993	52.469	162	76	1	1	162	647	807	3.5e-51	196			Q#3 - >GWHPAOTB000366	non-specific	133227	652	930	2.74908e-12	68.8077	cd05096	PTKc_DDR1	-	cl21453
AT3G45920.1	GWHPAOTB000876	54.375	160	70	1	1	160	661	817	9.06e-51	195			Q#3 - >GWHPAOTB000366	non-specific	270997	657	860	2.77741e-12	68.1207	cd14095	STKc_DCKL	C	cl21453
AT3G45920.1	GWHPAOTB016680	54.375	160	70	1	1	160	657	813	9.17e-51	195			Q#3 - >GWHPAOTB000366	non-specific	132980	700	868	2.79065e-12	68.9221	cd06649	PKc_MEK2	C	cl21453
AT3G45920.1	GWHPAOTB034182	50.303	165	81	1	1	165	693	856	2.83e-50	194			Q#3 - >GWHPAOTB000366	non-specific	270816	700	868	3.17396e-12	68.928	cd06650	PKc_MEK1	C	cl21453
AT3G45920.1	GWHPAOTB001480	43.5	200	103	4	2	192	94	292	1.55e-42	168			Q#3 - >GWHPAOTB000366	non-specific	132986	659	860	3.18729e-12	68.5972	cd06655	STKc_PAK2	C	cl21453
AT3G45920.1	GWHPAOTB025966	48.125	160	82	1	1	160	640	798	3.24e-41	164			Q#3 - >GWHPAOTB000366	non-specific	270849	659	819	3.64248e-12	68.4953	cd07866	STKc_BUR1	C	cl21453
AT3G45920.1	GWHPAOTB001481	48.125	160	82	1	1	160	645	803	4.92e-41	163			Q#3 - >GWHPAOTB000366	non-specific	270731	659	860	4.66557e-12	67.6263	cd05579	STKc_MAST_like	C	cl21453
AT3G57830.1	GWHPAOTB025079	52.969	640	224	16	24	660	19	584	6.95e-168	584			Q#3 - >GWHPAOTB000366	non-specific	271063	659	862	4.69802e-12	67.2868	cd14161	STKc_NUAK2	C	cl21453
AT3G57830.1	GWHPAOTB010782	45.098	612	292	15	72	659	124	715	5.88e-126	447			Q#3 - >GWHPAOTB000366	non-specific	270817	707	860	6.0326e-12	67.0294	cd06651	STKc_MEKK3	C	cl21453
AT3G57830.1	GWHPAOTB010782	39.604	202	114	3	14	207	11	212	2.21e-32	138			Q#3 - >GWHPAOTB000366	non-specific	270831	654	819	6.08549e-12	67.3006	cd07838	STKc_CDK4_6_like	C	cl21453
AT3G57830.1	GWHPAOTB018504	44.046	613	297	16	72	659	124	715	1.23e-121	433			Q#3 - >GWHPAOTB000366	non-specific	270677	659	930	6.76241e-12	67.325	cd05095	PTKc_DDR2	-	cl21453
AT3G57830.1	GWHPAOTB018504	41.327	196	107	3	26	213	23	218	1.31e-30	132			Q#3 - >GWHPAOTB000366	non-specific	173644	690	931	6.86326e-12	67.2615	cd05079	PTKc_Jak1_rpt2	-	cl21453
AT3G57830.1	GWHPAOTB010108	39.152	613	330	13	72	659	117	711	1.8e-109	393			Q#3 - >GWHPAOTB000366	non-specific	270987	659	860	7.55086e-12	67.1577	cd14085	STKc_CaMKIV	C	cl21453
AT3G57830.1	GWHPAOTB010108	35.055	271	165	8	24	286	21	288	2.59e-30	131			Q#3 - >GWHPAOTB000366	non-specific	271121	659	854	8.26866e-12	67.3819	cd14219	STKc_BMPR1b	C	cl21453
AT3G57830.1	GWHPAOTB000933	32.562	648	363	22	15	652	15	598	8.52e-74	275			Q#3 - >GWHPAOTB000366	non-specific	270641	657	856	8.3951e-12	66.6027	cd05047	PTKc_Tie	C	cl21453
AT3G57830.1	GWHPAOTB002336	34.084	666	347	24	16	652	15	617	9.15e-74	275			Q#3 - >GWHPAOTB000366	non-specific	270808	653	861	8.56398e-12	66.9394	cd06639	STKc_myosinIIIB_N	C	cl21453
AT3G57830.1	GWHPAOTB020162	33.026	651	358	22	15	652	13	598	1.35e-72	271			Q#3 - >GWHPAOTB000366	non-specific	270887	655	934	1.09459e-11	66.5887	cd13985	STKc_GAK_like	-	cl21453
AT3G57830.1	GWHPAOTB020270	32.079	611	355	17	61	662	249	808	1.47e-66	251			Q#3 - >GWHPAOTB000366	non-specific	227223	213	548	1.42068e-11	67.3006	COG4886	LRR	-	cl34836
AT3G57830.1	GWHPAOTB020270	41.573	178	100	3	31	206	45	220	2.24e-24	111			Q#3 - >GWHPAOTB000366	superfamily	227223	213	548	1.42068e-11	67.3006	cl34836	LRR superfamily	-	-
AT3G57830.1	GWHPAOTB034763	40.87	345	184	6	321	659	358	688	3.41e-66	250			Q#3 - >GWHPAOTB000366	non-specific	270672	708	929	1.43985e-11	66.1885	cd05090	PTKc_Ror1	-	cl21453
AT3G57830.1	GWHPAOTB034763	44.72	161	88	1	72	231	117	277	1.95e-30	131			Q#3 - >GWHPAOTB000366	non-specific	132987	659	860	1.47757e-11	66.2836	cd06656	STKc_PAK3	C	cl21453
AT3G13065.1	GWHPAOTB038254	48.148	702	331	13	1	687	1	684	1.24e-180	627			Q#3 - >GWHPAOTB000366	non-specific	270820	659	860	1.61347e-11	66.2865	cd06654	STKc_PAK1	C	cl21453
AT3G13065.1	GWHPAOTB034021	47.869	704	332	10	1	687	1	686	2.34e-180	626			Q#3 - >GWHPAOTB000366	non-specific	270904	707	860	1.85283e-11	65.3507	cd14002	STKc_STK36	C	cl21453
AT3G13065.1	GWHPAOTB007023	43.564	707	339	18	8	687	17	690	3.42e-145	510			Q#3 - >GWHPAOTB000366	non-specific	270818	706	902	2.55836e-11	65.0653	cd06652	STKc_MEKK2	-	cl21453
AT3G13065.1	GWHPAOTB014963	53.333	300	132	3	394	687	390	687	1.7e-97	353			Q#3 - >GWHPAOTB000366	non-specific	270944	711	934	2.90096e-11	65.3092	cd14042	PK_GC-A_B	-	cl21453
AT3G13065.1	GWHPAOTB014963	43.377	302	153	5	10	299	19	314	1.96e-51	201			Q#3 - >GWHPAOTB000366	non-specific	270844	659	814	3.68793e-11	65.2183	cd07860	STKc_CDK2_3	C	cl21453
AT3G13065.1	GWHPAOTB033437	51.163	301	138	4	391	683	478	777	2.51e-90	330			Q#3 - >GWHPAOTB000366	non-specific	270836	658	920	4.29616e-11	64.751	cd07846	STKc_CDKL2_3	-	cl21453
AT3G13065.1	GWHPAOTB033437	41.485	229	132	2	19	247	28	254	2.29e-40	164			Q#3 - >GWHPAOTB000366	non-specific	133193	659	930	4.75265e-11	64.6692	cd05062	PTKc_IGF-1R	-	cl21453
AT3G13065.1	GWHPAOTB014766	49.355	310	149	4	385	687	441	749	3.95e-86	316			Q#3 - >GWHPAOTB000366	non-specific	133219	657	936	4.84144e-11	65.0188	cd05088	PTKc_Tie2	-	cl21453
AT3G13065.1	GWHPAOTB014766	39.453	256	149	5	7	260	11	262	2.46e-41	167			Q#3 - >GWHPAOTB000366	non-specific	270673	704	929	4.87521e-11	64.6545	cd05091	PTKc_Ror2	-	cl21453
AT3G13065.1	GWHPAOTB014991	50	300	132	5	394	687	390	677	9.48e-85	311			Q#3 - >GWHPAOTB000366	non-specific	271021	711	924	5.13014e-11	64.2006	cd14119	STKc_LKB1	-	cl21453
AT3G13065.1	GWHPAOTB014991	43.377	302	153	5	10	299	19	314	2.45e-51	201			Q#3 - >GWHPAOTB000366	non-specific	270724	711	860	5.49185e-11	64.1686	cd05572	STKc_cGK	C	cl21453
AT3G13065.1	GWHPAOTB038871	50	298	140	4	394	683	482	778	1.95e-83	307			Q#3 - >GWHPAOTB000366	non-specific	270890	659	863	5.78046e-11	64.8199	cd13988	STKc_TBK1	C	cl21453
AT3G13065.1	GWHPAOTB038871	41.631	233	134	2	19	251	28	258	1.93e-40	165			Q#3 - >GWHPAOTB000366	non-specific	133247	701	929	5.79548e-11	64.2134	cd05116	PTKc_Syk	-	cl21453
AT3G24240.1	GWHPAOTB011754	53.589	627	245	12	7	625	15	603	1.58e-157	553			Q#3 - >GWHPAOTB000366	non-specific	270949	655	855	6.30412e-11	64.0491	cd14047	STKc_EIF2AK2_PKR	C	cl21453
AT3G24240.1	GWHPAOTB000366	47.187	551	250	13	36	577	56	574	2.91e-122	437			Q#3 - >GWHPAOTB000366	non-specific	270984	658	870	6.32103e-11	63.9708	cd14082	STKc_PKD	-	cl21453
AT3G24240.1	GWHPAOTB012561	35.088	171	110	1	97	267	438	607	1.04e-17	90.7			Q#3 - >GWHPAOTB000366	non-specific	270945	714	933	6.62237e-11	63.9648	cd14043	PK_GC-2D	-	cl21453
AT3G28450.1	GWHPAOTB013570	45.377	584	306	6	17	591	21	600	1.66e-159	557			Q#3 - >GWHPAOTB000366	non-specific	270659	658	860	7.01178e-11	64.1685	cd05074	PTKc_Tyro3	C	cl21453
AT3G28450.1	GWHPAOTB000347	53.565	575	170	14	33	603	18	499	1.66e-157	549			Q#3 - >GWHPAOTB000366	non-specific	270811	659	860	7.79662e-11	63.8923	cd06643	STKc_SLK	C	cl21453
AT3G28450.1	GWHPAOTB005475	45.719	584	304	5	17	591	21	600	1.92e-157	550			Q#3 - >GWHPAOTB000366	non-specific	271019	659	862	7.867e-11	63.7301	cd14117	STKc_Aurora-B_like	C	cl21453
AT3G28450.1	GWHPAOTB028239	40.281	499	269	9	105	580	807	1299	5.04e-87	319			Q#3 - >GWHPAOTB000366	non-specific	270732	710	860	8.78259e-11	64.1371	cd05580	STKc_PKA_like	C	cl21453
AT3G28450.1	GWHPAOTB028239	37.195	164	96	6	90	251	646	804	2.35e-14	78.4			Q#3 - >GWHPAOTB000366	non-specific	270824	648	814	1.08596e-10	63.7068	cd07830	STKc_MAK_like	C	cl21453
AT3G28450.1	GWHPAOTB028239	36.735	147	88	4	90	235	131	273	7.12e-14	77.1			Q#3 - >GWHPAOTB000366	non-specific	178695	332	430	1.43256e-10	65.2222	PLN03150	PLN03150	N	cl31977
AT3G28450.1	GWHPAOTB028239	41.739	115	63	2	71	182	516	629	3.27e-11	68.3			Q#3 - >GWHPAOTB000366	non-specific	270671	657	946	1.66377e-10	63.0943	cd05089	PTKc_Tie1	-	cl21453
AT3G28450.1	GWHPAOTB028239	39.837	123	70	4	92	213	625	744	6.26e-11	67			Q#3 - >GWHPAOTB000366	non-specific	270939	710	813	1.74377e-10	62.6856	cd14037	STKc_NAK_like	C	cl21453
AT3G28450.1	GWHPAOTB043255	39.192	495	277	8	105	580	807	1296	1.93e-83	307			Q#3 - >GWHPAOTB000366	non-specific	173741	645	859	1.76044e-10	63.0121	cd07843	STKc_CDC2L1	C	cl21453
AT3G28450.1	GWHPAOTB043255	36.97	165	94	5	30	193	30	185	1.34e-14	79.3			Q#3 - >GWHPAOTB000366	non-specific	270806	653	861	1.80057e-10	63.1024	cd06636	STKc_MAP4K4_6_N	C	cl21453
AT3G28450.1	GWHPAOTB043255	41.121	107	62	1	90	196	646	751	8.14e-14	76.7			Q#3 - >GWHPAOTB000366	non-specific	270952	658	856	2.0751e-10	62.3259	cd14050	PKc_Myt1	C	cl21453
AT3G28450.1	GWHPAOTB043255	39.189	148	83	5	83	228	100	242	6.25e-12	70.5			Q#3 - >GWHPAOTB000366	non-specific	140293	710	936	2.27785e-10	64.2677	PTZ00267	PTZ00267	NC	cl31419
AT3G28450.1	GWHPAOTB043255	41.667	108	62	1	90	197	670	776	1.41e-11	69.2			Q#3 - >GWHPAOTB000366	superfamily	140293	710	936	2.27785e-10	64.2677	cl31419	PTZ00267 superfamily	NC	-
AT3G28450.1	GWHPAOTB043255	43	100	55	2	93	192	626	723	1.76e-10	65.7			Q#3 - >GWHPAOTB000366	non-specific	271084	658	860	2.28195e-10	62.625	cd14182	STKc_PhKG1	C	cl21453
AT3G28450.1	GWHPAOTB043255	39.259	135	67	4	92	213	564	696	1.25e-08	59.5			Q#3 - >GWHPAOTB000366	non-specific	270978	711	872	2.56996e-10	62.1162	cd14076	STKc_Kin4	N	cl21453
AT3G28450.1	GWHPAOTB043255	41.803	122	58	3	83	192	531	651	1.42e-05	49.4			Q#3 - >GWHPAOTB000366	non-specific	271133	658	862	2.7571e-10	62.0368	cd14663	STKc_SnRK3	C	cl21453
AT3G28450.1	GWHPAOTB017636	41	500	262	15	105	582	525	1013	5.96e-82	302			Q#3 - >GWHPAOTB000366	non-specific	270998	657	860	3.04347e-10	62.454	cd14096	STKc_RCK1-like	C	cl21453
AT3G28450.1	GWHPAOTB017636	41.667	84	47	2	83	166	551	632	8.38e-07	53.3			Q#3 - >GWHPAOTB000366	non-specific	270807	720	861	3.14644e-10	62.4287	cd06637	STKc_TNIK	NC	cl21453
AT3G46330.1	GWHPAOTB025962	41.963	815	410	19	30	829	19	785	3.9e-164	574			Q#3 - >GWHPAOTB000366	non-specific	270893	659	860	3.9057e-10	61.7579	cd13991	STKc_NIK	C	cl21453
AT3G46330.1	GWHPAOTB025966	46.656	643	328	10	209	846	166	798	1.37e-161	566			Q#3 - >GWHPAOTB000366	non-specific	411060	289	449	4.2133e-10	60.5701	cd21340	PPP1R42	C	cl42388
AT3G46330.1	GWHPAOTB025966	40.741	135	75	3	31	162	16	148	2.3e-22	105			Q#3 - >GWHPAOTB000366	superfamily	455733	289	449	4.2133e-10	60.5701	cl42388	PPP1R42 superfamily	C	-
AT3G46330.1	GWHPAOTB037993	38.607	847	431	26	17	848	35	807	6.65e-161	563			Q#3 - >GWHPAOTB000366	non-specific	132969	656	861	4.98011e-10	61.5658	cd06638	STKc_myosinIIIA_N	C	cl21453
AT3G46400.1	GWHPAOTB016680	41.319	864	416	26	22	870	41	828	1.46e-172	602			Q#3 - >GWHPAOTB000366	non-specific	132975	659	860	5.35151e-10	61.5861	cd06644	STKc_STK10	C	cl21453
AT3G46400.1	GWHPAOTB025966	41.367	834	430	20	28	854	16	797	1.19e-169	592			Q#3 - >GWHPAOTB000366	non-specific	270638	659	928	5.51127e-10	61.4497	cd05042	PTKc_Aatyk	-	cl21453
AT3G46400.1	GWHPAOTB037993	38.973	857	438	22	22	870	41	820	6.6e-161	564			Q#3 - >GWHPAOTB000366	non-specific	270892	657	860	5.67619e-10	61.1808	cd13990	STKc_TLK	C	cl21453
AT3G46400.1	GWHPAOTB020663	35.099	906	481	39	24	863	19	883	4.31e-126	448			Q#3 - >GWHPAOTB000366	non-specific	270828	656	858	6.02197e-10	61.7725	cd07834	STKc_MAPK	C	cl21453
AT3G51740.1	GWHPAOTB023958	41.935	558	287	18	275	813	81	620	3.06e-107	385			Q#3 - >GWHPAOTB000366	non-specific	270995	658	860	6.46106e-10	61.2156	cd14093	STKc_PhKG	C	cl21453
AT3G51740.1	GWHPAOTB023958	39.13	161	90	6	74	231	50	205	2.59e-17	88.5			Q#3 - >GWHPAOTB000366	non-specific	271103	711	871	7.45289e-10	60.7929	cd14201	STKc_ULK2	-	cl21453
AT3G51740.1	GWHPAOTB000933	41.423	548	290	21	275	810	79	607	1.59e-106	383			Q#3 - >GWHPAOTB000366	non-specific	270815	659	860	7.95962e-10	60.534	cd06648	STKc_PAK_II	C	cl21453
AT3G51740.1	GWHPAOTB000933	42.778	180	87	8	61	231	29	201	9.78e-24	110			Q#3 - >GWHPAOTB000366	non-specific	271096	705	860	8.08234e-10	60.8031	cd14194	STKc_DAPK1	C	cl21453
AT3G51740.1	GWHPAOTB000933	36.691	139	84	2	221	359	74	208	1.66e-11	69.6			Q#3 - >GWHPAOTB000366	non-specific	270810	659	924	8.89898e-10	60.8411	cd06642	STKc_STK25	-	cl21453
AT3G51740.1	GWHPAOTB000933	42.045	88	47	2	99	186	121	204	8.82e-07	53.8			Q#3 - >GWHPAOTB000366	non-specific	270834	659	861	9.26802e-10	61.147	cd07842	STKc_CDK8_like	C	cl21453
AT3G51740.1	GWHPAOTB020162	39.755	571	305	21	275	830	77	623	2.2e-103	373			Q#3 - >GWHPAOTB000366	non-specific	270853	711	872	9.45523e-10	60.7936	cd07871	STKc_PCTAIRE3	C	cl21453
AT3G51740.1	GWHPAOTB020162	42.373	177	92	7	61	231	27	199	5.07e-23	107			Q#3 - >GWHPAOTB000366	non-specific	270813	659	861	1.07506e-09	60.4277	cd06646	STKc_MAP4K5	C	cl21453
AT3G51740.1	GWHPAOTB020162	37.5	128	74	4	154	280	77	199	7.43e-11	67.4			Q#3 - >GWHPAOTB000366	non-specific	270914	711	923	1.14212e-09	60.0659	cd14012	PK_eIF2AK_GCN2_rpt1	-	cl21453
AT3G51740.1	GWHPAOTB020162	39.773	88	49	2	99	186	119	202	2.48e-06	52.5			Q#3 - >GWHPAOTB000366	non-specific	271069	703	860	1.16786e-09	60.0412	cd14167	STKc_CaMKI_alpha	C	cl21453
AT3G51740.1	GWHPAOTB024585	37.815	595	323	22	234	810	59	624	1.37e-99	360			Q#3 - >GWHPAOTB000366	non-specific	240344	774	927	1.23019e-09	61.809	PTZ00283	PTZ00283	NC	cl36538
AT3G51740.1	GWHPAOTB024585	36.719	128	77	4	154	280	103	227	4.48e-12	71.4			Q#3 - >GWHPAOTB000366	superfamily	240344	774	927	1.23019e-09	61.809	cl36538	PTZ00283 superfamily	NC	-
AT3G51740.1	GWHPAOTB004396	34.238	774	471	22	59	813	303	1057	3.41e-98	356			Q#3 - >GWHPAOTB000366	non-specific	270848	640	814	1.23992e-09	60.8457	cd07865	STKc_CDK9	C	cl21453
AT3G51740.1	GWHPAOTB004396	38.908	293	178	1	108	400	254	545	1.87e-36	152			Q#3 - >GWHPAOTB000366	non-specific	271009	659	860	1.40178e-09	59.9034	cd14107	STKc_obscurin_rpt1	C	cl21453
AT3G51740.1	GWHPAOTB004396	32.806	253	164	3	179	430	108	355	5.74e-22	104			Q#3 - >GWHPAOTB000366	non-specific	178695	209	291	1.49096e-09	61.7554	PLN03150	PLN03150	N	cl31977
AT3G51740.1	GWHPAOTB004396	36.207	116	73	1	298	412	106	221	1.16e-08	59.9			Q#3 - >GWHPAOTB000366	non-specific	271068	707	860	1.52078e-09	60.0061	cd14166	STKc_CaMKI_gamma	C	cl21453
AT3G51740.1	GWHPAOTB028239	36.085	751	423	23	106	811	562	1300	4.3e-98	356			Q#3 - >GWHPAOTB000366	non-specific	270730	775	860	1.53009e-09	59.5774	cd05578	STKc_Yank1	NC	cl21453
AT3G51740.1	GWHPAOTB028239	38.614	303	171	6	106	407	514	802	3.62e-41	167			Q#3 - >GWHPAOTB000366	non-specific	270647	658	928	1.68035e-09	60.1963	cd05054	PTKc_VEGFR	-	cl21453
AT3G51740.1	GWHPAOTB028239	36.478	318	187	5	98	403	340	654	3.34e-32	138			Q#3 - >GWHPAOTB000366	non-specific	270865	659	932	1.76666e-09	59.6559	cd08228	STKc_Nek6	-	cl21453
AT3G51740.1	GWHPAOTB028239	38.34	253	153	3	171	421	76	327	1.63e-29	129			Q#3 - >GWHPAOTB000366	non-specific	270852	708	867	3.13477e-09	59.2044	cd07870	STKc_PFTAIRE2	C	cl21453
AT3G56050.1	GWHPAOTB042930	58.722	407	155	9	98	497	224	624	2.6e-143	503			Q#3 - >GWHPAOTB000366	non-specific	270858	705	862	3.32437e-09	58.6689	cd08218	STKc_Nek1	C	cl21453
AT3G56050.1	GWHPAOTB015557	57.609	368	151	4	133	498	342	706	3.04e-131	463			Q#3 - >GWHPAOTB000366	non-specific	270770	658	860	3.42192e-09	59.552	cd05619	STKc_nPKC_theta	C	cl21453
AT3G56050.1	GWHPAOTB021781	54.369	412	183	5	89	498	300	708	1.28e-130	461			Q#3 - >GWHPAOTB000366	non-specific	270908	659	860	3.75043e-09	58.4333	cd14006	STKc_MLCK-like	C	cl21453
AT3G56050.1	GWHPAOTB006603	46.818	440	218	9	70	499	275	708	9.1e-110	393			Q#3 - >GWHPAOTB000366	non-specific	270973	711	866	4.01885e-09	58.5576	cd14071	STKc_SIK	-	cl21453
AT3G56050.1	GWHPAOTB014553	52.679	336	154	5	165	497	360	693	2.01e-107	385			Q#3 - >GWHPAOTB000366	non-specific	271071	711	860	4.15735e-09	58.7485	cd14169	STKc_CaMKI_beta	C	cl21453
AT3G56050.1	GWHPAOTB024737	35.109	413	239	11	109	495	250	659	1.58e-58	224			Q#3 - >GWHPAOTB000366	non-specific	270940	705	878	4.46348e-09	58.8205	cd14038	STKc_IKK_beta	C	cl21453
AT3G56050.1	GWHPAOTB040949	34.211	418	251	12	97	495	247	659	2.56e-55	213			Q#3 - >GWHPAOTB000366	non-specific	271132	717	897	4.77742e-09	58.2421	cd14662	STKc_SnRK2	-	cl21453
AT3G56050.1	GWHPAOTB028239	30.909	330	193	12	166	474	983	1298	9.26e-34	142			Q#3 - >GWHPAOTB000366	non-specific	270763	711	876	5.58425e-09	58.601	cd05612	STKc_PRKX_like	C	cl21453
AT3G56050.1	GWHPAOTB015439	29.428	367	226	13	134	479	538	892	1.89e-33	141			Q#3 - >GWHPAOTB000366	non-specific	270670	659	928	5.83299e-09	58.0759	cd05087	PTKc_Aatyk1	-	cl21453
AT3G56050.1	GWHPAOTB015419	30	370	224	15	134	479	547	905	5.12e-33	140			Q#3 - >GWHPAOTB000366	non-specific	270989	658	862	6.35546e-09	57.9285	cd14087	STKc_PSKH1	C	cl21453
AT3G20190.1	GWHPAOTB044660	47.792	634	303	10	50	678	33	643	6.32e-175	608			Q#3 - >GWHPAOTB000366	non-specific	270790	653	860	6.66148e-09	58.1451	cd06616	PKc_MKK4	C	cl21453
AT3G20190.1	GWHPAOTB023260	47.179	638	304	10	50	677	31	645	4.16e-173	602			Q#3 - >GWHPAOTB000366	non-specific	271083	657	860	6.74185e-09	58.0583	cd14181	STKc_PhKG2	C	cl21453
AT3G20190.1	GWHPAOTB019445	47.276	624	272	11	47	658	45	623	2.64e-160	560			Q#3 - >GWHPAOTB000366	non-specific	270906	714	924	7.39334e-09	57.7816	cd14004	STKc_PASK	N	cl21453
AT3G20190.1	GWHPAOTB038294	60.694	346	128	4	319	659	323	665	1.41e-131	466			Q#3 - >GWHPAOTB000366	non-specific	132989	659	860	8.12898e-09	58.1259	cd06658	STKc_PAK5	C	cl21453
AT3G20190.1	GWHPAOTB038294	50.588	255	112	4	6	256	10	254	8.07e-68	255			Q#3 - >GWHPAOTB000366	non-specific	271007	693	860	8.36807e-09	57.8824	cd14105	STKc_DAPK	C	cl21453
AT3G20190.1	GWHPAOTB003171	45.131	534	274	10	142	658	82	613	1.5e-121	433			Q#3 - >GWHPAOTB000366	non-specific	270838	658	863	8.5453e-09	58.0835	cd07848	STKc_CDKL5	C	cl21453
AT3G20190.1	GWHPAOTB003171	48.37	184	93	2	46	227	33	216	1.28e-46	185			Q#3 - >GWHPAOTB000366	non-specific	271111	711	866	1.01164e-08	57.7989	cd14209	STKc_PKA	C	cl21453
AT3G20190.1	GWHPAOTB035853	35.392	664	382	18	49	674	28	682	1.28e-91	334			Q#3 - >GWHPAOTB000366	non-specific	270950	658	855	1.04746e-08	57.5764	cd14048	STKc_EIF2AK3_PERK	C	cl21453
AT3G20190.1	GWHPAOTB023958	33.929	616	378	14	49	655	28	623	3.46e-90	329			Q#3 - >GWHPAOTB000366	non-specific	177557	687	855	1.07103e-08	58.3489	PHA03209	PHA03209	NC	cl31822
AT3G20190.1	GWHPAOTB011769	47.671	365	144	8	301	658	208	532	6.51e-90	328			Q#3 - >GWHPAOTB000366	superfamily	177557	687	855	1.07103e-08	58.3489	cl31822	PHA03209 superfamily	NC	-
AT3G20190.1	GWHPAOTB011769	44.444	108	58	2	50	156	53	159	1.54e-22	105			Q#3 - >GWHPAOTB000366	non-specific	271087	703	860	1.15188e-08	57.2653	cd14185	STKc_DCKL3	C	cl21453
AT3G20190.1	GWHPAOTB039649	32.862	636	389	15	50	661	27	648	1.87e-88	323			Q#3 - >GWHPAOTB000366	non-specific	270843	654	871	1.15716e-08	57.9673	cd07856	STKc_Sty1_Hog1	C	cl21453
AT3G19700.1	GWHPAOTB007462	38.85	1009	555	22	1	985	6	976	1.06e-180	630			Q#3 - >GWHPAOTB000366	non-specific	132971	659	924	1.16173e-08	57.3696	cd06640	STKc_MST4	-	cl21453
AT3G19700.1	GWHPAOTB006694	40.732	874	490	16	102	968	118	970	1.91e-173	606			Q#3 - >GWHPAOTB000366	non-specific	271109	773	931	1.21369e-08	58.0904	cd14207	PTKc_VEGFR1	N	cl21453
AT3G19700.1	GWHPAOTB014646	40	915	493	22	89	985	49	925	1.85e-167	586			Q#3 - >GWHPAOTB000366	non-specific	270888	738	924	1.37166e-08	57.3055	cd13986	STKc_16	N	cl21453
AT3G19700.1	GWHPAOTB008337	35.477	995	552	22	24	969	28	981	3.87e-153	538			Q#3 - >GWHPAOTB000366	non-specific	173710	658	860	1.38835e-08	57.6463	cd05620	STKc_nPKC_delta	C	cl21453
AT3G19700.1	GWHPAOTB026977	35.799	1014	558	28	8	969	10	982	7.23e-152	534			Q#3 - >GWHPAOTB000366	non-specific	270912	711	860	1.39236e-08	56.9183	cd14010	STKc_ULK4	C	cl21453
AT3G46370.1	GWHPAOTB000876	42.494	786	385	19	2	774	94	825	1.36e-176	615			Q#3 - >GWHPAOTB000366	non-specific	271135	717	871	1.39702e-08	56.9174	cd14665	STKc_SnRK2-3	-	cl21453
AT3G46370.1	GWHPAOTB025966	44.213	769	377	16	2	765	76	797	1.26e-171	598			Q#3 - >GWHPAOTB000366	non-specific	165478	695	858	1.45818e-08	58.0826	PHA03212	PHA03212	NC	cl31529
AT3G46370.1	GWHPAOTB001481	44.041	772	367	16	2	765	88	802	2.7e-164	574			Q#3 - >GWHPAOTB000366	superfamily	165478	695	858	1.45818e-08	58.0826	cl31529	PHA03212 superfamily	NC	-
AT3G46370.1	GWHPAOTB025962	42.517	755	375	16	2	749	83	785	3.78e-151	531			Q#3 - >GWHPAOTB000366	non-specific	177649	659	863	1.55534e-08	57.1352	PLN00009	PLN00009	C	cl31825
AT3G46370.1	GWHPAOTB016680	39.591	783	395	21	2	774	107	821	1.54e-147	519			Q#3 - >GWHPAOTB000366	superfamily	177649	659	863	1.55534e-08	57.1352	cl31825	PLN00009 superfamily	C	-
AT3G46340.1	GWHPAOTB025966	41.472	856	439	18	32	881	16	815	1.76e-176	615			Q#3 - >GWHPAOTB000366	non-specific	270722	658	862	1.63299e-08	57.2246	cd05570	STKc_PKC	C	cl21453
AT3G46340.1	GWHPAOTB016680	39.6	851	424	27	23	862	39	810	3.52e-157	551			Q#3 - >GWHPAOTB000366	non-specific	270684	711	869	1.64385e-08	56.9564	cd05109	PTKc_HER2	NC	cl21453
AT3G46340.1	GWHPAOTB037993	38.804	853	422	25	22	862	38	802	6.23e-156	547			Q#3 - >GWHPAOTB000366	non-specific	270942	739	860	2.05797e-08	56.9887	cd14040	STKc_TLK1	NC	cl21453
AT3G46340.1	GWHPAOTB036066	34.448	897	509	32	23	871	15	880	5.03e-128	455			Q#3 - >GWHPAOTB000366	non-specific	270681	773	933	2.0974e-08	57.2979	cd05103	PTKc_VEGFR2	N	cl21453
AT3G23750.1	GWHPAOTB016316	51.837	490	207	11	451	928	504	976	1.87e-145	513			Q#3 - >GWHPAOTB000366	non-specific	270809	659	860	2.4163e-08	56.2341	cd06641	STKc_MST3	C	cl21453
AT3G23750.1	GWHPAOTB016316	38.35	412	242	9	43	446	48	455	5.59e-77	286			Q#3 - >GWHPAOTB000366	non-specific	132953	723	936	2.43184e-08	56.3955	cd06622	PKc_PBS2_like	N	cl21453
AT3G23750.1	GWHPAOTB020024	50.965	518	239	7	22	528	25	538	1.34e-129	460			Q#3 - >GWHPAOTB000366	non-specific	143341	711	858	2.49379e-08	56.3347	cd07836	STKc_Pho85	C	cl21453
AT3G23750.1	GWHPAOTB020024	72.794	136	32	2	540	672	514	647	8.76e-58	222			Q#3 - >GWHPAOTB000366	non-specific	143382	764	896	2.5622e-08	56.9718	cd07877	STKc_p38alpha	NC	cl21453
AT3G23750.1	GWHPAOTB020022	50.386	518	242	7	22	528	75	588	8.89e-128	454			Q#3 - >GWHPAOTB000366	non-specific	270941	697	860	2.67399e-08	56.4642	cd14039	STKc_IKK_alpha	C	cl21453
AT3G23750.1	GWHPAOTB020022	72.794	136	32	2	540	672	564	697	7.42e-58	223			Q#3 - >GWHPAOTB000366	non-specific	270863	659	930	2.86925e-08	56.125	cd08224	STKc_Nek6_7	-	cl21453
AT3G14350.1	GWHPAOTB014991	50.072	693	298	18	22	703	31	686	1.92e-180	627			Q#3 - >GWHPAOTB000366	non-specific	132988	659	860	3.05032e-08	56.1846	cd06657	STKc_PAK4	C	cl21453
AT3G14350.1	GWHPAOTB034045	52.488	402	163	9	316	711	286	665	6.93e-121	430			Q#3 - >GWHPAOTB000366	non-specific	270765	738	860	3.18707e-08	56.466	cd05614	STKc_MSK2_N	NC	cl21453
AT3G14350.1	GWHPAOTB034045	51.037	241	105	3	1	240	1	229	3.21e-66	250			Q#3 - >GWHPAOTB000366	non-specific	270846	648	922	3.20562e-08	56.1944	cd07862	STKc_CDK6	-	cl21453
AT3G14350.1	GWHPAOTB033437	58.863	299	118	3	403	697	487	784	3.01e-109	392			Q#3 - >GWHPAOTB000366	non-specific	270999	659	869	3.21072e-08	56.0176	cd14097	STKc_STK33	-	cl21453
AT3G14350.1	GWHPAOTB033437	39.13	322	173	7	25	324	34	354	7.65e-45	179			Q#3 - >GWHPAOTB000366	non-specific	270886	715	924	3.32555e-08	55.6208	cd13984	PK_NRBP1_like	-	cl21453
AT3G14350.1	GWHPAOTB038871	55.14	321	131	5	389	697	466	785	1.78e-101	367			Q#3 - >GWHPAOTB000366	non-specific	270686	667	860	3.49505e-08	55.7226	cd05115	PTKc_Zap-70	C	cl21453
AT3G14350.1	GWHPAOTB038871	37.846	325	176	7	25	324	34	357	1.19e-43	175			Q#3 - >GWHPAOTB000366	non-specific	270977	709	924	3.51012e-08	55.4217	cd14075	STKc_NIM1	-	cl21453
AT3G14350.1	GWHPAOTB014766	55.932	295	126	3	402	694	457	749	1.01e-100	364			Q#3 - >GWHPAOTB000366	non-specific	270734	704	860	3.62101e-08	56.2546	cd05582	STKc_RSK_N	C	cl21453
AT3G14350.1	GWHPAOTB014766	34.301	379	231	11	27	389	29	405	2.24e-42	171			Q#3 - >GWHPAOTB000366	non-specific	271108	708	928	4.17757e-08	55.7282	cd14206	PTKc_Aatyk3	-	cl21453
AT3G56370.1	GWHPAOTB031825	39.136	810	439	17	169	952	99	880	5.31e-139	492			Q#3 - >GWHPAOTB000366	non-specific	270943	739	860	4.73363e-08	55.8366	cd14041	STKc_TLK2	NC	cl21453
AT3G56370.1	GWHPAOTB031825	35.593	354	202	7	70	420	148	478	1.37e-38	159			Q#3 - >GWHPAOTB000366	non-specific	173729	767	877	5.81298e-08	55.123	cd06617	PKc_MKK3_6	N	cl21453
AT3G56370.1	GWHPAOTB031825	40.361	166	97	2	95	260	316	479	4.41e-23	107			Q#3 - >GWHPAOTB000366	non-specific	271097	705	860	6.02046e-08	55.0091	cd14195	STKc_DAPK3	C	cl21453
AT3G56370.1	GWHPAOTB041099	39.581	811	434	17	169	952	99	880	5.51e-137	485			Q#3 - >GWHPAOTB000366	non-specific	270870	659	811	6.24761e-08	52.4445	cd13968	PKc_like	-	cl21453
AT3G56370.1	GWHPAOTB041099	36.158	354	200	7	70	420	148	478	6.81e-40	163			Q#3 - >GWHPAOTB000366	non-specific	143385	640	858	7.27869e-08	55.3428	cd07880	STKc_p38gamma	C	cl21453
AT3G56370.1	GWHPAOTB041099	40.361	166	97	2	95	260	316	479	1.35e-23	109			Q#3 - >GWHPAOTB000366	non-specific	270764	711	860	7.32425e-08	55.0065	cd05613	STKc_MSK1_N	C	cl21453
AT3G56370.1	GWHPAOTB045063	32.979	940	563	26	26	948	34	923	1.31e-109	394			Q#3 - >GWHPAOTB000366	non-specific	271055	657	931	7.66934e-08	54.6293	cd14153	PK_KSR2	-	cl21453
AT3G56370.1	GWHPAOTB045346	33.775	906	545	24	74	953	248	1124	1.79e-107	387			Q#3 - >GWHPAOTB000366	non-specific	270821	659	860	7.72492e-08	54.9915	cd06659	STKc_PAK6	C	cl21453
AT3G56370.1	GWHPAOTB045346	35.155	549	328	15	14	545	24	561	8.33e-61	233			Q#3 - >GWHPAOTB000366	non-specific	270812	659	861	8.18535e-08	54.666	cd06645	STKc_MAP4K3	C	cl21453
AT3G56370.1	GWHPAOTB045346	34.073	496	291	12	76	560	132	602	1.37e-50	199			Q#3 - >GWHPAOTB000366	non-specific	143383	774	858	8.71779e-08	55.4403	cd07878	STKc_p38beta	NC	cl21453
AT3G56370.1	GWHPAOTB045404	32.632	950	577	26	26	948	27	940	5.34e-107	385			Q#3 - >GWHPAOTB000366	non-specific	270739	773	862	8.98665e-08	55.0908	cd05587	STKc_cPKC	NC	cl21453
AT3G42880.1	GWHPAOTB026175	46.418	670	312	15	1	631	1	662	6.51e-165	575			Q#3 - >GWHPAOTB000366	non-specific	270854	650	872	9.05686e-08	55.0087	cd07873	STKc_PCTAIRE1	C	cl21453
AT3G42880.1	GWHPAOTB023260	37.898	628	355	12	9	631	15	612	8.83e-119	423			Q#3 - >GWHPAOTB000366	non-specific	270744	775	860	9.70019e-08	55.0836	cd05592	STKc_nPKC_theta_like	NC	cl21453
AT3G42880.1	GWHPAOTB019445	35.238	630	350	12	4	629	32	607	3.56e-100	362			Q#3 - >GWHPAOTB000366	non-specific	270680	773	935	1.00059e-07	54.9854	cd05102	PTKc_VEGFR3	N	cl21453
AT3G42880.1	GWHPAOTB037398	33.962	636	367	26	4	629	8	600	1.07e-85	314			Q#3 - >GWHPAOTB000366	non-specific	270877	760	933	1.09326e-07	54.0336	cd13975	PKc_Dusty	N	cl21453
AT3G42880.1	GWHPAOTB025321	33.446	592	363	20	50	629	52	624	1.51e-80	297			Q#3 - >GWHPAOTB000366	non-specific	271065	711	878	1.13508e-07	54.2262	cd14163	STKc_TSSK3-like	-	cl21453
AT3G42880.1	GWHPAOTB039649	33.223	605	363	21	46	629	47	631	8.23e-77	285			Q#3 - >GWHPAOTB000366	non-specific	270856	658	920	1.18726e-07	54.6083	cd08216	PK_STRAD	-	cl21453
AT3G42880.1	GWHPAOTB044660	42.177	294	167	3	339	631	318	609	9.83e-75	278			Q#3 - >GWHPAOTB000366	non-specific	271101	774	926	1.20645e-07	54.2012	cd14199	STKc_CaMKK2	N	cl21453
AT3G42880.1	GWHPAOTB044660	36.861	274	153	8	5	273	16	274	8.02e-40	162			Q#3 - >GWHPAOTB000366	non-specific	271070	703	860	1.23615e-07	54.6684	cd14168	STKc_CaMKI_delta	C	cl21453
AT3G42880.1	GWHPAOTB034057	40	330	187	5	305	629	325	648	1.25e-74	277			Q#3 - >GWHPAOTB000366	non-specific	143344	659	863	1.24572e-07	54.3613	cd07839	STKc_CDK5	C	cl21453
AT3G42880.1	GWHPAOTB034057	37.712	236	132	9	4	233	26	252	2.08e-38	158			Q#3 - >GWHPAOTB000366	non-specific	271086	658	860	1.36254e-07	53.8823	cd14184	STKc_DCKL2	C	cl21453
AT3G42880.1	GWHPAOTB038294	41.695	295	170	2	336	629	357	650	1.38e-74	277			Q#3 - >GWHPAOTB000366	non-specific	270736	658	860	1.50682e-07	54.3328	cd05584	STKc_p70S6K	C	cl21453
AT3G42880.1	GWHPAOTB038294	40.376	213	115	6	26	232	47	253	1.74e-37	154			Q#3 - >GWHPAOTB000366	non-specific	270897	710	860	1.58487e-07	53.8598	cd13995	STKc_MAP3K8	C	cl21453
AT3G46410.1	GWHPAOTB034182	52.09	311	128	4	1	291	570	879	1.08e-92	334			Q#3 - >GWHPAOTB000366	non-specific	270723	776	860	1.83547e-07	54.2843	cd05571	STKc_PKB	NC	cl21453
AT3G46410.1	GWHPAOTB002638	53.819	288	111	5	1	269	594	878	4.94e-91	328			Q#3 - >GWHPAOTB000366	non-specific	270735	734	860	2.00205e-07	53.5513	cd05583	STKc_MSK_N	NC	cl21453
AT3G46410.1	GWHPAOTB037996	53.819	288	111	5	1	269	574	858	5.15e-91	328			Q#3 - >GWHPAOTB000366	non-specific	227223	68	404	2.20529e-07	54.2038	COG4886	LRR	N	cl34836
AT3G46410.1	GWHPAOTB037994	52.069	290	117	5	1	271	578	864	8e-88	318			Q#3 - >GWHPAOTB000366	non-specific	143368	659	815	2.64174e-07	53.4277	cd07863	STKc_CDK4	C	cl21453
AT3G46410.1	GWHPAOTB000876	52.234	291	114	6	1	271	540	825	8.43e-86	312			Q#3 - >GWHPAOTB000366	non-specific	270972	718	927	2.99499e-07	52.8973	cd14070	STKc_HUNK	N	cl21453
AT3G46410.1	GWHPAOTB016680	52.234	291	114	6	1	271	536	821	1.81e-85	310			Q#3 - >GWHPAOTB000366	non-specific	270946	711	931	3.14471e-07	52.9656	cd14044	PK_GC-C	-	cl21453
AT3G46410.1	GWHPAOTB025966	47.735	287	130	3	1	268	517	802	8.96e-77	282			Q#3 - >GWHPAOTB000366	non-specific	270835	711	873	4.23824e-07	52.7685	cd07844	STKc_PCTAIRE_like	C	cl21453
AT3G46410.1	GWHPAOTB001481	47.735	287	128	4	1	268	524	807	4.36e-76	280			Q#3 - >GWHPAOTB000366	non-specific	270766	658	869	4.89326e-07	53.077	cd05615	STKc_cPKC_alpha	C	cl21453
AT3G46410.1	GWHPAOTB025971	46.358	302	140	4	1	283	566	864	1.18e-75	279			Q#3 - >GWHPAOTB000366	non-specific	270829	659	814	5.19359e-07	52.2924	cd07835	STKc_CDK1_CdkB_like	C	cl21453
AT3G46410.1	GWHPAOTB025962	50.943	265	111	2	1	246	521	785	3.62e-75	277			Q#3 - >GWHPAOTB000366	non-specific	270725	737	860	5.54339e-07	52.672	cd05573	STKc_ROCK_NDR_like	NC	cl21453
AT3G28040.1	GWHPAOTB036614	40.558	932	472	16	58	981	26	883	3.55e-175	611			Q#3 - >GWHPAOTB000366	non-specific	270741	658	860	5.81498e-07	52.6881	cd05589	STKc_PKN	C	cl21453
AT3G28040.1	GWHPAOTB041099	39.12	818	443	20	202	1004	102	879	3.42e-136	482			Q#3 - >GWHPAOTB000366	non-specific	271054	659	931	6.0112e-07	52.2782	cd14152	STKc_KSR1	-	cl21453
AT3G28040.1	GWHPAOTB041099	39.227	181	106	3	88	267	301	478	1.43e-20	99			Q#3 - >GWHPAOTB000366	non-specific	183880	659	933	6.21397e-07	53.6207	PRK13184	pknD	C	cl32855
AT3G28040.1	GWHPAOTB041099	34.783	115	72	2	81	192	390	504	2.06e-09	63			Q#3 - >GWHPAOTB000366	superfamily	183880	659	933	6.21397e-07	53.6207	cl32855	pknD superfamily	C	-
AT3G28040.1	GWHPAOTB031825	37.358	878	493	21	145	1004	41	879	4.2e-135	479			Q#3 - >GWHPAOTB000366	non-specific	143359	659	858	6.52589e-07	52.4738	cd07854	STKc_MAPK4_6	C	cl21453
AT3G28040.1	GWHPAOTB031825	35.678	199	116	8	48	243	289	478	3.26e-16	85.5			Q#3 - >GWHPAOTB000366	non-specific	143356	764	858	6.55287e-07	52.6809	cd07851	STKc_p38	NC	cl21453
AT3G28040.1	GWHPAOTB031825	35.652	115	71	2	81	192	390	504	1.72e-10	66.5			Q#3 - >GWHPAOTB000366	non-specific	270791	659	860	6.97419e-07	51.9912	cd06618	PKc_MKK7	C	cl21453
AT3G28040.1	GWHPAOTB013770	32.114	984	620	28	34	1001	26	977	3.04e-114	410			Q#3 - >GWHPAOTB000366	non-specific	270862	657	858	7.28671e-07	51.6687	cd08223	STKc_Nek4	C	cl21453
AT3G28040.1	GWHPAOTB007760	33.638	984	606	29	33	1003	1	950	1.66e-113	407			Q#3 - >GWHPAOTB000366	non-specific	270937	702	924	7.908e-07	51.4641	cd14035	PK_MADML	-	cl21453
AT3G28040.1	GWHPAOTB032538	32.5	1000	588	27	40	1001	30	980	7.15e-113	405			Q#3 - >GWHPAOTB000366	non-specific	270980	711	897	8.06305e-07	51.6146	cd14078	STKc_MELK	-	cl21453
AT3G50230.1	GWHPAOTB044901	48.457	648	295	17	33	657	31	662	5.11e-176	612			Q#3 - >GWHPAOTB000366	non-specific	270747	788	860	1.11761e-06	51.9942	cd05596	STKc_ROCK	NC	cl21453
AT3G50230.1	GWHPAOTB023029	47.222	648	302	17	33	657	31	661	7.25e-172	598			Q#3 - >GWHPAOTB000366	non-specific	270682	773	930	1.14506e-06	51.8285	cd05104	PTKc_Kit	N	cl21453
AT3G50230.1	GWHPAOTB023037	46.105	475	221	13	202	658	161	618	2.45e-121	432			Q#3 - >GWHPAOTB000366	non-specific	143384	640	858	1.25723e-06	51.8267	cd07879	STKc_p38delta	C	cl21453
AT3G50230.1	GWHPAOTB023037	48.515	101	49	2	33	130	31	131	2.51e-21	101			Q#3 - >GWHPAOTB000366	non-specific	270988	659	860	1.27323e-06	51.2687	cd14086	STKc_CaMKII	C	cl21453
AT3G50230.1	GWHPAOTB009895	35.703	661	341	24	28	648	20	636	1.49e-88	323			Q#3 - >GWHPAOTB000366	non-specific	143363	659	863	1.37621e-06	51.6023	cd07858	STKc_TEY_MAPK	C	cl21453
AT3G50230.1	GWHPAOTB000933	35.489	634	334	28	35	647	27	606	3.29e-81	299			Q#3 - >GWHPAOTB000366	non-specific	143377	711	872	1.4541e-06	51.1459	cd07872	STKc_PCTAIRE2	C	cl21453
AT3G50230.1	GWHPAOTB017627	47.855	303	137	10	360	648	325	620	1.37e-78	290			Q#3 - >GWHPAOTB000366	non-specific	270992	711	860	1.7179e-06	50.8763	cd14090	STKc_Mnk	C	cl21453
AT3G50230.1	GWHPAOTB017627	48.058	206	90	3	34	238	26	215	4.31e-39	160			Q#3 - >GWHPAOTB000366	non-specific	270841	659	863	1.73924e-06	51.0194	cd07852	STKc_MAPK15-like	C	cl21453
AT3G50230.1	GWHPAOTB039649	33.835	665	354	26	33	657	26	644	7.01e-73	272			Q#3 - >GWHPAOTB000366	non-specific	140289	706	860	1.85936e-06	50.9718	PTZ00263	PTZ00263	C	cl31418
AT3G50230.1	GWHPAOTB028511	34.417	677	342	29	1	653	1	599	1.32e-65	248			Q#3 - >GWHPAOTB000366	superfamily	140289	706	860	1.85936e-06	50.9718	cl31418	PTZ00263 superfamily	C	-
AT3G50230.1	GWHPAOTB037398	33.029	657	349	24	30	658	21	614	1.42e-63	241			Q#3 - >GWHPAOTB000366	non-specific	178695	492	553	2.07384e-06	51.7402	PLN03150	PLN03150	NC	cl31977
AT3G21340.1	GWHPAOTB037993	41.251	863	409	24	19	871	31	805	3.9e-178	620			Q#3 - >GWHPAOTB000366	non-specific	270921	659	860	2.18313e-06	50.2981	cd14019	STKc_Cdc7	C	cl21453
AT3G21340.1	GWHPAOTB025966	40.776	851	435	19	28	871	10	798	2.67e-176	614			Q#3 - >GWHPAOTB000366	non-specific	270959	664	860	2.19859e-06	50.179	cd14057	PK_ILK	C	cl21453
AT3G21340.1	GWHPAOTB016680	49.453	548	245	14	343	886	309	828	8.65e-150	527			Q#3 - >GWHPAOTB000366	non-specific	173616	659	860	2.65827e-06	50.7491	PTZ00426	PTZ00426	C	cl31769
AT3G21340.1	GWHPAOTB016680	36.443	461	250	14	25	479	39	462	2.72e-67	254			Q#3 - >GWHPAOTB000366	superfamily	173616	659	860	2.65827e-06	50.7491	cl31769	PTZ00426 superfamily	C	-
AT3G21340.1	GWHPAOTB020663	35.841	904	505	33	32	889	23	897	1.94e-136	483			Q#3 - >GWHPAOTB000366	non-specific	133237	773	930	3.70711e-06	50.2285	cd05106	PTKc_CSF-1R	N	cl21453
AT3G46420.1	GWHPAOTB025962	42.64	788	409	13	28	793	19	785	3.73e-170	594			Q#3 - >GWHPAOTB000366	non-specific	270866	659	931	3.71612e-06	50.0297	cd08229	STKc_Nek7	-	cl21453
AT3G46420.1	GWHPAOTB037993	40.824	850	394	29	3	807	17	802	1.36e-163	572			Q#3 - >GWHPAOTB000366	non-specific	270750	788	860	3.7897e-06	49.9202	cd05599	STKc_NDR_like	NC	cl21453
AT3G46420.1	GWHPAOTB016680	40.024	817	415	23	21	807	39	810	3.14e-158	554			Q#3 - >GWHPAOTB000366	non-specific	270761	659	815	4.08358e-06	49.8776	cd05610	STKc_MASTL	C	cl21453
AT3G46420.1	GWHPAOTB034200	41.28	797	351	29	4	769	6	716	3.92e-144	508			Q#3 - >GWHPAOTB000366	non-specific	271008	732	860	4.13989e-06	49.2715	cd14106	STKc_DRAK	NC	cl21453
AT3G46420.1	GWHPAOTB034182	41.959	541	284	17	1	526	1	526	3.96e-114	409			Q#3 - >GWHPAOTB000366	non-specific	270779	734	918	4.36077e-06	49.6364	cd05630	STKc_GRK6	-	cl21453
AT3G46420.1	GWHPAOTB034182	56.051	314	136	2	526	838	567	879	2.24e-108	390			Q#3 - >GWHPAOTB000366	non-specific	240233	657	858	4.43164e-06	49.7593	PTZ00024	PTZ00024	C	cl36498
AT3G46420.1	GWHPAOTB002638	57.732	291	119	3	526	815	591	878	8.4e-108	388			Q#3 - >GWHPAOTB000366	superfamily	240233	657	858	4.43164e-06	49.7593	cl36498	PTZ00024 superfamily	C	-
AT3G46420.1	GWHPAOTB002638	40.693	548	303	14	3	536	17	556	4.47e-105	379			Q#3 - >GWHPAOTB000366	non-specific	165291	667	862	4.45155e-06	49.3556	PHA02988	PHA02988	C	cl21453
AT3G46420.1	GWHPAOTB036064	34.347	789	425	29	28	780	24	755	7.53e-107	385			Q#3 - >GWHPAOTB000366	non-specific	270780	658	860	4.61189e-06	49.5849	cd05632	STKc_GRK5	C	cl21453
AT3G53590.1	GWHPAOTB038894	51.667	540	233	10	38	552	37	573	1.79e-146	516			Q#3 - >GWHPAOTB000366	non-specific	270839	657	863	4.63848e-06	49.9954	cd07849	STKc_ERK1_2_like	C	cl21453
AT3G53590.1	GWHPAOTB038894	56.456	333	140	2	617	944	590	922	2.94e-112	403			Q#3 - >GWHPAOTB000366	non-specific	270845	659	814	4.68043e-06	49.3404	cd07861	STKc_CDK1_euk	C	cl21453
AT3G53590.1	GWHPAOTB032205	35.536	923	503	32	29	896	15	900	1.9e-130	463			Q#3 - >GWHPAOTB000366	non-specific	178695	492	619	4.96231e-06	50.5846	PLN03150	PLN03150	N	cl31977
AT3G53590.1	GWHPAOTB036675	35.816	913	515	24	29	896	18	904	3.51e-130	462			Q#3 - >GWHPAOTB000366	non-specific	173759	711	860	5.46433e-06	48.8168	cd08219	STKc_Nek3	C	cl21453
AT3G02880.1	GWHPAOTB023958	49.344	610	280	11	22	618	24	617	7.15e-161	562			Q#3 - >GWHPAOTB000366	non-specific	271099	737	860	5.78635e-06	49.1632	cd14197	STKc_DRAK1	NC	cl21453
AT3G02880.1	GWHPAOTB025727	48.837	602	279	11	22	618	26	603	8.81e-156	545			Q#3 - >GWHPAOTB000366	non-specific	270738	738	860	6.11628e-06	49.4908	cd05586	STKc_Sck1_like	NC	cl21453
AT3G02880.1	GWHPAOTB000933	43.86	627	318	18	1	615	1	605	1.13e-142	502			Q#3 - >GWHPAOTB000366	non-specific	132950	657	860	7.20225e-06	48.7213	cd06619	PKc_MKK5	C	cl21453
AT3G02880.1	GWHPAOTB020162	43.553	636	327	17	4	627	2	617	1.89e-141	498			Q#3 - >GWHPAOTB000366	non-specific	271013	660	863	8.01991e-06	48.6656	cd14111	STKc_SPEG_rpt2	C	cl21453
AT3G02880.1	GWHPAOTB021931	44.833	629	315	17	9	627	7	613	1.5e-139	492			Q#3 - >GWHPAOTB000366	non-specific	173653	773	931	8.0814e-06	49.2525	cd05105	PTKc_PDGFR_alpha	N	cl21453
AT3G02880.1	GWHPAOTB002909	50.473	529	249	9	22	545	26	546	3.82e-139	490			Q#3 - >GWHPAOTB000366	non-specific	270754	658	860	8.74967e-06	48.8119	cd05603	STKc_SGK2	C	cl21453
AT3G02880.1	GWHPAOTB024585	42.56	625	326	14	10	626	34	633	4.06e-135	477			Q#3 - >GWHPAOTB000366	non-specific	270756	743	860	1.03847e-05	48.5057	cd05605	STKc_GRK4_like	NC	cl21453
AT3G17840.1	GWHPAOTB023958	48.509	637	294	15	15	644	11	620	4.21e-158	553			Q#3 - >GWHPAOTB000366	non-specific	270767	773	869	1.18762e-05	48.4568	cd05616	STKc_cPKC_beta	NC	cl21453
AT3G17840.1	GWHPAOTB025727	46.479	639	288	15	15	644	13	606	1.79e-147	518			Q#3 - >GWHPAOTB000366	non-specific	173686	776	860	1.25733e-05	48.4637	cd05595	STKc_PKB_beta	NC	cl21453
AT3G17840.1	GWHPAOTB021931	47.344	640	285	21	14	644	11	607	2.56e-147	517			Q#3 - >GWHPAOTB000366	non-specific	173748	766	858	1.26312e-05	48.5867	cd07853	STKc_NLK	NC	cl21453
AT3G17840.1	GWHPAOTB000933	45.912	636	298	17	18	644	13	611	4.88e-145	510			Q#3 - >GWHPAOTB000366	non-specific	404697	493	547	1.28307e-05	43.6671	pfam13855	LRR_8	-	cl38440
AT3G17840.1	GWHPAOTB020162	45.44	636	303	18	18	644	11	611	6.15e-145	509			Q#3 - >GWHPAOTB000366	superfamily	404697	493	547	1.28307e-05	43.6671	cl38440	LRR_8 superfamily	-	-
AT3G17840.1	GWHPAOTB024585	44.255	644	310	17	9	644	26	628	3.7e-141	497			Q#3 - >GWHPAOTB000366	non-specific	173502	711	909	1.3797e-05	49.3504	PTZ00266	PTZ00266	C	cl31758
AT3G17840.1	GWHPAOTB028102	44.179	627	291	18	25	640	18	596	1.39e-139	492			Q#3 - >GWHPAOTB000366	superfamily	173502	711	909	1.3797e-05	49.3504	cl31758	PTZ00266 superfamily	C	-
AT3G02130.1	GWHPAOTB033245	93.846	65	4	0	1087	1151	944	1008	1.29e-35	150			Q#3 - >GWHPAOTB000366	non-specific	271015	705	860	1.46009e-05	47.6622	cd14113	STKc_Trio_C	C	cl21453
AT3G02130.1	GWHPAOTB043255	31.604	1060	637	31	131	1144	275	1292	3.21e-115	413			Q#3 - >GWHPAOTB000366	non-specific	270861	711	856	1.46459e-05	47.8032	cd08222	STKc_Nek11	C	cl21453
AT3G02130.1	GWHPAOTB043255	36.224	196	115	6	558	749	72	261	5.87e-18	91.6			Q#3 - >GWHPAOTB000366	non-specific	271016	659	860	1.58695e-05	47.5784	cd14114	STKc_Twitchin_like	C	cl21453
AT3G02130.1	GWHPAOTB028239	31.604	1060	640	31	131	1144	275	1295	1.75e-112	404			Q#3 - >GWHPAOTB000366	non-specific	270742	658	869	1.78584e-05	47.9796	cd05590	STKc_nPKC_eta	C	cl21453
AT3G02130.1	GWHPAOTB028239	31.669	641	389	20	133	747	156	773	6.07e-47	187			Q#3 - >GWHPAOTB000366	non-specific	271100	732	923	1.88471e-05	47.6095	cd14198	STKc_DRAK2	N	cl21453
AT3G02130.1	GWHPAOTB028239	33.441	311	191	8	148	452	75	375	5.28e-28	124			Q#3 - >GWHPAOTB000366	non-specific	270842	775	819	2.45167e-05	47.3605	cd07855	STKc_ERK5	NC	cl21453
AT3G02130.1	GWHPAOTB028239	34.783	184	111	6	566	745	103	281	6.09e-16	84.6			Q#3 - >GWHPAOTB000366	non-specific	270936	718	924	2.48206e-05	47.0485	cd14034	PK_NRBP1	N	cl21453
AT3G02130.1	GWHPAOTB028239	38.788	165	94	5	587	747	74	235	2.75e-15	82.4			Q#3 - >GWHPAOTB000366	non-specific	270953	719	799	2.9216e-05	47.0131	cd14051	PTKc_Wee1	NC	cl21453
AT3G02130.1	GWHPAOTB028239	37.5	96	57	1	657	749	69	164	1.71e-07	56.9			Q#3 - >GWHPAOTB000366	non-specific	143364	658	863	3.22703e-05	47.0832	cd07859	STKc_TDY_MAPK	C	cl21453
AT3G02130.1	GWHPAOTB005950	32.598	1043	615	34	132	1140	83	1071	4.12e-112	403			Q#3 - >GWHPAOTB000366	non-specific	270876	787	869	3.23428e-05	47.0152	cd13974	STKc_SHIK	N	cl21453
AT3G02130.1	GWHPAOTB002734	32.072	1057	634	37	144	1151	197	1218	2.02e-111	401			Q#3 - >GWHPAOTB000366	non-specific	270768	727	862	3.33523e-05	47.3233	cd05617	STKc_aPKC_zeta	NC	cl21453
AT3G02130.1	GWHPAOTB002734	32.447	564	330	15	124	651	282	830	1.63e-47	189			Q#3 - >GWHPAOTB000366	non-specific	271038	774	857	3.3627e-05	47.1859	cd14136	STKc_SRPK	NC	cl21453
AT3G25560.3	GWHPAOTB004438	52.98	604	267	8	40	633	28	624	2.09e-179	623			Q#3 - >GWHPAOTB000366	non-specific	270760	729	860	3.43733e-05	46.63	cd05609	STKc_MAST	NC	cl21453
AT3G08680.1	GWHPAOTB028102	50.08	625	276	10	11	624	7	606	1.67e-177	616			Q#3 - >GWHPAOTB000366	non-specific	270879	659	919	3.58322e-05	46.7805	cd13977	STKc_PDIK1L	-	cl21453
AT3G08680.1	GWHPAOTB024585	50.725	621	276	13	28	639	52	651	7.72e-177	614			Q#3 - >GWHPAOTB000366	non-specific	133238	764	866	3.64147e-05	47.3127	cd05107	PTKc_PDGFR_beta	N	cl21453
AT3G08680.1	GWHPAOTB040775	50.399	627	281	13	22	639	21	626	4.4e-174	605			Q#3 - >GWHPAOTB000366	non-specific	270922	708	857	4.48902e-05	46.4665	cd14020	STKc_KIS	C	cl21453
AT3G03770.1	GWHPAOTB000977	48.673	113	32	2	656	768	585	671	1.99e-21	102			Q#3 - >GWHPAOTB000366	non-specific	270753	658	860	4.53489e-05	46.5484	cd05602	STKc_SGK1	C	cl21453
AT3G03770.1	GWHPAOTB032783	42.876	751	397	16	25	756	23	760	5.38e-176	613			Q#3 - >GWHPAOTB000366	non-specific	270771	787	860	4.65765e-05	46.9163	cd05621	STKc_ROCK2	NC	cl21453
AT3G03770.1	GWHPAOTB039459	41.894	771	416	15	14	766	15	771	9.2e-171	595			Q#3 - >GWHPAOTB000366	non-specific	270773	658	860	4.74212e-05	46.9321	cd05623	STKc_MRCK_alpha	C	cl21453
AT3G03770.1	GWHPAOTB040384	40.397	755	390	20	22	756	20	734	1.64e-152	535			Q#3 - >GWHPAOTB000366	non-specific	270889	767	929	4.77006e-05	46.1631	cd13987	STKc_SBK1	N	cl21453
AT3G03770.1	GWHPAOTB004058	40.981	754	387	18	22	756	20	734	2.44e-148	521			Q#3 - >GWHPAOTB000366	non-specific	270748	788	860	5.01666e-05	46.5715	cd05597	STKc_DMPK_like	NC	cl21453
AT3G03770.1	GWHPAOTB010443	40.498	642	369	10	137	768	95	733	5.06e-134	474			Q#3 - >GWHPAOTB000366	non-specific	270726	737	860	5.07204e-05	46.4614	cd05574	STKc_phototropin_like	NC	cl21453
AT3G03770.1	GWHPAOTB010443	38.079	302	172	8	1	292	1	297	2.92e-42	171			Q#3 - >GWHPAOTB000366	non-specific	270737	787	860	5.60915e-05	46.4101	cd05585	STKc_YPK1_like	NC	cl21453
AT3G56100.1	GWHPAOTB000933	40.966	559	276	23	233	764	79	610	7.94e-100	361			Q#3 - >GWHPAOTB000366	non-specific	270749	788	874	5.73283e-05	46.5412	cd05598	STKc_LATS	NC	cl21453
AT3G56100.1	GWHPAOTB000933	34.574	188	89	8	68	225	29	212	1.41e-11	69.6			Q#3 - >GWHPAOTB000366	non-specific	270772	788	860	5.78391e-05	46.5369	cd05622	STKc_ROCK1	NC	cl21453
AT3G56100.1	GWHPAOTB028102	38.75	560	300	18	233	776	78	610	2.21e-95	346			Q#3 - >GWHPAOTB000366	non-specific	270769	727	862	5.8467e-05	46.5642	cd05618	STKc_aPKC_iota	NC	cl21453
AT3G56100.1	GWHPAOTB028102	36.111	180	106	7	59	235	26	199	1.24e-15	83.3			Q#3 - >GWHPAOTB000366	non-specific	173750	659	858	5.87187e-05	46.2432	cd07857	STKc_MPK1	C	cl21453
AT3G56100.1	GWHPAOTB028102	38.017	121	73	2	105	225	95	213	8.87e-12	70.5			Q#3 - >GWHPAOTB000366	non-specific	270759	767	860	6.01754e-05	46.0281	cd05608	STKc_GRK1	NC	cl21453
AT3G56100.1	GWHPAOTB021931	39.7	534	283	19	248	764	95	606	1.32e-94	344			Q#3 - >GWHPAOTB000366	non-specific	270920	659	860	7.57356e-05	45.9483	cd14018	STKc_PINK1	-	cl21453
AT3G56100.1	GWHPAOTB021931	40.323	124	68	5	105	227	97	215	9.14e-11	67			Q#3 - >GWHPAOTB000366	non-specific	271076	701	860	7.58386e-05	45.7912	cd14174	STKc_Mnk1	C	cl21453
AT3G56100.1	GWHPAOTB023958	39.851	537	290	18	248	764	96	619	1.33e-93	341			Q#3 - >GWHPAOTB000366	non-specific	270745	711	860	9.46593e-05	45.8423	cd05593	STKc_PKB_gamma	C	cl21453
AT3G56100.1	GWHPAOTB020162	40	555	289	22	233	764	77	610	4.6e-93	339			Q#3 - >GWHPAOTB000366	non-specific	271085	711	860	9.73654e-05	45.3708	cd14183	STKc_DCKL1	C	cl21453
AT3G56100.1	GWHPAOTB020162	37.059	170	98	7	74	240	38	201	1.31e-15	82.8			Q#3 - >GWHPAOTB000366	non-specific	271041	653	920	0.000104643	45.3038	cd14139	PTKc_Wee1b	-	cl21453
AT3G56100.1	GWHPAOTB025321	39.115	565	293	23	233	760	77	627	9.23e-92	334			Q#3 - >GWHPAOTB000366	non-specific	270991	720	924	0.000114887	44.9715	cd14089	STKc_MAPKAPK	-	cl21453
AT3G46350.1	GWHPAOTB002638	39.763	337	176	13	7	328	22	346	1.94e-60	230			Q#3 - >GWHPAOTB000366	non-specific	270774	732	860	0.000130103	45.3849	cd05624	STKc_MRCK_beta	NC	cl21453
AT3G46350.1	GWHPAOTB002638	39.823	113	62	2	323	429	433	545	1.69e-09	61.7			Q#3 - >GWHPAOTB000366	non-specific	270729	767	860	0.00013161	44.8253	cd05577	STKc_GRK	NC	cl21453
AT3G46350.1	GWHPAOTB034182	38.658	313	177	9	16	320	15	320	1.15e-58	224			Q#3 - >GWHPAOTB000366	non-specific	165476	711	856	0.000135823	45.4549	PHA03210	PHA03210	NC	cl31528
AT3G46350.1	GWHPAOTB034182	41.739	115	60	2	319	426	403	517	8.67e-16	82.8			Q#3 - >GWHPAOTB000366	superfamily	165476	711	856	0.000135823	45.4549	cl31528	PHA03210 superfamily	NC	-
AT3G46350.1	GWHPAOTB037994	38.166	338	189	10	7	334	9	336	5.26e-58	222			Q#3 - >GWHPAOTB000366	non-specific	173720	767	860	0.000140933	44.9836	cd05631	STKc_GRK4	NC	cl21453
AT3G46350.1	GWHPAOTB037994	38.532	109	65	1	323	429	417	525	8.64e-08	56.4			Q#3 - >GWHPAOTB000366	non-specific	271011	705	860	0.000169189	44.4247	cd14109	PK_Unc-89_rpt1	C	cl21453
AT3G46350.1	GWHPAOTB037996	39.617	313	160	9	7	315	22	309	7.69e-57	218			Q#3 - >GWHPAOTB000366	non-specific	271094	705	860	0.000174094	44.5678	cd14192	STKc_MLCK3	C	cl21453
AT3G46350.1	GWHPAOTB037996	41.071	112	64	1	320	429	410	521	1.46e-10	65.2			Q#3 - >GWHPAOTB000366	non-specific	271075	720	860	0.000174313	44.6328	cd14173	STKc_Mnk2	NC	cl21453
AT3G46350.1	GWHPAOTB000876	40.125	319	154	12	22	329	26	318	1.4e-54	210			Q#3 - >GWHPAOTB000366	non-specific	271010	711	860	0.000198207	44.1226	cd14108	STKc_SPEG_rpt1	C	cl21453
AT3G46350.1	GWHPAOTB016680	41.438	292	137	11	22	304	39	305	7.13e-53	205			Q#3 - >GWHPAOTB000366	non-specific	270758	651	860	0.000200077	44.5101	cd05607	STKc_GRK7	C	cl21453
AT3G46350.1	GWHPAOTB016680	39.362	94	52	2	340	428	393	486	1.73e-09	61.7			Q#3 - >GWHPAOTB000366	non-specific	271035	658	923	0.000213141	44.1811	cd14133	PKc_DYRK_like	-	cl21453
AT3G46350.1	GWHPAOTB037993	37.538	333	172	12	7	329	22	328	6.04e-49	192			Q#3 - >GWHPAOTB000366	non-specific	270669	718	928	0.000219463	44.0868	cd05086	PTKc_Aatyk2	-	cl21453
AT3G46350.1	GWHPAOTB025971	36.025	322	183	9	22	328	20	333	3.52e-45	180			Q#3 - >GWHPAOTB000366	non-specific	270752	732	860	0.000224761	44.6087	cd05601	STKc_CRIK	NC	cl21453
AT3G46350.1	GWHPAOTB025971	48.454	97	49	1	331	427	425	520	7.58e-12	69.6			Q#3 - >GWHPAOTB000366	non-specific	270781	749	860	0.000228667	44.6672	cd05633	STKc_GRK3	NC	cl21453
AT3G46350.1	GWHPAOTB025962	36.306	314	179	9	29	328	19	325	6.43e-45	179			Q#3 - >GWHPAOTB000366	non-specific	271072	654	923	0.000239107	44.255	cd14170	STKc_MAPKAPK2	-	cl21453
AT3G46350.1	GWHPAOTB034200	37.5	328	168	12	1	321	2	299	1.27e-43	174			Q#3 - >GWHPAOTB000366	non-specific	271095	655	860	0.000242048	44.1342	cd14193	STKc_MLCK4	C	cl21453
AT3G46350.1	GWHPAOTB034200	35.115	131	67	4	300	428	338	452	1.13e-07	56			Q#3 - >GWHPAOTB000366	non-specific	270993	659	860	0.000263057	44.1614	cd14091	STKc_RSK_C	C	cl21453
AT5G15730.2	GWHPAOTB016824	48.072	389	187	7	7	386	7	389	7.11e-113	401			Q#3 - >GWHPAOTB000366	non-specific	270743	658	869	0.000284992	44.0199	cd05591	STKc_nPKC_epsilon	C	cl21453
AT5G15730.2	GWHPAOTB031297	47.815	389	188	7	5	384	5	387	6.37e-112	398			Q#3 - >GWHPAOTB000366	non-specific	271034	711	860	0.000295862	44.0697	cd14132	STKc_CK2_alpha	C	cl21453
AT5G15730.2	GWHPAOTB006895	52.203	295	136	3	83	373	97	390	7.23e-93	336			Q#3 - >GWHPAOTB000366	non-specific	270755	773	860	0.000397638	43.7978	cd05604	STKc_SGK3	NC	cl21453
AT5G15730.2	GWHPAOTB014854	40.827	387	208	9	6	380	9	386	1.28e-72	269			Q#3 - >GWHPAOTB000366	non-specific	400522	69	98	0.00044398	38.8172	pfam08263	LRRNT_2	N	cl08472
AT5G15730.2	GWHPAOTB020663	47.5	280	134	5	104	371	582	860	2.24e-66	250			Q#3 - >GWHPAOTB000366	superfamily	400522	69	98	0.00044398	38.8172	cl08472	LRRNT_2 superfamily	N	-
AT5G15730.2	GWHPAOTB036066	44.518	301	154	5	83	371	561	860	2.76e-65	246			Q#3 - >GWHPAOTB000366	non-specific	270913	706	921	0.000503425	43.0797	cd14011	PK_SCY1_like	-	cl21453
AT5G15730.2	GWHPAOTB004863	42.606	284	152	6	97	371	310	591	3.38e-65	245			Q#3 - >GWHPAOTB000366	non-specific	270746	775	860	0.000530498	43.4793	cd05594	STKc_PKB_alpha	NC	cl21453
AT5G15730.2	GWHPAOTB037315	41.914	303	159	6	106	394	375	674	7.19e-64	241			Q#3 - >GWHPAOTB000366	non-specific	271033	648	860	0.000559124	42.9715	cd14131	PKc_Mps1	C	cl21453
AT5G15730.2	GWHPAOTB018442	41.844	282	154	6	100	371	591	872	1.1e-62	237			Q#3 - >GWHPAOTB000366	non-specific	270864	742	860	0.000574817	43.3196	cd08226	PK_STRAD_beta	NC	cl21453
AT5G24100.1	GWHPAOTB043360	50.502	598	268	9	20	611	14	589	1.35e-177	616			Q#3 - >GWHPAOTB000366	non-specific	404697	329	400	0.000666779	38.6595	pfam13855	LRR_8	-	cl38440
AT5G24100.1	GWHPAOTB040775	48.058	618	285	11	8	613	6	599	1.04e-164	574			Q#3 - >GWHPAOTB000366	non-specific	143374	711	857	0.000769805	42.7577	cd07869	STKc_PFTAIRE1	C	cl21453
AT5G24100.1	GWHPAOTB024585	47.249	618	290	12	8	613	31	624	2.35e-163	570			Q#3 - >GWHPAOTB000366	non-specific	271125	749	860	0.00085651	42.7274	cd14223	STKc_GRK2	NC	cl21453
AT5G24100.1	GWHPAOTB021931	44.426	619	304	12	10	611	6	601	7.84e-148	518			Q#3 - >GWHPAOTB000366	non-specific	411060	323	568	0.000857658	41.6953	cd21340	PPP1R42	-	cl42388
AT5G24100.1	GWHPAOTB000933	43.131	626	307	15	7	611	8	605	2.05e-140	494			Q#3 - >GWHPAOTB000366	non-specific	223009	767	853	0.000891637	42.9577	PHA03211	PHA03211	NC	cl33717
AT5G24100.1	GWHPAOTB020162	43.156	621	306	14	12	611	11	605	5.71e-138	486			Q#3 - >GWHPAOTB000366	superfamily	223009	767	853	0.000891637	42.9577	cl33717	PHA03211 superfamily	NC	-
AT5G24100.1	GWHPAOTB043039	42.628	624	314	17	13	611	11	615	1.58e-131	465			Q#3 - >GWHPAOTB000366	non-specific	270727	773	874	0.000944597	42.304	cd05575	STKc_SGK	NC	cl21453
AT5G24100.1	GWHPAOTB023958	40.615	618	340	8	11	613	11	616	1.65e-129	459			Q#3 - >GWHPAOTB000366	non-specific	271112	657	863	0.000945162	42.5316	cd14210	PKc_DYRK	C	cl21453
AT5G24100.1	GWHPAOTB025321	41.08	611	323	13	29	611	25	626	5.63e-120	427			Q#3 - >GWHPAOTB000366	non-specific	270740	727	862	0.000965447	42.4076	cd05588	STKc_aPKC	C	cl21453
AT5G01890.1	GWHPAOTB041099	36.93	834	472	19	148	960	80	880	2.7e-130	462			Q#3 - >GWHPAOTB000366	non-specific	404697	151	209	0.000969095	38.2743	pfam13855	LRR_8	-	cl38440
AT5G01890.1	GWHPAOTB041099	36.979	192	120	1	100	291	298	488	1.36e-20	99			Q#3 - >GWHPAOTB000366	non-specific	270976	659	860	0.00102401	42.0148	cd14074	STKc_SNRK	C	cl21453
AT5G01890.1	GWHPAOTB031825	36.571	834	475	21	148	960	80	880	3.31e-129	459			Q#3 - >GWHPAOTB000366	non-specific	270757	749	860	0.00105065	42.0397	cd05606	STKc_beta_ARK	NC	cl21453
AT5G01890.1	GWHPAOTB031825	38.554	166	101	1	73	238	319	483	8.84e-17	87.2			Q#3 - >GWHPAOTB000366	non-specific	404697	389	448	0.00180164	37.5039	pfam13855	LRR_8	-	cl38440
AT5G01890.1	GWHPAOTB017680	34.219	941	542	29	72	959	210	1126	3.41e-112	403			Q#3 - >GWHPAOTB000366	non-specific	271074	654	860	0.00190049	41.1283	cd14172	STKc_MAPKAPK3	C	cl21453
AT5G01890.1	GWHPAOTB017680	35.697	409	249	9	94	493	156	559	4.69e-49	194			Q#3 - >GWHPAOTB000366	non-specific	271092	701	860	0.00209857	41.0584	cd14190	STKc_MLCK2	C	cl21453
AT5G01890.1	GWHPAOTB017680	33.582	268	164	7	290	548	85	347	1.09e-20	100			Q#3 - >GWHPAOTB000366	non-specific	270883	659	824	0.00270288	40.8026	cd13981	STKc_Bub1_BubR1	C	cl21453
AT5G01890.1	GWHPAOTB009944	34.358	943	540	29	72	960	210	1127	1.1e-107	388			Q#3 - >GWHPAOTB000366	non-specific	223069	720	860	0.00302897	40.6099	PHA03390	pk1	NC	cl33733
AT5G01890.1	GWHPAOTB009944	36.186	409	247	9	94	493	156	559	4.22e-49	194			Q#3 - >GWHPAOTB000366	superfamily	223069	720	860	0.00302897	40.6099	cl33733	pk1 superfamily	NC	-
AT5G01890.1	GWHPAOTB009944	36.237	287	175	8	268	548	87	371	8.83e-31	133			Q#3 - >GWHPAOTB000366	non-specific	173767	720	860	0.0035128	40.6963	cd08227	PK_STRAD_alpha	C	cl21453
AT5G01890.1	GWHPAOTB009944	33.955	268	163	8	290	548	85	347	3.74e-20	98.7			Q#3 - >GWHPAOTB000366	non-specific	270918	778	814	0.00419473	40.1331	cd14016	STKc_CK1	NC	cl21453
AT5G01890.1	GWHPAOTB005735	32.809	890	547	20	79	956	601	1451	7.07e-107	385			Q#3 - >GWHPAOTB000366	non-specific	270994	787	860	0.00438996	40.3612	cd14092	STKc_MSK_C	NC	cl21453
AT5G01890.1	GWHPAOTB005735	34.75	400	257	1	148	547	549	944	6.46e-49	193			Q#3 - >GWHPAOTB000366	non-specific	270938	658	813	0.00511632	39.8003	cd14036	STKc_GAK	C	cl21453
AT5G10290.1	GWHPAOTB007409	51.269	591	269	7	13	587	16	603	4.06e-175	608			Q#3 - >GWHPAOTB000366	non-specific	271082	761	860	0.00821525	39.4692	cd14180	STKc_MSK2_C	NC	cl21453
AT5G06940.1	GWHPAOTB025065	48.451	452	205	8	1	430	1	446	2.57e-101	367			Q#4 - >GWHPAOTB000370	non-specific	270968	372	641	3.14345e-73	237.171	cd14066	STKc_IRAK	-	cl21453
AT5G06940.1	GWHPAOTB014646	37.171	799	462	23	97	872	128	909	1.61e-122	437			Q#4 - >GWHPAOTB000370	superfamily	451246	372	641	3.14345e-73	237.171	cl21453	PKc_like superfamily	-	-
AT5G06940.1	GWHPAOTB014646	34.728	478	291	11	42	503	14	486	2.38e-52	204			Q#4 - >GWHPAOTB000370	non-specific	271134	375	641	4.96857e-57	194.251	cd14664	STK_BAK1_like	-	cl21453
AT5G06940.1	GWHPAOTB006694	36.476	806	468	25	97	872	186	977	4.41e-118	422			Q#4 - >GWHPAOTB000370	non-specific	270901	374	639	3.84121e-40	147.299	cd13999	STKc_MAP3K-like	-	cl21453
AT5G06940.1	GWHPAOTB006694	35.644	505	292	8	30	505	22	522	2.95e-65	247			Q#4 - >GWHPAOTB000370	non-specific	215061	96	640	3.73047e-36	145.761	PLN00113	PLN00113	N	cl33413
AT5G06940.1	GWHPAOTB032538	36.128	811	467	24	89	860	182	980	1.15e-112	404			Q#4 - >GWHPAOTB000370	superfamily	215061	96	640	3.73047e-36	145.761	cl33413	PLN00113 superfamily	N	-
AT5G06940.1	GWHPAOTB032538	32.731	498	320	8	15	501	5	498	4.91e-51	200			Q#4 - >GWHPAOTB000370	non-specific	271061	375	641	5.13813e-29	117.234	cd14159	STKc_IRAK1	-	cl21453
AT5G06940.1	GWHPAOTB013770	35.853	873	510	25	23	860	120	977	1.45e-112	404			Q#4 - >GWHPAOTB000370	non-specific	270622	370	560	1.06516e-24	102.349	cd00180	PKc	-	cl21453
AT5G06940.1	GWHPAOTB026980	34.379	829	486	22	80	860	144	962	6e-111	398			Q#4 - >GWHPAOTB000370	non-specific	270880	370	635	3.491e-22	96.3682	cd13978	STKc_RIP	-	cl21453
AT5G06940.1	GWHPAOTB026980	30.992	484	303	8	36	493	30	508	6.31e-50	196			Q#4 - >GWHPAOTB000370	non-specific	270623	375	640	1.40627e-21	94.5279	cd00192	PTKc	-	cl21453
AT5G06940.1	GWHPAOTB043719	34.837	798	484	22	87	860	173	958	3.7e-107	386			Q#4 - >GWHPAOTB000370	non-specific	215061	7	253	5.10017e-21	97.9964	PLN00113	PLN00113	C	cl33413
AT5G06940.1	GWHPAOTB005735	35.355	874	514	27	23	860	593	1451	1.09e-106	385			Q#4 - >GWHPAOTB000370	non-specific	270960	374	641	7.2318e-21	92.5	cd14058	STKc_TAK1	-	cl21453
AT5G62230.1	GWHPAOTB045404	36.478	954	540	23	7	914	7	940	2.68e-145	512			Q#4 - >GWHPAOTB000370	non-specific	197581	367	639	1.46796e-20	91.4383	smart00219	TyrKc	-	cl21453
AT5G62230.1	GWHPAOTB005950	39.814	859	485	15	76	910	220	1070	3.35e-144	509			Q#4 - >GWHPAOTB000370	non-specific	214568	367	639	1.82144e-20	91.4562	smart00221	STYKc	-	cl21453
AT5G62230.1	GWHPAOTB005950	38.337	493	276	5	76	543	124	613	3.7e-69	261			Q#4 - >GWHPAOTB000370	non-specific	271060	363	641	2.74611e-20	91.4066	cd14158	STKc_IRAK4	-	cl21453
AT5G62230.1	GWHPAOTB005950	35.252	417	262	3	131	544	83	494	4.24e-48	191			Q#4 - >GWHPAOTB000370	non-specific	425449	374	566	1.02697e-19	89.2051	pfam00069	Pkinase	C	cl21453
AT5G62230.1	GWHPAOTB006163	37.175	885	496	16	85	915	360	1238	5.93e-144	508			Q#4 - >GWHPAOTB000370	non-specific	214567	367	566	3.75275e-19	87.5853	smart00220	S_TKc	C	cl21453
AT5G62230.1	GWHPAOTB006163	35.355	577	341	7	16	561	22	597	2.66e-72	271			Q#4 - >GWHPAOTB000370	non-specific	429616	367	639	5.10203e-19	87.1658	pfam07714	Pkinase_Tyr	-	cl21453
AT5G62230.1	GWHPAOTB006163	43.119	109	60	2	83	189	741	849	6.9e-13	74.5			Q#4 - >GWHPAOTB000370	non-specific	215061	103	252	6.1948e-19	91.448	PLN00113	PLN00113	C	cl33413
AT5G62230.1	GWHPAOTB014108	37.459	905	508	20	60	915	332	1227	6.35e-143	505			Q#4 - >GWHPAOTB000370	non-specific	271062	416	640	8.31182e-19	86.8622	cd14160	PK_IRAK3	-	cl21453
AT5G62230.1	GWHPAOTB014108	36.852	559	322	8	16	544	22	579	1.3e-68	258			Q#4 - >GWHPAOTB000370	non-specific	270881	367	566	5.17042e-18	84.3575	cd13979	STKc_Mos	C	cl21453
AT5G62230.1	GWHPAOTB014108	35.279	394	225	5	196	561	86	477	7.8e-39	160			Q#4 - >GWHPAOTB000370	non-specific	270916	368	566	1.51656e-17	83.0195	cd14014	STKc_PknB_like	C	cl21453
AT5G62230.1	GWHPAOTB032559	39.265	871	494	14	72	916	217	1078	9.77e-140	494			Q#4 - >GWHPAOTB000370	specific	223589	367	566	1.52972e-16	82.0972	COG0515	SPS1	C	cl43163
AT5G62230.1	GWHPAOTB032559	36.33	534	310	9	14	544	16	522	2.92e-74	277			Q#4 - >GWHPAOTB000370	superfamily	223589	367	566	1.52972e-16	82.0972	cl43163	SPS1 superfamily	C	-
AT5G62230.1	GWHPAOTB014114	36.267	943	528	24	29	914	34	960	1.94e-137	486			Q#4 - >GWHPAOTB000370	non-specific	270894	409	571	1.82451e-16	79.7415	cd13992	PK_GC	C	cl21453
AT5G62230.1	GWHPAOTB022043	37.033	883	494	21	72	910	175	1039	4.48e-133	472			Q#4 - >GWHPAOTB000370	non-specific	271050	375	640	1.86168e-16	79.6455	cd14148	STKc_MLK2	-	cl21453
AT5G62230.1	GWHPAOTB022043	34.134	583	336	8	8	543	17	598	2.9e-60	231			Q#4 - >GWHPAOTB000370	non-specific	271057	409	641	2.76438e-16	79.0566	cd14155	PKc_TESK	-	cl21453
AT5G58150.1	GWHPAOTB008058	31.752	759	463	27	73	781	409	1162	2.73e-81	300			Q#4 - >GWHPAOTB000370	non-specific	270914	411	564	6.29253e-16	78.1703	cd14012	PK_eIF2AK_GCN2_rpt1	-	cl21453
AT5G58150.1	GWHPAOTB008058	33.562	292	162	9	62	349	325	588	5.72e-18	90.7			Q#4 - >GWHPAOTB000370	non-specific	270900	368	560	1.62648e-15	77.4789	cd13998	STKc_TGFbR-like	C	cl21453
AT5G58150.1	GWHPAOTB041744	31.225	759	467	27	73	781	409	1162	1.64e-79	294			Q#4 - >GWHPAOTB000370	non-specific	270963	375	568	1.71375e-15	76.6631	cd14061	STKc_MLK	C	cl21453
AT5G58150.1	GWHPAOTB041744	33.562	292	162	9	62	349	325	588	8.47e-17	87.2			Q#4 - >GWHPAOTB000370	non-specific	270955	375	561	5.58655e-15	75.8272	cd14053	STKc_ACVR2	C	cl21453
AT5G58150.1	GWHPAOTB028239	32.595	767	452	25	63	782	550	1298	4.17e-79	293			Q#4 - >GWHPAOTB000370	non-specific	271059	414	589	9.09784e-15	75.2585	cd14157	STKc_IRAK2	C	cl21453
AT5G58150.1	GWHPAOTB028239	33.096	281	177	5	106	381	88	362	8.75e-22	103			Q#4 - >GWHPAOTB000370	non-specific	270967	375	639	2.01683e-14	73.6794	cd14065	PKc_LIMK_like	-	cl21453
AT5G58150.1	GWHPAOTB028239	29.391	279	173	13	69	338	123	386	8.6e-11	67			Q#4 - >GWHPAOTB000370	non-specific	271058	446	641	2.24908e-14	73.322	cd14156	PKc_LIMK_like_unk	N	cl21453
AT5G58150.1	GWHPAOTB043255	31.957	751	445	22	79	782	564	1295	3.04e-78	290			Q#4 - >GWHPAOTB000370	non-specific	270648	367	578	4.85173e-14	72.8326	cd05057	PTKc_EGFR_like	C	cl21453
AT5G58150.1	GWHPAOTB043255	33.333	225	139	6	77	296	670	888	2.21e-17	89			Q#4 - >GWHPAOTB000370	non-specific	270945	408	638	5.94031e-14	72.4391	cd14043	PK_GC-2D	-	cl21453
AT5G58150.1	GWHPAOTB043255	30.719	306	183	12	69	349	123	424	2.84e-14	78.9			Q#4 - >GWHPAOTB000370	non-specific	270965	416	569	5.95881e-14	72.3818	cd14063	PK_KSR	C	cl21453
AT5G58150.1	GWHPAOTB009944	32.032	743	441	27	77	783	413	1127	3.25e-78	290			Q#4 - >GWHPAOTB000370	non-specific	270956	368	562	1.17353e-13	72.0088	cd14054	STKc_BMPR2_AMHR2	C	cl21453
AT5G58150.1	GWHPAOTB009944	30.787	432	250	11	2	389	84	510	3.87e-27	121			Q#4 - >GWHPAOTB000370	non-specific	270947	385	560	1.54103e-13	71.0429	cd14045	PK_GC_unk	C	cl21453
AT5G58150.1	GWHPAOTB015377	31.586	782	449	24	76	781	411	1182	1.88e-77	287			Q#4 - >GWHPAOTB000370	non-specific	270903	412	561	1.74346e-13	71.2765	cd14001	PKc_TOPK	C	cl21453
AT5G58150.1	GWHPAOTB009900	31.963	754	441	26	77	784	286	1013	1.69e-76	284			Q#4 - >GWHPAOTB000370	non-specific	133213	414	641	2.62536e-13	70.3955	cd05082	PTKc_Csk	N	cl21453
AT5G58150.1	GWHPAOTB017680	31.165	738	450	25	77	781	413	1125	3.84e-76	283			Q#4 - >GWHPAOTB000370	non-specific	271047	357	566	3.17777e-13	70.4563	cd14145	STKc_MLK1	C	cl21453
AT5G58150.1	GWHPAOTB017680	32.337	368	205	11	60	389	149	510	1.21e-26	119			Q#4 - >GWHPAOTB000370	non-specific	271056	409	564	3.20141e-13	70.2292	cd14154	STKc_LIMK	C	cl21453
AT5G61570.1	GWHPAOTB043078	53.333	375	143	11	1	359	1	359	2.17e-110	392			Q#4 - >GWHPAOTB000370	non-specific	270868	370	566	4.13035e-13	69.7475	cd08529	STKc_FA2-like	C	cl21453
AT5G61570.1	GWHPAOTB043083	52.279	373	149	11	1	359	1	358	7.02e-109	386			Q#4 - >GWHPAOTB000370	non-specific	270635	367	640	7.68635e-13	68.9165	cd05039	PTKc_Csk_like	-	cl21453
AT5G61570.1	GWHPAOTB000370	39.535	301	171	4	66	360	348	643	9.89e-56	213			Q#4 - >GWHPAOTB000370	non-specific	270970	374	563	1.18188e-12	68.4398	cd14068	STKc_LRRK2	C	cl21453
AT5G61570.1	GWHPAOTB005671	39.535	301	171	4	66	360	356	651	1.35e-55	213			Q#4 - >GWHPAOTB000370	non-specific	270961	376	568	1.27473e-12	67.9048	cd14059	STKc_MAP3K12_13	C	cl21453
AT5G61570.1	GWHPAOTB000681	39.203	301	172	4	66	360	358	653	2.55e-55	212			Q#4 - >GWHPAOTB000370	non-specific	270802	367	579	1.28006e-12	68.1979	cd06632	STKc_MEKK1_plant	-	cl21453
AT5G61570.1	GWHPAOTB042974	38.141	312	173	11	56	360	467	765	8.17e-51	198			Q#4 - >GWHPAOTB000370	non-specific	270692	374	566	2.35467e-12	67.2279	cd05122	PKc_STE	C	cl21453
AT5G61570.1	GWHPAOTB028584	37.179	312	176	10	56	360	499	797	2.54e-49	193			Q#4 - >GWHPAOTB000370	non-specific	270902	392	566	2.35626e-12	67.6393	cd14000	STKc_LRRK	C	cl21453
AT5G61570.1	GWHPAOTB036519	37.942	311	173	9	57	360	508	805	2.11e-46	183			Q#4 - >GWHPAOTB000370	non-specific	173729	467	566	4.35819e-12	67.0642	cd06617	PKc_MKK3_6	NC	cl21453
AT5G61570.1	GWHPAOTB000933	32.329	365	221	12	7	360	257	606	4.75e-45	178			Q#4 - >GWHPAOTB000370	non-specific	271048	375	566	6.83547e-12	66.2144	cd14146	STKc_MLK4	C	cl21453
AT5G61570.1	GWHPAOTB020162	32.203	354	216	11	19	360	265	606	3.4e-44	176			Q#4 - >GWHPAOTB000370	non-specific	270966	445	566	8.42311e-12	65.6283	cd14064	PKc_TNNI3K	NC	cl21453
AT5G16590.1	GWHPAOTB023958	47.635	613	295	11	21	621	24	622	2.06e-157	550			Q#4 - >GWHPAOTB000370	non-specific	270957	414	561	9.68717e-12	66.2463	cd14055	STKc_TGFbR2_like	C	cl21453
AT5G16590.1	GWHPAOTB025727	46.093	627	293	12	11	621	11	608	8.39e-154	538			Q#4 - >GWHPAOTB000370	non-specific	270877	435	641	1.22357e-11	65.5896	cd13975	PKc_Dusty	N	cl21453
AT5G16590.1	GWHPAOTB000933	43.036	639	315	19	1	619	1	610	5.82e-144	506			Q#4 - >GWHPAOTB000370	non-specific	271049	355	568	2.04419e-11	65.0505	cd14147	STKc_MLK3	C	cl21453
AT5G16590.1	GWHPAOTB020162	42.925	636	319	19	8	625	8	617	3.44e-142	500			Q#4 - >GWHPAOTB000370	non-specific	270959	417	640	2.47488e-11	64.4314	cd14057	PK_ILK	-	cl21453
AT5G16590.1	GWHPAOTB002909	47.541	549	259	10	11	543	11	546	1.7e-136	481			Q#4 - >GWHPAOTB000370	non-specific	270944	445	609	4.83929e-11	63.7684	cd14042	PK_GC-A_B	N	cl21453
AT5G16590.1	GWHPAOTB021931	43.81	630	311	18	12	625	11	613	1.43e-135	478			Q#4 - >GWHPAOTB000370	non-specific	270664	393	641	6.3668e-11	63.7653	cd05080	PTKc_Tyk2_rpt2	-	cl21453
AT5G16590.1	GWHPAOTB015448	44.373	622	299	17	12	616	11	602	9.23e-134	472			Q#4 - >GWHPAOTB000370	non-specific	270928	370	613	6.65097e-11	63.3983	cd14026	STKc_RIP2	-	cl21453
AT5G14210.1	GWHPAOTB035109	37.896	789	432	17	7	775	4	754	1.47e-138	489			Q#4 - >GWHPAOTB000370	non-specific	270962	374	640	1.37384e-10	61.897	cd14060	STKc_MLTK	-	cl21453
AT5G14210.1	GWHPAOTB030098	36.863	765	450	17	27	771	24	775	2.53e-125	445			Q#4 - >GWHPAOTB000370	non-specific	270869	369	638	1.6321e-10	62.0235	cd08530	STKc_CNK2-like	-	cl21453
AT5G14210.1	GWHPAOTB027410	36.774	775	447	20	27	775	30	787	1.09e-123	440			Q#4 - >GWHPAOTB000370	non-specific	270833	374	564	2.01024e-10	62.2042	cd07841	STKc_CDK7	C	cl21453
AT5G14210.1	GWHPAOTB009764	35.714	798	403	21	7	775	9	725	1.77e-116	416			Q#4 - >GWHPAOTB000370	non-specific	173742	374	569	2.21567e-10	62.3845	cd07845	STKc_CDK10	C	cl21453
AT5G14210.1	GWHPAOTB000977	41.573	534	273	12	96	617	53	559	9.51e-105	377			Q#4 - >GWHPAOTB000370	non-specific	270836	374	563	2.73803e-10	61.6694	cd07846	STKc_CDKL2_3	C	cl21453
AT5G14210.1	GWHPAOTB000977	42.308	52	30	0	709	760	605	656	5.59e-06	51.1			Q#4 - >GWHPAOTB000370	non-specific	270927	436	585	2.74154e-10	61.356	cd14025	STKc_RIP4_like	NC	cl21453
AT5G14210.1	GWHPAOTB010443	34.524	756	425	20	20	762	22	720	6.98e-96	348			Q#4 - >GWHPAOTB000370	non-specific	270666	414	566	3.017e-10	61.0425	cd05083	PTKc_Chk	NC	cl21453
AT5G67200.1	GWHPAOTB023037	46.57	554	251	15	125	658	80	608	6.45e-141	496			Q#4 - >GWHPAOTB000370	non-specific	270827	374	568	3.31934e-10	61.5645	cd07833	STKc_CDKL	C	cl21453
AT5G67200.1	GWHPAOTB023037	53.608	97	42	2	24	117	24	120	3.48e-22	104			Q#4 - >GWHPAOTB000370	non-specific	270641	369	566	4.40577e-10	60.8247	cd05047	PTKc_Tie	C	cl21453
AT5G67200.1	GWHPAOTB009895	42.922	664	326	16	11	657	8	635	1.24e-136	482			Q#4 - >GWHPAOTB000370	non-specific	133248	375	560	4.86586e-10	60.526	cd05148	PTKc_Srm_Brk	C	cl21453
AT5G67200.1	GWHPAOTB017627	37.786	569	306	18	116	657	72	619	3.17e-87	319			Q#4 - >GWHPAOTB000370	non-specific	270630	375	571	6.52986e-10	59.9888	cd05034	PTKc_Src_like	-	cl21453
AT5G67200.1	GWHPAOTB017627	48.341	211	92	3	32	241	26	220	8.7e-42	169			Q#4 - >GWHPAOTB000370	non-specific	133243	375	577	7.66548e-10	59.9637	cd05112	PTKc_Itk	-	cl21453
AT5G67200.1	GWHPAOTB035853	34.265	680	374	24	27	669	24	667	1.89e-76	283			Q#4 - >GWHPAOTB000370	non-specific	271107	368	643	8.52851e-10	60.4144	cd14205	PTKc_Jak2_rpt2	-	cl21453
AT5G67200.1	GWHPAOTB037398	32.477	662	356	28	28	667	21	613	1.43e-65	247			Q#4 - >GWHPAOTB000370	non-specific	270634	409	561	1.00362e-09	60.0873	cd05038	PTKc_Jak_rpt2	C	cl21453
AT5G67200.1	GWHPAOTB028102	32.542	590	313	24	97	658	64	596	3.03e-63	240			Q#4 - >GWHPAOTB000370	non-specific	270792	467	566	1.01826e-09	60.1457	cd06620	PKc_Byr1_like	NC	cl21453
AT5G67200.1	GWHPAOTB028102	42.775	173	93	4	55	223	46	216	1.03e-28	125			Q#4 - >GWHPAOTB000370	non-specific	132980	425	566	1.17571e-09	60.4477	cd06649	PKc_MEK2	NC	cl21453
AT5G67200.1	GWHPAOTB002336	41.414	297	160	8	364	656	338	624	1.87e-61	234			Q#4 - >GWHPAOTB000370	non-specific	271044	415	560	1.35514e-09	59.7613	cd14142	STKc_ACVR1_ALK1	C	cl21453
AT5G67200.1	GWHPAOTB002336	49.49	196	95	2	33	228	26	217	2.25e-43	174			Q#4 - >GWHPAOTB000370	non-specific	270969	442	566	1.39202e-09	59.5931	cd14067	STKc_LRRK1	NC	cl21453
AT5G41180.1	GWHPAOTB042930	33.228	632	371	18	30	653	36	624	1.09e-83	307			Q#4 - >GWHPAOTB000370	non-specific	270823	374	564	1.40081e-09	59.4182	cd07829	STKc_CDK_like	C	cl21453
AT5G41180.1	GWHPAOTB014553	35.593	354	204	11	302	653	362	693	4.91e-60	229			Q#4 - >GWHPAOTB000370	non-specific	270782	467	566	2.05647e-09	58.8957	cd06605	PKc_MAPKK	NC	cl21453
AT5G41180.1	GWHPAOTB014553	35.028	177	112	2	2	178	4	177	4.72e-22	103			Q#4 - >GWHPAOTB000370	non-specific	270653	414	571	2.14526e-09	58.9574	cd05068	PTKc_Frk_like	NC	cl21453
AT5G41180.1	GWHPAOTB006603	34.492	374	220	12	282	653	356	706	6.05e-60	229			Q#4 - >GWHPAOTB000370	non-specific	271039	374	584	2.88259e-09	58.668	cd14137	STKc_GSK3	C	cl21453
AT5G41180.1	GWHPAOTB006603	41.429	140	80	1	39	178	40	177	4.41e-20	97.3			Q#4 - >GWHPAOTB000370	non-specific	270946	460	564	2.88802e-09	58.3584	cd14044	PK_GC-C	NC	cl21453
AT5G41180.1	GWHPAOTB006603	43.82	89	50	0	101	189	76	164	1.6e-10	66.1			Q#4 - >GWHPAOTB000370	non-specific	178695	148	304	3.49389e-09	59.8294	PLN03150	PLN03150	N	cl31977
AT5G41180.1	GWHPAOTB015557	34.492	374	215	12	282	653	360	705	4.47e-55	213			Q#4 - >GWHPAOTB000370	superfamily	178695	148	304	3.49389e-09	59.8294	cl31977	PLN03150 superfamily	N	-
AT5G41180.1	GWHPAOTB015557	34.483	145	91	2	32	174	40	182	3.56e-21	101			Q#4 - >GWHPAOTB000370	non-specific	270671	355	566	3.95019e-09	58.4719	cd05089	PTKc_Tie1	C	cl21453
AT5G41180.1	GWHPAOTB021781	35.913	323	188	9	332	653	403	707	1.01e-54	212			Q#4 - >GWHPAOTB000370	non-specific	271043	415	621	4.55437e-09	58.1278	cd14141	STKc_ACVR2a	-	cl21453
AT5G41180.1	GWHPAOTB021781	34.211	190	114	5	2	182	4	191	1.82e-24	111			Q#4 - >GWHPAOTB000370	non-specific	270958	415	561	4.61078e-09	58.0524	cd14056	STKc_TGFbR_I	C	cl21453
AT5G41180.1	GWHPAOTB014108	28.675	551	338	21	100	618	696	1223	2.01e-43	174			Q#4 - >GWHPAOTB000370	non-specific	271123	406	575	5.40651e-09	57.6583	cd14221	STKc_LIMK1	-	cl21453
AT5G41180.1	GWHPAOTB014108	41.071	112	66	0	84	195	403	514	3.47e-12	71.4			Q#4 - >GWHPAOTB000370	non-specific	270843	409	568	6.40673e-09	57.9673	cd07856	STKc_Sty1_Hog1	C	cl21453
AT5G41180.1	GWHPAOTB014108	32.544	169	94	3	19	187	22	170	4.4e-12	70.9			Q#4 - >GWHPAOTB000370	non-specific	271042	415	621	6.76827e-09	57.7329	cd14140	STKc_ACVR2b	-	cl21453
AT5G41180.1	GWHPAOTB014108	43	100	57	0	88	187	215	314	4.87e-07	54.2			Q#4 - >GWHPAOTB000370	non-specific	270888	414	644	7.17048e-09	57.3055	cd13986	STKc_16	-	cl21453
AT5G41180.1	GWHPAOTB005768	31.809	481	285	21	94	554	440	897	2.88e-43	174			Q#4 - >GWHPAOTB000370	non-specific	178695	103	188	8.2062e-09	58.6738	PLN03150	PLN03150	N	cl31977
AT5G41180.1	GWHPAOTB005768	38.514	148	84	4	91	231	412	559	1.73e-15	82.4			Q#4 - >GWHPAOTB000370	non-specific	270654	370	641	9.2963e-09	57.0037	cd05069	PTKc_Yes	-	cl21453
AT5G41180.1	GWHPAOTB005768	43.75	96	54	0	94	189	344	439	3.23e-13	74.9			Q#4 - >GWHPAOTB000370	non-specific	271045	415	560	9.62499e-09	57.0669	cd14143	STKc_TGFbR1_ACVR1b_ACVR1c	C	cl21453
AT5G41180.1	GWHPAOTB005768	43.878	98	54	1	91	187	316	413	9.45e-12	70.1			Q#4 - >GWHPAOTB000370	non-specific	270885	369	566	1.05755e-08	56.465	cd13983	STKc_WNK	C	cl21453
AT5G41180.1	GWHPAOTB005768	43.878	98	54	1	90	186	146	243	1.36e-11	69.6			Q#4 - >GWHPAOTB000370	non-specific	271124	406	561	1.21006e-08	56.4908	cd14222	STKc_LIMK2	C	cl21453
AT5G41180.1	GWHPAOTB005781	31.809	481	285	21	94	554	424	881	6.91e-43	173			Q#4 - >GWHPAOTB000370	non-specific	133194	356	566	1.35921e-08	56.5207	cd05063	PTKc_EphR_A2	C	cl21453
AT5G41180.1	GWHPAOTB005781	37.838	148	85	3	91	231	396	543	1.85e-15	82.4			Q#4 - >GWHPAOTB000370	non-specific	271052	374	566	1.83281e-08	55.7933	cd14150	STKc_A-Raf	C	cl21453
AT5G41180.1	GWHPAOTB005781	43	100	56	1	91	189	324	423	5.79e-13	74			Q#4 - >GWHPAOTB000370	non-specific	270816	425	566	1.90355e-08	56.6016	cd06650	PKc_MEK1	NC	cl21453
AT5G41180.1	GWHPAOTB005781	44.898	98	53	1	91	187	300	397	1.14e-12	73.1			Q#4 - >GWHPAOTB000370	non-specific	270797	367	566	2.04178e-08	55.6942	cd06627	STKc_Cdc7_like	C	cl21453
AT5G41180.1	GWHPAOTB005781	36.054	147	88	4	90	235	143	284	2.83e-11	68.3			Q#4 - >GWHPAOTB000370	non-specific	270794	363	566	2.27986e-08	55.4921	cd06624	STKc_ASK	C	cl21453
AT5G07280.1	GWHPAOTB028239	43.572	879	428	15	1	817	1	873	7.49e-159	558			Q#4 - >GWHPAOTB000370	non-specific	143368	374	572	2.85192e-08	55.7389	cd07863	STKc_CDK4	C	cl21453
AT5G07280.1	GWHPAOTB043255	44.404	822	401	9	22	791	30	847	4.39e-166	582			Q#4 - >GWHPAOTB000370	non-specific	270668	367	571	2.94888e-08	55.0119	cd05085	PTKc_Fer	-	cl21453
AT5G07280.1	GWHPAOTB009944	38.567	1089	591	28	151	1191	66	1124	2e-170	596			Q#4 - >GWHPAOTB000370	non-specific	271053	367	566	3.3919e-08	55.0672	cd14151	STKc_B-Raf	C	cl21453
AT5G07280.1	GWHPAOTB009944	33.59	649	378	16	31	645	96	725	6.4e-54	210			Q#4 - >GWHPAOTB000370	non-specific	271046	415	560	3.80429e-08	55.1753	cd14144	STKc_BMPR1	C	cl21453
AT5G07280.1	GWHPAOTB017680	37.868	1088	600	26	151	1191	66	1124	2.43e-169	593			Q#4 - >GWHPAOTB000370	non-specific	270889	439	566	4.21565e-08	54.6374	cd13987	STKc_SBK1	NC	cl21453
AT5G07280.1	GWHPAOTB017680	33.333	651	377	16	31	645	96	725	1.21e-53	209			Q#4 - >GWHPAOTB000370	non-specific	270818	409	638	4.36656e-08	54.6649	cd06652	STKc_MEKK2	N	cl21453
AT5G07280.1	GWHPAOTB014108	36.427	1153	624	26	118	1181	86	1218	4.41e-163	572			Q#4 - >GWHPAOTB000370	non-specific	132954	366	578	4.83651e-08	54.5202	cd06623	PKc_MAPKK_plant_like	C	cl21453
AT5G07280.1	GWHPAOTB014108	37.325	643	390	8	64	698	200	837	1.6e-79	295			Q#4 - >GWHPAOTB000370	non-specific	270951	370	562	4.99697e-08	54.8212	cd14049	STKc_EIF2AK1_HRI	C	cl21453
AT5G07280.1	GWHPAOTB014108	41.606	274	142	6	80	337	599	870	6.23e-35	147			Q#4 - >GWHPAOTB000370	non-specific	270657	375	566	5.78682e-08	54.662	cd05072	PTKc_Lyn	C	cl21453
AT5G07280.1	GWHPAOTB014108	37.838	148	91	1	648	794	77	224	2.4e-15	82.8			Q#4 - >GWHPAOTB000370	non-specific	173655	368	566	6.17824e-08	54.6872	cd05110	PTKc_HER4	C	cl21453
AT5G07280.1	GWHPAOTB006163	36.123	1135	675	26	64	1181	128	1229	7.18e-163	571			Q#4 - >GWHPAOTB000370	non-specific	270688	374	564	8.78801e-08	53.7776	cd05118	STKc_CMGC	C	cl21453
AT5G07280.1	GWHPAOTB006163	34.498	658	410	8	138	790	82	723	7.03e-78	290			Q#4 - >GWHPAOTB000370	non-specific	270898	368	571	8.91678e-08	53.8357	cd13996	STKc_EIF2AK	-	cl21453
AT5G07280.1	GWHPAOTB006163	41.393	244	143	0	574	817	99	342	9.06e-37	153			Q#4 - >GWHPAOTB000370	non-specific	133247	408	574	1.04258e-07	53.4278	cd05116	PTKc_Syk	NC	cl21453
AT5G07280.1	GWHPAOTB006163	38.514	148	90	1	648	794	77	224	1.43e-15	83.7			Q#4 - >GWHPAOTB000370	non-specific	270730	472	566	1.05408e-07	53.4142	cd05578	STKc_Yank1	NC	cl21453
AT5G07280.1	GWHPAOTB005950	37.236	1042	592	22	164	1186	73	1071	4.2e-157	552			Q#4 - >GWHPAOTB000370	non-specific	165291	378	566	1.12674e-07	53.5927	PHA02988	PHA02988	C	cl21453
AT5G07280.1	GWHPAOTB005950	36.155	697	423	9	4	695	9	688	3.39e-86	317			Q#4 - >GWHPAOTB000370	non-specific	132946	458	566	1.4291e-07	53.5935	cd06615	PKc_MEK	NC	cl21453
AT5G07280.1	GWHPAOTB005950	35.276	326	204	4	64	387	382	702	1.39e-38	159			Q#4 - >GWHPAOTB000370	non-specific	270832	368	569	1.47732e-07	53.3369	cd07840	STKc_CDK9_like	C	cl21453
AT5G07280.1	GWHPAOTB015377	37.244	1125	626	37	117	1191	87	1181	8.57e-156	548			Q#4 - >GWHPAOTB000370	non-specific	270831	375	560	1.55243e-07	53.4334	cd07838	STKc_CDK4_6_like	C	cl21453
AT5G07280.1	GWHPAOTB015377	34.31	478	300	9	69	537	305	777	3.17e-47	188			Q#4 - >GWHPAOTB000370	non-specific	173637	375	577	1.68834e-07	52.8355	cd05059	PTKc_Tec_like	-	cl21453
AT5G07280.1	GWHPAOTB014130	35.511	1194	655	29	30	1181	39	1159	9.29e-154	541			Q#4 - >GWHPAOTB000370	non-specific	271068	368	566	1.74621e-07	53.0725	cd14166	STKc_CaMKI_gamma	C	cl21453
AT5G07280.1	GWHPAOTB021987	38.383	977	544	28	234	1191	206	1143	4.77e-151	532			Q#4 - >GWHPAOTB000370	non-specific	132943	368	566	1.78063e-07	52.6531	cd06612	STKc_MST1_2	C	cl21453
AT5G07280.1	GWHPAOTB021987	32.274	598	373	17	61	645	180	758	3.28e-47	188			Q#4 - >GWHPAOTB000370	non-specific	270686	408	576	1.93235e-07	53.0262	cd05115	PTKc_Zap-70	N	cl21453
AT5G59680.1	GWHPAOTB025966	40.925	843	428	17	29	860	16	799	2.22e-169	591			Q#4 - >GWHPAOTB000370	non-specific	270798	412	566	1.93516e-07	52.9217	cd06628	STKc_Byr2_like	NC	cl21453
AT5G59680.1	GWHPAOTB016680	38.525	854	445	22	22	867	40	821	8.48e-165	576			Q#4 - >GWHPAOTB000370	non-specific	270837	374	569	1.96048e-07	53.1445	cd07847	STKc_CDKL1_4	C	cl21453
AT5G59680.1	GWHPAOTB037993	38.095	882	449	26	1	867	14	813	8.36e-164	573			Q#4 - >GWHPAOTB000370	non-specific	271105	375	589	1.98374e-07	52.6113	cd14203	PTKc_Src_Fyn_like	-	cl21453
AT5G59680.1	GWHPAOTB020663	34.382	890	491	31	23	856	19	871	1.87e-129	460			Q#4 - >GWHPAOTB000370	non-specific	173657	355	566	2.05642e-07	52.5748	cd05113	PTKc_Btk_Bmx	C	cl21453
AT5G51350.1	GWHPAOTB043103	35.955	979	504	30	28	895	39	1005	5.88e-131	465			Q#4 - >GWHPAOTB000370	non-specific	270762	370	566	2.20656e-07	52.4827	cd05611	STKc_Rim15_like	C	cl21453
AT5G51350.1	GWHPAOTB013770	35.2	1000	528	27	1	895	1	985	5.79e-129	458			Q#4 - >GWHPAOTB000370	non-specific	271055	367	569	3.52344e-07	51.9329	cd14153	PK_KSR2	C	cl21453
AT5G51350.1	GWHPAOTB005735	34.418	953	509	26	49	895	517	1459	4.05e-124	442			Q#4 - >GWHPAOTB000370	non-specific	173644	412	561	6.07446e-07	51.4684	cd05079	PTKc_Jak1_rpt2	NC	cl21453
AT5G51350.1	GWHPAOTB032538	33.97	995	533	32	12	895	7	988	5.16e-117	418			Q#4 - >GWHPAOTB000370	non-specific	411126	444	566	6.7276e-07	52.4897	NF033483	PknB_PASTA_kin	C	cl41276
AT5G51350.1	GWHPAOTB045404	31.794	931	547	30	30	890	31	943	1.27e-110	397			Q#4 - >GWHPAOTB000370	superfamily	411126	444	566	6.7276e-07	52.4897	cl41276	PknB_PASTA_kin superfamily	C	-
AT5G51350.1	GWHPAOTB028402	35.864	856	428	28	152	895	85	931	1.01e-108	391			Q#4 - >GWHPAOTB000370	non-specific	270645	375	560	7.04632e-07	51.2677	cd05052	PTKc_Abl	C	cl21453
AT5G51350.1	GWHPAOTB014114	31.316	942	538	28	39	890	41	963	1.75e-92	338			Q#4 - >GWHPAOTB000370	non-specific	173656	436	578	7.49117e-07	51.1095	cd05111	PTK_HER3	NC	cl21453
AT5G51350.1	GWHPAOTB026980	39.777	538	305	10	23	556	21	543	8.63e-91	332			Q#4 - >GWHPAOTB000370	non-specific	178695	99	166	7.55497e-07	52.1254	PLN03150	PLN03150	N	cl31977
AT5G51350.1	GWHPAOTB026980	30.233	860	524	23	74	889	137	964	4.63e-82	303			Q#4 - >GWHPAOTB000370	non-specific	270790	467	566	7.59254e-07	51.2115	cd06616	PKc_MKK4	NC	cl21453
AT5G53890.1	GWHPAOTB028239	36.657	993	576	21	69	1025	319	1294	1.49e-144	510			Q#4 - >GWHPAOTB000370	non-specific	270652	355	569	7.70389e-07	51.0407	cd05067	PTKc_Lck_Blk	C	cl21453
AT5G53890.1	GWHPAOTB028239	30.933	611	360	17	78	635	157	758	4.69e-41	167			Q#4 - >GWHPAOTB000370	non-specific	270693	372	566	8.36985e-07	50.5932	cd05123	STKc_AGC	C	cl21453
AT5G53890.1	GWHPAOTB028239	33.054	478	276	11	173	625	85	543	7.12e-33	140			Q#4 - >GWHPAOTB000370	non-specific	270964	468	566	9.00828e-07	50.4697	cd14062	STKc_Raf	NC	cl21453
AT5G53890.1	GWHPAOTB043255	35.779	995	589	20	65	1025	313	1291	8.05e-142	501			Q#4 - >GWHPAOTB000370	non-specific	270665	427	640	1.05286e-06	50.6622	cd05081	PTKc_Jak3_rpt2	N	cl21453
AT5G53890.1	GWHPAOTB043255	32.178	606	359	17	78	635	157	758	1.05e-46	186			Q#4 - >GWHPAOTB000370	non-specific	177557	472	561	1.06012e-06	51.4153	PHA03209	PHA03209	NC	cl31822
AT5G53890.1	GWHPAOTB043255	32.158	482	277	14	173	626	85	544	9.06e-38	156			Q#4 - >GWHPAOTB000370	superfamily	177557	472	561	1.06012e-06	51.4153	cl31822	PHA03209 superfamily	NC	-
AT5G53890.1	GWHPAOTB015377	35.354	990	575	24	96	1032	209	1186	1.86e-140	497			Q#4 - >GWHPAOTB000370	non-specific	270655	368	571	1.06066e-06	50.8374	cd05070	PTKc_Fyn	C	cl21453
AT5G53890.1	GWHPAOTB021987	35.187	989	571	24	90	1032	184	1148	3.29e-139	492			Q#4 - >GWHPAOTB000370	non-specific	270629	368	566	1.07315e-06	50.4485	cd05033	PTKc_EphR	C	cl21453
AT5G49660.1	GWHPAOTB043922	39.13	943	511	20	36	938	39	958	5.38e-180	627			Q#4 - >GWHPAOTB000370	non-specific	270979	412	566	1.12407e-06	50.5235	cd14077	STKc_Kin1_2	NC	cl21453
AT5G49660.1	GWHPAOTB006694	39.736	984	502	27	29	947	22	979	1.67e-175	612			Q#4 - >GWHPAOTB000370	non-specific	270819	409	566	1.17437e-06	50.4088	cd06653	STKc_MEKK3_like_u1	NC	cl21453
AT5G49660.1	GWHPAOTB014646	39.679	935	469	26	73	947	12	911	3.19e-164	575			Q#4 - >GWHPAOTB000370	non-specific	270793	453	566	1.39667e-06	50.499	cd06621	PKc_Pek1_like	NC	cl21453
AT5G49660.1	GWHPAOTB008337	39.198	972	488	26	47	946	48	988	9.31e-159	557			Q#4 - >GWHPAOTB000370	non-specific	270733	367	566	1.40305e-06	50.2911	cd05581	STKc_PDK1	C	cl21453
AT5G48740.1	GWHPAOTB042036	34.276	919	517	32	3	880	7	879	8.2e-120	428			Q#4 - >GWHPAOTB000370	non-specific	132950	467	566	1.45962e-06	50.2621	cd06619	PKc_MKK5	NC	cl21453
AT5G48740.1	GWHPAOTB018442	32.62	935	527	34	1	884	1	883	1.02e-116	418			Q#4 - >GWHPAOTB000370	non-specific	270851	355	561	1.81359e-06	50.4414	cd07868	STKc_CDK8	C	cl21453
AT5G48740.1	GWHPAOTB008307	33.553	909	522	33	1	880	9	864	1.29e-107	387			Q#4 - >GWHPAOTB000370	non-specific	133219	369	566	1.90208e-06	49.996	cd05088	PTKc_Tie2	C	cl21453
AT5G48740.1	GWHPAOTB020663	42.612	467	246	13	434	884	411	871	1.69e-94	344			Q#4 - >GWHPAOTB000370	non-specific	270744	448	566	2.09706e-06	50.076	cd05592	STKc_nPKC_theta_like	NC	cl21453
AT5G48740.1	GWHPAOTB036066	42.026	464	253	10	434	884	411	871	2.58e-93	340			Q#4 - >GWHPAOTB000370	non-specific	173631	367	566	2.15054e-06	49.9613	cd05045	PTKc_RET	C	cl21453
AT5G48740.1	GWHPAOTB010711	30.601	915	511	36	2	870	7	843	7.16e-89	325			Q#4 - >GWHPAOTB000370	non-specific	270656	375	589	2.30432e-06	49.6855	cd05071	PTKc_Src	C	cl21453
AT5G48740.1	GWHPAOTB034182	36.966	468	271	10	435	895	409	859	1.45e-82	305			Q#4 - >GWHPAOTB000370	non-specific	270683	368	566	2.58883e-06	49.6357	cd05108	PTKc_EGFR	C	cl21453
AT5G48740.1	GWHPAOTB034182	32.365	482	281	26	2	453	7	473	7.4e-42	170			Q#4 - >GWHPAOTB000370	non-specific	271083	435	566	2.79014e-06	49.584	cd14181	STKc_PhKG2	NC	cl21453
AT5G48740.1	GWHPAOTB010713	39.619	472	252	16	434	880	388	851	5.42e-82	303			Q#4 - >GWHPAOTB000370	non-specific	270658	355	566	2.95338e-06	49.2542	cd05073	PTKc_Hck	C	cl21453
AT5G48740.1	GWHPAOTB010713	27.146	501	310	26	2	473	7	481	1.25e-23	109			Q#4 - >GWHPAOTB000370	non-specific	270906	408	636	2.97821e-06	48.922	cd14004	STKc_PASK	N	cl21453
AT5G48740.1	GWHPAOTB038973	36.535	531	305	17	366	877	68	585	6.55e-82	302			Q#4 - >GWHPAOTB000370	non-specific	271051	374	566	3.37246e-06	49.2593	cd14149	STKc_C-Raf	C	cl21453
AT5G45780.1	GWHPAOTB012625	47.754	601	280	11	36	614	27	615	1.36e-150	528			Q#4 - >GWHPAOTB000370	non-specific	270844	368	567	3.39062e-06	49.0399	cd07860	STKc_CDK2_3	C	cl21453
AT5G45780.1	GWHPAOTB003954	47.273	605	288	10	36	614	27	626	4.77e-149	523			Q#4 - >GWHPAOTB000370	non-specific	270892	468	566	3.70547e-06	48.8544	cd13990	STKc_TLK	NC	cl21453
AT5G54590.2	GWHPAOTB006895	61.631	331	126	1	66	396	83	412	1.78e-133	468			Q#4 - >GWHPAOTB000370	non-specific	270936	408	562	4.11687e-06	48.9745	cd14034	PK_NRBP1	NC	cl21453
AT5G54590.2	GWHPAOTB039000	49.057	424	202	7	1	418	1	416	2.17e-121	429			Q#4 - >GWHPAOTB000370	non-specific	270813	374	560	4.40094e-06	48.8717	cd06646	STKc_MAP4K5	C	cl21453
AT5G54590.2	GWHPAOTB014854	49.144	409	186	7	1	397	1	399	1.12e-116	414			Q#4 - >GWHPAOTB000370	non-specific	270867	370	560	4.83049e-06	48.6526	cd08528	STKc_Nek10	C	cl21453
AT5G54590.2	GWHPAOTB004863	45.878	279	146	2	103	376	317	595	4.28e-73	272			Q#4 - >GWHPAOTB000370	non-specific	270684	436	578	5.04673e-06	48.482	cd05109	PTKc_HER2	NC	cl21453
AT5G54590.2	GWHPAOTB018573	39.782	367	199	12	29	377	3	365	7.24e-69	257			Q#4 - >GWHPAOTB000370	non-specific	270850	361	561	5.50571e-06	48.911	cd07867	STKc_CDC2L6	C	cl21453
AT5G54590.2	GWHPAOTB036066	45.745	282	142	7	103	374	582	862	1.61e-68	257			Q#4 - >GWHPAOTB000370	non-specific	270935	409	566	7.08202e-06	48.0756	cd14033	STKc_WNK4	C	cl21453
AT5G54590.2	GWHPAOTB020663	45.39	282	143	6	103	374	582	862	3.83e-68	255			Q#4 - >GWHPAOTB000370	non-specific	270887	408	566	7.54156e-06	48.0991	cd13985	STKc_GAK_like	C	cl21453
AT5G54590.2	GWHPAOTB018442	43.987	316	165	8	79	382	567	882	5.53e-68	255			Q#4 - >GWHPAOTB000370	non-specific	240344	464	566	7.65867e-06	48.7122	PTZ00283	PTZ00283	NC	cl36538
AT5G65710.1	GWHPAOTB024083	40.748	962	513	21	46	986	52	977	5.27e-178	620			Q#4 - >GWHPAOTB000370	superfamily	240344	464	566	7.65867e-06	48.7122	cl36538	PTZ00283 superfamily	NC	-
AT5G65710.1	GWHPAOTB025922	39.792	960	507	22	46	986	56	963	3.77e-177	618			Q#4 - >GWHPAOTB000370	non-specific	173638	368	566	1.07489e-05	47.557	cd05065	PTKc_EphR_B	C	cl21453
AT5G65710.1	GWHPAOTB026980	39.857	976	528	22	31	988	30	964	2.51e-176	615			Q#4 - >GWHPAOTB000370	non-specific	270770	469	566	1.09855e-05	47.996	cd05619	STKc_nPKC_theta	NC	cl21453
AT5G65710.1	GWHPAOTB044776	40.524	955	506	23	58	987	56	973	1.49e-174	609			Q#4 - >GWHPAOTB000370	non-specific	270817	409	566	1.24204e-05	47.3842	cd06651	STKc_MEKK3	NC	cl21453
AT5G65710.1	GWHPAOTB025954	40.479	961	516	23	46	986	13	937	5.82e-173	604			Q#4 - >GWHPAOTB000370	non-specific	270904	466	566	1.27131e-05	47.2463	cd14002	STKc_STK36	NC	cl21453
AT5G01950.1	GWHPAOTB038894	64.151	371	125	7	584	951	557	922	1.62e-136	483			Q#4 - >GWHPAOTB000370	non-specific	270791	467	575	1.28557e-05	47.3688	cd06618	PKc_MKK7	NC	cl21453
AT5G01950.1	GWHPAOTB036675	37.676	921	484	33	28	900	25	903	5.09e-145	511			Q#4 - >GWHPAOTB000370	non-specific	270971	475	566	1.2864e-05	47.3253	cd14069	STKc_Chk1	NC	cl21453
AT5G01950.1	GWHPAOTB032205	36.048	921	498	30	28	900	22	899	1.42e-138	490			Q#4 - >GWHPAOTB000370	non-specific	270640	448	641	1.41476e-05	47.0263	cd05044	PTKc_c-ros	N	cl21453
AT5G53320.1	GWHPAOTB040775	49.433	617	278	9	1	584	1	616	5.46e-177	614			Q#4 - >GWHPAOTB000370	non-specific	270651	471	566	1.45826e-05	47.1684	cd05066	PTKc_EphR_A	NC	cl21453
AT5G53320.1	GWHPAOTB000933	43.281	640	317	11	1	600	3	636	9.26e-149	521			Q#4 - >GWHPAOTB000370	non-specific	270646	355	561	1.5245e-05	47.4119	cd05053	PTKc_FGFR	C	cl21453
AT5G53320.1	GWHPAOTB020162	43.252	615	297	19	1	571	1	607	1.03e-130	462			Q#4 - >GWHPAOTB000370	non-specific	270933	457	566	1.59524e-05	47.0228	cd14031	STKc_WNK3	NC	cl21453
AT5G53320.1	GWHPAOTB021931	40.033	612	315	12	1	570	1	602	7.45e-129	456			Q#4 - >GWHPAOTB000370	non-specific	270834	367	538	1.59957e-05	47.2798	cd07842	STKc_CDK8_like	C	cl21453
AT5G53320.1	GWHPAOTB043038	40.504	595	315	13	3	570	8	590	3.39e-119	424			Q#4 - >GWHPAOTB000370	non-specific	270912	466	566	1.62212e-05	46.9031	cd14010	STKc_ULK4	NC	cl21453
AT5G53320.1	GWHPAOTB037398	40.954	608	314	15	1	569	1	602	1.97e-118	422			Q#4 - >GWHPAOTB000370	non-specific	270636	414	560	1.73101e-05	46.9517	cd05040	PTKc_Ack_like	NC	cl21453
AT5G53320.1	GWHPAOTB025727	37.984	645	314	20	6	593	14	629	4.09e-104	374			Q#4 - >GWHPAOTB000370	non-specific	270809	472	566	1.79049e-05	46.9893	cd06641	STKc_MST3	NC	cl21453
AT5G35390.1	GWHPAOTB034057	48.68	682	302	18	3	654	12	675	2.01e-180	626			Q#4 - >GWHPAOTB000370	non-specific	270982	412	566	1.84776e-05	46.7926	cd14080	STKc_TSSK-like	NC	cl21453
AT5G35390.1	GWHPAOTB019445	48.788	660	266	19	4	647	26	629	3.13e-169	589			Q#4 - >GWHPAOTB000370	non-specific	271054	367	560	2.22606e-05	46.5002	cd14152	STKc_KSR1	C	cl21453
AT5G35390.1	GWHPAOTB044660	45.758	660	306	15	18	662	19	641	1.81e-165	577			Q#4 - >GWHPAOTB000370	non-specific	270896	472	566	2.28771e-05	46.5314	cd13994	STKc_HAL4_like	NC	cl21453
AT5G35390.1	GWHPAOTB023260	45.427	656	319	12	18	662	17	644	4.36e-163	569			Q#4 - >GWHPAOTB000370	non-specific	270788	374	566	2.30343e-05	46.5295	cd06613	STKc_MAP4K3_like	C	cl21453
AT5G35390.1	GWHPAOTB003171	47.799	636	259	21	32	647	37	619	1.17e-153	538			Q#4 - >GWHPAOTB000370	non-specific	270910	466	566	2.33163e-05	46.3922	cd14008	STKc_LKB1_CaMKK	NC	cl21453
AT5G35390.1	GWHPAOTB038294	60.748	321	121	3	335	652	357	675	6.25e-121	430			Q#4 - >GWHPAOTB000370	non-specific	270732	412	566	2.42779e-05	46.4179	cd05580	STKc_PKA_like	C	cl21453
AT5G35390.1	GWHPAOTB038294	47.534	223	107	5	20	234	33	253	3.78e-56	217			Q#4 - >GWHPAOTB000370	non-specific	271111	451	566	2.46463e-05	46.6281	cd14209	STKc_PKA	NC	cl21453
AT5G35390.1	GWHPAOTB011769	52.066	363	126	9	293	647	216	538	2.47e-97	352			Q#4 - >GWHPAOTB000370	non-specific	271133	367	566	2.57028e-05	46.2436	cd14663	STKc_SnRK3	C	cl21453
AT5G35390.1	GWHPAOTB011769	39.855	138	68	6	4	135	31	159	1.25e-21	102			Q#4 - >GWHPAOTB000370	non-specific	270922	462	577	2.69077e-05	46.4665	cd14020	STKc_KIS	N	cl21453
AT5G35390.1	GWHPAOTB002336	35.499	631	360	16	24	628	15	624	5.89e-97	351			Q#4 - >GWHPAOTB000370	non-specific	133195	389	566	2.86363e-05	46.07	cd05064	PTKc_EphR_A10	C	cl21453
AT5G35390.1	GWHPAOTB037398	34.944	621	373	19	14	628	7	602	1.94e-94	343			Q#4 - >GWHPAOTB000370	non-specific	173748	472	564	2.91315e-05	46.6607	cd07853	STKc_NLK	NC	cl21453
AT5G35390.1	GWHPAOTB023958	34.531	640	382	16	12	636	5	622	2.35e-93	339			Q#4 - >GWHPAOTB000370	non-specific	270829	368	566	4.51927e-05	45.744	cd07835	STKc_CDK1_CdkB_like	C	cl21453
AT5G48940.1	GWHPAOTB000366	51.444	554	224	15	35	577	54	573	7.23e-133	472			Q#4 - >GWHPAOTB000370	non-specific	133230	367	566	5.19582e-05	45.7258	cd05099	PTKc_FGFR4	C	cl21453
AT5G48940.1	GWHPAOTB000366	36.812	345	194	5	339	660	117	460	3.12e-42	171			Q#4 - >GWHPAOTB000370	non-specific	270796	409	566	5.20946e-05	45.3712	cd06626	STKc_MEKK4	C	cl21453
AT5G48940.1	GWHPAOTB011754	51.826	575	259	6	33	601	41	603	5.62e-140	495			Q#4 - >GWHPAOTB000370	non-specific	271084	417	566	5.27667e-05	45.2911	cd14182	STKc_PhKG1	NC	cl21453
AT5G48940.1	GWHPAOTB012561	41.358	486	279	6	98	580	125	607	8.18e-81	299			Q#4 - >GWHPAOTB000370	non-specific	270804	409	566	5.37679e-05	45.7839	cd06634	STKc_TAO2	NC	cl21453
AT5G65240.2	GWHPAOTB007414	53.613	595	264	6	18	606	28	616	1.94e-180	626			Q#4 - >GWHPAOTB000370	non-specific	270649	368	640	5.68855e-05	45.1574	cd05058	PTKc_Met_Ron	-	cl21453
AT5G65240.2	GWHPAOTB043874	52.046	611	279	8	2	606	14	616	1.4e-178	620			Q#4 - >GWHPAOTB000370	non-specific	173765	361	566	5.78831e-05	45.3341	cd08225	STKc_Nek5	C	cl21453
AT5G65240.2	GWHPAOTB007409	51.826	575	251	10	17	572	27	594	2.76e-169	589			Q#4 - >GWHPAOTB000370	non-specific	270934	410	566	6.10621e-05	45.0678	cd14032	STKc_WNK2_like	C	cl21453
AT5G63410.1	GWHPAOTB040384	50.171	586	264	13	102	679	176	741	1.47e-158	555			Q#4 - >GWHPAOTB000370	non-specific	271018	358	569	6.98053e-05	44.9481	cd14116	STKc_Aurora-A	C	cl21453
AT5G63410.1	GWHPAOTB040384	52.19	274	122	5	1	269	1	270	2.02e-73	274			Q#4 - >GWHPAOTB000370	non-specific	270763	472	566	7.0962e-05	45.119	cd05612	STKc_PRKX_like	NC	cl21453
AT5G63410.1	GWHPAOTB004058	52.841	528	224	12	161	679	230	741	5.04e-156	547			Q#4 - >GWHPAOTB000370	non-specific	270768	449	566	7.22955e-05	45.3973	cd05617	STKc_aPKC_zeta	NC	cl21453
AT5G63410.1	GWHPAOTB004058	51.095	274	125	5	1	269	1	270	1.66e-69	261			Q#4 - >GWHPAOTB000370	non-specific	132971	431	566	7.75008e-05	45.0432	cd06640	STKc_MST4	NC	cl21453
AT5G63410.1	GWHPAOTB032783	46.204	619	294	16	75	679	173	766	8.85e-151	529			Q#4 - >GWHPAOTB000370	non-specific	132986	433	566	8.13997e-05	45.1001	cd06655	STKc_PAK2	NC	cl21453
AT5G63410.1	GWHPAOTB032783	50.794	252	121	2	6	255	4	254	2.01e-68	257			Q#4 - >GWHPAOTB000370	non-specific	270954	459	637	8.91166e-05	44.7201	cd14052	PTKc_Wee1_fungi	N	cl21453
AT5G63410.1	GWHPAOTB039459	46.988	581	278	10	109	679	205	765	4.95e-148	520			Q#4 - >GWHPAOTB000370	non-specific	178695	100	143	9.72186e-05	45.577	PLN03150	PLN03150	N	cl31977
AT5G63410.1	GWHPAOTB039459	50.794	252	121	2	6	255	4	254	1.19e-67	254			Q#4 - >GWHPAOTB000370	non-specific	270755	472	566	9.79944e-05	44.9534	cd05604	STKc_SGK3	NC	cl21453
AT5G63410.1	GWHPAOTB010460	33.38	719	395	19	7	674	10	695	4.67e-93	338			Q#4 - >GWHPAOTB000370	non-specific	270886	408	560	0.00010129	44.45	cd13984	PK_NRBP1_like	C	cl21453
AT5G63410.1	GWHPAOTB027410	34.237	590	354	16	112	678	201	779	8.29e-91	331			Q#4 - >GWHPAOTB000370	non-specific	271063	368	566	0.000108716	44.1748	cd14161	STKc_NUAK2	C	cl21453
AT5G63410.1	GWHPAOTB027410	36.078	255	144	8	27	277	30	269	5.39e-28	123			Q#4 - >GWHPAOTB000370	non-specific	270639	368	641	0.000114742	44.3643	cd05043	PTK_Ryk	-	cl21453
AT5G63410.1	GWHPAOTB035109	36.021	583	318	18	118	680	201	748	2.11e-90	330			Q#4 - >GWHPAOTB000370	non-specific	140289	478	566	0.000122633	44.4234	PTZ00263	PTZ00263	NC	cl31418
AT5G63410.1	GWHPAOTB035109	37.447	235	131	4	21	255	23	241	5.52e-35	147			Q#4 - >GWHPAOTB000370	superfamily	140289	478	566	0.000122633	44.4234	cl31418	PTZ00263 superfamily	NC	-
AT5G63410.1	GWHPAOTB030098	31.79	648	403	17	57	680	141	773	5.46e-90	328			Q#4 - >GWHPAOTB000370	non-specific	270929	370	572	0.000133901	44.0277	cd14027	STKc_RIP1	C	cl21453
AT5G63410.1	GWHPAOTB030098	34.322	236	141	6	27	260	24	247	1.71e-28	125			Q#4 - >GWHPAOTB000370	non-specific	270754	368	566	0.000135382	44.5747	cd05603	STKc_SGK2	C	cl21453
AT5G63410.1	GWHPAOTB010443	32.918	723	420	20	7	674	10	722	1.87e-88	323			Q#4 - >GWHPAOTB000370	non-specific	173759	412	570	0.00013804	44.1944	cd08219	STKc_Nek3	C	cl21453
AT5G63410.1	GWHPAOTB018251	31.389	720	419	19	8	674	10	707	5.2e-80	295			Q#4 - >GWHPAOTB000370	non-specific	270972	487	566	0.00014793	44.0377	cd14070	STKc_HUNK	NC	cl21453
AT5G07180.1	GWHPAOTB014108	37.347	897	507	20	67	918	341	1227	2.84e-144	509			Q#4 - >GWHPAOTB000370	non-specific	271109	472	566	0.000154213	44.2232	cd14207	PTKc_VEGFR1	N	cl21453
AT5G07180.1	GWHPAOTB014108	37.201	543	310	5	34	546	38	579	7.55e-72	269			Q#4 - >GWHPAOTB000370	non-specific	215036	468	578	0.000168356	44.4294	PLN00034	PLN00034	N	cl33408
AT5G07180.1	GWHPAOTB014108	35.141	498	297	3	74	546	178	674	3.96e-56	217			Q#4 - >GWHPAOTB000370	superfamily	215036	468	578	0.000168356	44.4294	cl33408	PLN00034 superfamily	N	-
AT5G07180.1	GWHPAOTB005950	39.607	866	494	15	68	913	214	1070	3.42e-144	509			Q#4 - >GWHPAOTB000370	non-specific	270821	416	566	0.000168765	44.2059	cd06659	STKc_PAK6	NC	cl21453
AT5G07180.1	GWHPAOTB005950	38.134	493	277	5	78	545	124	613	7.21e-71	266			Q#4 - >GWHPAOTB000370	non-specific	270631	367	566	0.000170311	43.6772	cd05035	PTKc_TAM	C	cl21453
AT5G07180.1	GWHPAOTB005950	37.197	371	228	4	200	567	78	446	7.74e-49	193			Q#4 - >GWHPAOTB000370	non-specific	270820	474	566	0.000171551	43.9449	cd06654	STKc_PAK1	NC	cl21453
AT5G07180.1	GWHPAOTB006163	37.5	912	504	20	65	918	335	1238	4.64e-144	508			Q#4 - >GWHPAOTB000370	non-specific	270939	467	557	0.000177688	43.8108	cd14037	STKc_NAK_like	NC	cl21453
AT5G07180.1	GWHPAOTB006163	35.811	592	339	9	11	563	8	597	3.19e-75	280			Q#4 - >GWHPAOTB000370	non-specific	270637	372	639	0.000186462	43.5867	cd05041	PTKc_Fes_like	-	cl21453
AT5G07180.1	GWHPAOTB006163	34.669	499	299	4	74	546	178	675	1.81e-61	235			Q#4 - >GWHPAOTB000370	non-specific	271067	412	566	0.000199744	43.6161	cd14165	STKc_TSSK1_2-like	NC	cl21453
AT5G07180.1	GWHPAOTB032559	39.261	866	494	14	78	919	221	1078	2.52e-140	496			Q#4 - >GWHPAOTB000370	non-specific	270849	351	512	0.000207562	43.8426	cd07866	STKc_BUR1	C	cl21453
AT5G07180.1	GWHPAOTB032559	35.12	541	323	8	9	546	7	522	8.9e-71	266			Q#4 - >GWHPAOTB000370	non-specific	270932	457	566	0.000209288	43.8856	cd14030	STKc_WNK1	NC	cl21453
AT5G07180.1	GWHPAOTB045404	35.454	959	547	22	17	927	15	949	3.86e-138	488			Q#4 - >GWHPAOTB000370	non-specific	173710	368	566	0.000299772	43.3939	cd05620	STKc_nPKC_delta	C	cl21453
AT5G07180.1	GWHPAOTB012561	37.152	899	510	20	72	925	110	998	3.36e-133	472			Q#4 - >GWHPAOTB000370	non-specific	270799	472	566	0.000305024	43.1391	cd06629	STKc_Bck1_like	NC	cl21453
AT5G07180.1	GWHPAOTB014114	35.556	945	533	25	31	917	34	960	3.71e-133	472			Q#4 - >GWHPAOTB000370	non-specific	270769	449	566	0.000306143	43.4826	cd05618	STKc_aPKC_iota	NC	cl21453
AT5G49780.1	GWHPAOTB036635	49.123	342	161	6	518	854	581	914	4.82e-91	333			Q#4 - >GWHPAOTB000370	non-specific	270765	472	566	0.000311591	43.3692	cd05614	STKc_MSK2_N	NC	cl21453
AT5G49780.1	GWHPAOTB036635	34.5	200	116	7	6	203	162	348	1.22e-15	83.3			Q#4 - >GWHPAOTB000370	non-specific	132987	474	566	0.000312576	43.1716	cd06656	STKc_PAK3	NC	cl21453
AT5G49780.1	GWHPAOTB032155	48.246	342	164	6	518	854	607	940	3.64e-89	326			Q#4 - >GWHPAOTB000370	non-specific	270891	472	566	0.000335158	43.2057	cd13989	STKc_IKK	NC	cl21453
AT5G49780.1	GWHPAOTB021939	52.365	296	129	3	518	808	607	895	2.77e-88	323			Q#4 - >GWHPAOTB000370	non-specific	270806	368	566	0.000341322	43.072	cd06636	STKc_MAP4K4_6_N	C	cl21453
AT5G49780.1	GWHPAOTB015439	53.041	296	127	3	518	808	598	886	8.76e-88	322			Q#4 - >GWHPAOTB000370	non-specific	270734	368	566	0.000341928	43.1579	cd05582	STKc_RSK_N	C	cl21453
AT5G49780.1	GWHPAOTB015419	53.22	295	126	3	519	808	612	899	2.75e-87	320			Q#4 - >GWHPAOTB000370	non-specific	270893	474	585	0.000342205	42.8831	cd13991	STKc_NIK	N	cl21453
AT5G49780.1	GWHPAOTB015419	29.762	504	294	20	5	470	118	599	8.6e-37	153			Q#4 - >GWHPAOTB000370	non-specific	270758	472	568	0.00036628	42.9693	cd05607	STKc_GRK7	NC	cl21453
AT5G49780.1	GWHPAOTB021952	52.189	297	129	4	518	808	608	897	3.52e-87	319			Q#4 - >GWHPAOTB000370	non-specific	270949	375	561	0.000380917	42.8632	cd14047	STKc_EIF2AK2_PKR	C	cl21453
AT5G46330.1	GWHPAOTB007211	34.629	1106	686	19	58	1149	78	1160	8.22e-149	525			Q#4 - >GWHPAOTB000370	non-specific	270810	472	566	0.000385354	42.7367	cd06642	STKc_STK25	NC	cl21453
AT5G46330.1	GWHPAOTB030301	36.078	1081	619	27	127	1159	89	1145	3.33e-145	513			Q#4 - >GWHPAOTB000370	non-specific	270897	414	566	0.000406081	42.689	cd13995	STKc_MAP3K8	C	cl21453
AT5G46330.1	GWHPAOTB030301	33.655	621	383	11	78	691	162	760	1.41e-62	239			Q#4 - >GWHPAOTB000370	non-specific	270942	447	566	0.000414093	42.7363	cd14040	STKc_TLK1	NC	cl21453
AT5G46330.1	GWHPAOTB030301	32.616	604	363	13	219	784	87	684	3.73e-57	221			Q#4 - >GWHPAOTB000370	non-specific	270650	469	570	0.000416517	42.7217	cd05060	PTKc_Syk_like	NC	cl21453
AT5G46330.1	GWHPAOTB030301	34.328	335	187	9	479	785	82	411	3.87e-33	141			Q#4 - >GWHPAOTB000370	non-specific	227223	24	245	0.000444309	43.033	COG4886	LRR	C	cl34836
AT5G46330.1	GWHPAOTB002383	34.75	1082	605	31	127	1159	85	1114	9.25e-145	511			Q#4 - >GWHPAOTB000370	superfamily	227223	24	245	0.000444309	43.033	cl34836	LRR superfamily	C	-
AT5G46330.1	GWHPAOTB002383	35.897	273	172	3	83	353	461	732	4.31e-27	121			Q#4 - >GWHPAOTB000370	non-specific	270814	432	566	0.000509891	42.2216	cd06647	STKc_PAK_I	NC	cl21453
AT5G46330.1	GWHPAOTB005775	35.847	1074	623	27	96	1147	197	1226	2.52e-144	510			Q#4 - >GWHPAOTB000370	non-specific	271122	415	623	0.000521702	42.3353	cd14220	STKc_BMPR1a	-	cl21453
AT5G46330.1	GWHPAOTB005775	39.638	719	408	15	61	763	65	773	2.32e-104	378			Q#4 - >GWHPAOTB000370	non-specific	270667	467	559	0.000524829	42.2252	cd05084	PTKc_Fes	NC	cl21453
AT5G46330.1	GWHPAOTB007826	33.798	1148	704	30	20	1149	29	1138	7.74e-144	508			Q#4 - >GWHPAOTB000370	non-specific	132989	417	566	0.000528285	42.3327	cd06658	STKc_PAK5	NC	cl21453
AT5G46330.1	GWHPAOTB002734	34.586	1171	655	28	61	1147	65	1208	1.71e-143	507			Q#4 - >GWHPAOTB000370	non-specific	270805	409	566	0.000545665	42.3449	cd06635	STKc_TAO1	NC	cl21453
AT5G46330.1	GWHPAOTB014108	36	1100	652	27	79	1144	136	1217	4.48e-143	506			Q#4 - >GWHPAOTB000370	non-specific	270847	361	515	0.000554985	42.4824	cd07864	STKc_CDK12	C	cl21453
AT5G46330.1	GWHPAOTB014108	37.462	654	387	8	132	769	93	740	1.66e-85	315			Q#4 - >GWHPAOTB000370	non-specific	270848	374	512	0.000569789	42.3561	cd07865	STKc_CDK9	C	cl21453
AT5G46330.1	GWHPAOTB014108	48.438	64	33	0	700	763	83	146	1.41e-07	56.9			Q#4 - >GWHPAOTB000370	non-specific	270838	409	569	0.000577845	42.2903	cd07848	STKc_CDKL5	C	cl21453
AT5G46330.1	GWHPAOTB007768	33.755	1108	681	18	61	1157	83	1148	6e-142	502			Q#4 - >GWHPAOTB000370	non-specific	271019	356	574	0.000582541	42.1589	cd14117	STKc_Aurora-B_like	C	cl21453
AT5G46330.1	GWHPAOTB006163	34.417	1107	671	22	79	1144	136	1228	3.21e-141	499			Q#4 - >GWHPAOTB000370	non-specific	271070	412	566	0.000597845	42.342	cd14168	STKc_CaMKI_delta	NC	cl21453
AT5G46330.1	GWHPAOTB006163	37.402	639	388	7	132	765	93	724	2.41e-88	324			Q#4 - >GWHPAOTB000370	non-specific	271016	412	566	0.000689152	41.8004	cd14114	STKc_Twitchin_like	NC	cl21453
AT5G46330.1	GWHPAOTB006163	36.858	331	179	7	484	788	86	412	9.45e-41	166			Q#4 - >GWHPAOTB000370	non-specific	270767	469	566	0.000749211	42.2936	cd05616	STKc_cPKC_beta	NC	cl21453
AT5G46330.1	GWHPAOTB006163	39.552	134	78	2	74	206	709	840	6.34e-10	64.8			Q#4 - >GWHPAOTB000370	non-specific	270781	469	621	0.00076085	42.356	cd05633	STKc_GRK3	NC	cl21453
AT5G46330.1	GWHPAOTB006163	47.692	65	34	0	700	764	83	147	4.89e-08	58.6			Q#4 - >GWHPAOTB000370	non-specific	133181	456	560	0.000833171	41.7413	cd05050	PTKc_Musk	NC	cl21453
AT5G45840.2	GWHPAOTB021781	52.078	361	167	3	311	668	354	711	1.05e-118	423			Q#4 - >GWHPAOTB000370	non-specific	270679	367	566	0.000896812	41.9244	cd05101	PTKc_FGFR2	C	cl21453
AT5G45840.2	GWHPAOTB021781	38.605	215	124	4	16	227	22	231	8.18e-35	146			Q#4 - >GWHPAOTB000370	non-specific	270913	470	566	0.000913513	41.5389	cd14011	PK_SCY1_like	NC	cl21453
AT5G45840.2	GWHPAOTB042930	41.607	560	303	12	122	668	80	628	3.52e-118	421			Q#4 - >GWHPAOTB000370	non-specific	270943	447	566	0.000962895	41.5842	cd14041	STKc_TLK2	NC	cl21453
AT5G45840.2	GWHPAOTB042930	41.52	171	97	3	27	196	32	200	1.19e-27	122			Q#4 - >GWHPAOTB000370	non-specific	143364	474	568	0.00104303	41.6904	cd07859	STKc_TDY_MAPK	NC	cl21453
AT5G45840.2	GWHPAOTB015557	52.909	361	161	6	310	667	354	708	4.43e-117	418			Q#4 - >GWHPAOTB000370	non-specific	165473	429	566	0.00112209	41.7531	PHA03207	PHA03207	NC	cl31527
AT5G45840.2	GWHPAOTB015557	34.884	215	131	4	16	227	22	230	3.89e-31	134			Q#4 - >GWHPAOTB000370	superfamily	165473	429	566	0.00112209	41.7531	cl31527	PHA03207 superfamily	NC	-
AT5G45840.2	GWHPAOTB040949	34.7	683	393	23	9	665	6	661	7.85e-87	318			Q#4 - >GWHPAOTB000370	non-specific	270803	409	566	0.00113018	41.5612	cd06633	STKc_TAO3	NC	cl21453
AT5G45840.2	GWHPAOTB024737	33.578	682	402	22	9	665	6	661	2.05e-86	316			Q#4 - >GWHPAOTB000370	non-specific	270807	374	566	0.00121943	41.2428	cd06637	STKc_TNIK	C	cl21453
AT5G45840.2	GWHPAOTB003726	27.216	643	378	30	18	641	19	590	1.76e-35	148			Q#4 - >GWHPAOTB000370	non-specific	270862	367	561	0.00122516	41.2683	cd08223	STKc_Nek4	C	cl21453
AT5G45840.2	GWHPAOTB004863	28.94	349	217	13	314	639	257	597	1.22e-34	145			Q#4 - >GWHPAOTB000370	non-specific	271013	472	566	0.00129193	40.9616	cd14111	STKc_SPEG_rpt2	NC	cl21453
AT5G45840.2	GWHPAOTB033481	30.769	377	220	15	304	661	437	791	1.37e-33	142			Q#4 - >GWHPAOTB000370	non-specific	270643	412	566	0.00132214	41.2974	cd05049	PTKc_Trk	NC	cl21453
AT5G49760.1	GWHPAOTB003863	34.884	301	155	12	10	290	13	292	2.63e-28	125			Q#4 - >GWHPAOTB000370	non-specific	133187	469	566	0.00137783	40.8683	cd05056	PTKc_FAK	NC	cl21453
AT5G49760.1	GWHPAOTB015439	38.72	922	465	35	47	931	48	906	2.89e-142	502			Q#4 - >GWHPAOTB000370	non-specific	173625	464	641	0.00140939	41.1746	cd05032	PTKc_InsR_like	N	cl21453
AT5G49760.1	GWHPAOTB015419	37.393	936	498	31	24	920	31	917	6.81e-141	498			Q#4 - >GWHPAOTB000370	non-specific	270764	446	566	0.00149093	41.1394	cd05613	STKc_MSK1_N	NC	cl21453
AT5G49760.1	GWHPAOTB032155	36.722	964	501	41	10	925	13	915	5.93e-136	481			Q#4 - >GWHPAOTB000370	non-specific	270674	412	566	0.00190218	40.7197	cd05092	PTKc_TrkA	NC	cl21453
AT5G49760.1	GWHPAOTB021939	35.45	945	517	30	22	931	29	915	1.24e-132	470			Q#4 - >GWHPAOTB000370	non-specific	270642	375	560	0.00204993	40.4364	cd05048	PTKc_Ror	C	cl21453
AT5G49760.1	GWHPAOTB021952	35.911	944	518	30	22	932	29	918	4.27e-129	459			Q#4 - >GWHPAOTB000370	non-specific	270795	367	566	0.00211451	40.4164	cd06625	STKc_MEKK3_like	C	cl21453
AT5G49760.1	GWHPAOTB036635	35.698	874	485	32	116	950	79	914	5.59e-117	418			Q#4 - >GWHPAOTB000370	non-specific	270739	472	566	0.00236266	40.4533	cd05587	STKc_cPKC	NC	cl21453
AT5G58540.1	GWHPAOTB021781	47.059	442	210	9	58	484	279	711	4.23e-112	400			Q#4 - >GWHPAOTB000370	non-specific	270905	414	566	0.00256996	40.1934	cd14003	STKc_AMPK-like	NC	cl21453
AT5G58540.1	GWHPAOTB015557	47.942	413	191	8	94	484	299	709	2.21e-111	398			Q#4 - >GWHPAOTB000370	non-specific	133186	365	566	0.00266701	40.1613	cd05055	PTKc_PDGFR	-	cl21453
AT5G58540.1	GWHPAOTB042930	49.495	396	178	8	111	484	233	628	3.49e-108	387			Q#4 - >GWHPAOTB000370	non-specific	270800	367	566	0.00284677	40.1052	cd06630	STKc_MEKK1	C	cl21453
AT5G58540.1	GWHPAOTB006603	46.648	358	171	10	143	483	355	709	4.78e-92	334			Q#4 - >GWHPAOTB000370	non-specific	270681	472	566	0.00286678	40.3492	cd05103	PTKc_VEGFR2	N	cl21453
AT5G58540.1	GWHPAOTB014553	47.041	338	164	8	161	483	359	696	3.4e-89	325			Q#4 - >GWHPAOTB000370	non-specific	270685	472	566	0.00298444	39.8449	cd05114	PTKc_Tec_Rlk	NC	cl21453
AT5G58540.1	GWHPAOTB040949	34.772	394	217	11	123	480	272	661	1.5e-53	207			Q#4 - >GWHPAOTB000370	non-specific	270899	445	579	0.00306345	39.6739	cd13997	PKc_Wee1_like	N	cl21453
AT5G58540.1	GWHPAOTB024737	32.558	430	253	10	85	480	235	661	4.5e-53	206			Q#4 - >GWHPAOTB000370	non-specific	271121	415	560	0.00317641	40.0328	cd14219	STKc_BMPR1b	C	cl21453
AT5G58540.1	GWHPAOTB018442	33	300	168	11	194	467	598	890	4.46e-33	140			Q#4 - >GWHPAOTB000370	non-specific	270753	469	583	0.00357219	40	cd05602	STKc_SGK1	NC	cl21453
AT5G58540.1	GWHPAOTB042036	33.651	315	167	15	183	464	582	887	3.73e-32	136			Q#4 - >GWHPAOTB000370	non-specific	270995	416	566	0.00384449	39.6444	cd14093	STKc_PhKG	NC	cl21453
AT5G58540.1	GWHPAOTB032205	29.305	331	190	13	166	465	586	903	1.86e-30	131			Q#4 - >GWHPAOTB000370	non-specific	271125	469	621	0.00413677	39.6458	cd14223	STKc_GRK2	NC	cl21453
AT5G13290.2	GWHPAOTB010891	71.091	339	96	2	63	401	55	391	5.43e-156	537			Q#4 - >GWHPAOTB000370	non-specific	215061	210	265	0.00460288	40.2165	PLN00113	PLN00113	C	cl33413
AT5G13290.2	GWHPAOTB018613	63.409	399	134	5	5	401	832	1220	1.03e-149	521			Q#4 - >GWHPAOTB000370	non-specific	271012	400	566	0.00462545	39.131	cd14110	STKc_obscurin_rpt2	C	cl21453
AT5G13290.2	GWHPAOTB040297	35.429	350	204	6	69	398	281	628	2.94e-55	212			Q#4 - >GWHPAOTB000370	non-specific	223069	435	601	0.0046544	39.4543	PHA03390	pk1	N	cl33733
AT5G13290.2	GWHPAOTB030909	33.708	356	199	12	63	400	11	347	4.96e-44	175			Q#4 - >GWHPAOTB000370	superfamily	223069	435	601	0.0046544	39.4543	cl33733	pk1 superfamily	N	-
AT5G13290.2	GWHPAOTB021987	35.764	288	160	6	123	399	872	1145	1.85e-43	173			Q#4 - >GWHPAOTB000370	non-specific	270737	369	566	0.00467842	39.4766	cd05585	STKc_YPK1_like	C	cl21453
AT5G13290.2	GWHPAOTB009057	30.163	368	228	9	46	398	245	598	8e-43	171			Q#4 - >GWHPAOTB000370	non-specific	270724	476	566	0.00540523	39.1307	cd05572	STKc_cGK	NC	cl21453
AT5G13290.2	GWHPAOTB043255	36.704	267	146	7	130	387	1031	1283	1.41e-42	171			Q#4 - >GWHPAOTB000370	non-specific	271091	437	569	0.00574428	39.1402	cd14189	STKc_PLK3	NC	cl21453
AT5G13290.2	GWHPAOTB028402	35.395	291	166	10	116	395	644	923	1.5e-42	170			Q#4 - >GWHPAOTB000370	non-specific	270735	437	566	0.00594798	38.9137	cd05583	STKc_MSK_N	NC	cl21453
AT5G13290.2	GWHPAOTB015377	34.965	286	165	6	123	399	910	1183	9.53e-42	168			Q#4 - >GWHPAOTB000370	non-specific	270740	448	566	0.00671163	38.9408	cd05588	STKc_aPKC	NC	cl21453
AT5G13290.2	GWHPAOTB028239	36.704	267	146	7	130	387	1034	1286	1.88e-41	167			Q#4 - >GWHPAOTB000370	non-specific	270978	367	566	0.00672597	39.0043	cd14076	STKc_Kin4	C	cl21453
AT5G63930.1	GWHPAOTB006163	36.556	662	414	5	34	691	39	698	7.49e-89	326			Q#4 - >GWHPAOTB000370	non-specific	270952	368	560	0.00744238	38.4436	cd14050	PKc_Myt1	C	cl21453
AT5G63930.1	GWHPAOTB006163	38.095	189	111	3	530	714	82	268	1.15e-20	100			Q#4 - >GWHPAOTB000370	non-specific	270786	468	566	0.0077115	38.7651	cd06609	STKc_MST3_like	NC	cl21453
AT5G63930.1	GWHPAOTB007768	40.752	638	372	4	55	691	79	711	1.57e-110	398			Q#4 - >GWHPAOTB000370	non-specific	270766	469	566	0.00798667	38.8246	cd05615	STKc_cPKC_alpha	NC	cl21453
AT5G16900.1	GWHPAOTB000876	39.882	850	438	17	17	852	27	817	8.4e-176	613			Q#4 - >GWHPAOTB000370	non-specific	270815	468	566	0.0081885	38.5776	cd06648	STKc_PAK_II	NC	cl21453
AT5G16900.1	GWHPAOTB025971	41.218	854	461	20	18	854	20	849	3.01e-170	595			Q#5 - >GWHPAOTB000681	non-specific	270968	382	651	8.12693e-73	236.4	cd14066	STKc_IRAK	-	cl21453
AT5G16900.1	GWHPAOTB025966	40.763	839	435	23	24	854	16	800	2.29e-161	565			Q#5 - >GWHPAOTB000681	superfamily	451246	382	651	8.12693e-73	236.4	cl21453	PKc_like superfamily	-	-
AT5G16900.1	GWHPAOTB001481	40.471	850	429	21	18	854	20	805	1.68e-158	555			Q#5 - >GWHPAOTB000681	non-specific	271134	385	651	1.83469e-56	192.71	cd14664	STK_BAK1_like	-	cl21453
AT5G16900.1	GWHPAOTB016680	38.825	868	427	30	17	861	40	826	1.41e-152	536			Q#5 - >GWHPAOTB000681	non-specific	270901	384	649	2.0143e-39	145.373	cd13999	STKc_MAP3K-like	-	cl21453
AT5G16900.1	GWHPAOTB037993	37.11	865	448	28	12	861	35	818	9.23e-147	517			Q#5 - >GWHPAOTB000681	non-specific	215061	97	650	3.45309e-38	152.31	PLN00113	PLN00113	N	cl33413
AT5G56040.2	GWHPAOTB012561	37.5	408	224	7	71	450	203	607	1.31e-44	179			Q#5 - >GWHPAOTB000681	superfamily	215061	97	650	3.45309e-38	152.31	cl33413	PLN00113 superfamily	N	-
AT5G56040.2	GWHPAOTB012561	38.762	307	180	5	86	386	313	617	5.31e-31	134			Q#5 - >GWHPAOTB000681	non-specific	271061	385	651	8.65526e-29	116.849	cd14159	STKc_IRAK1	-	cl21453
AT5G56040.2	GWHPAOTB019411	37.665	1062	597	19	27	1050	31	1065	2.79e-179	625			Q#5 - >GWHPAOTB000681	non-specific	270622	380	570	2.13318e-24	101.578	cd00180	PKc	-	cl21453
AT5G56040.2	GWHPAOTB032559	36.725	1081	611	19	27	1051	26	1089	2.39e-178	622			Q#5 - >GWHPAOTB000681	non-specific	215061	103	262	6.70085e-24	107.241	PLN00113	PLN00113	C	cl33413
AT5G62710.1	GWHPAOTB041482	49.914	581	277	7	23	602	28	595	1.78e-172	599			Q#5 - >GWHPAOTB000681	non-specific	215061	7	263	3.95881e-23	104.93	PLN00113	PLN00113	C	cl33413
AT5G62710.1	GWHPAOTB003726	47.635	613	295	11	1	599	1	601	5.67e-169	588			Q#5 - >GWHPAOTB000681	non-specific	270880	380	645	5.36564e-22	95.983	cd13978	STKc_RIP	-	cl21453
AT5G62710.1	GWHPAOTB012143	50.109	457	200	8	146	599	7	438	4.54e-130	459			Q#5 - >GWHPAOTB000681	non-specific	270623	385	650	1.6099e-21	94.5279	cd00192	PTKc	-	cl21453
AT5G62710.1	GWHPAOTB003954	37.719	570	335	10	25	588	28	583	9.3e-98	353			Q#5 - >GWHPAOTB000681	non-specific	271060	373	651	9.68998e-21	92.9474	cd14158	STKc_IRAK4	-	cl21453
AT5G62710.1	GWHPAOTB007409	36.568	577	350	11	16	588	22	586	5.21e-97	351			Q#5 - >GWHPAOTB000681	non-specific	197581	377	649	1.79482e-20	91.4383	smart00219	TyrKc	-	cl21453
AT5G62710.1	GWHPAOTB038973	36.796	568	322	14	30	587	50	590	8.8e-96	347			Q#5 - >GWHPAOTB000681	non-specific	270960	384	651	2.00049e-20	91.3444	cd14058	STKc_TAK1	-	cl21453
AT5G62710.1	GWHPAOTB033331	37.102	566	323	14	30	587	50	590	1.95e-95	346			Q#5 - >GWHPAOTB000681	non-specific	214568	377	649	2.20587e-20	91.071	smart00221	STYKc	-	cl21453
AT5G59650.1	GWHPAOTB037993	41.136	880	425	27	6	873	22	820	5.57e-178	620			Q#5 - >GWHPAOTB000681	non-specific	425449	384	576	1.12021e-19	88.8199	pfam00069	Pkinase	C	cl21453
AT5G59650.1	GWHPAOTB025966	41.225	849	436	18	18	858	5	798	1.83e-176	615			Q#5 - >GWHPAOTB000681	non-specific	271062	426	650	3.07158e-19	88.403	cd14160	PK_IRAK3	-	cl21453
AT5G59650.1	GWHPAOTB016680	40.207	868	426	25	21	873	39	828	5.56e-168	587			Q#5 - >GWHPAOTB000681	non-specific	429616	377	649	4.64927e-19	87.1658	pfam07714	Pkinase_Tyr	-	cl21453
AT5G59650.1	GWHPAOTB001481	38.542	864	449	24	7	858	10	803	1.01e-149	527			Q#5 - >GWHPAOTB000681	non-specific	214567	377	576	8.40426e-19	86.4297	smart00220	S_TKc	C	cl21453
AT5G67280.1	GWHPAOTB010108	38.298	752	382	26	24	745	13	712	3.87e-124	441			Q#5 - >GWHPAOTB000681	non-specific	270881	377	576	6.02283e-18	84.3575	cd13979	STKc_Mos	C	cl21453
AT5G67280.1	GWHPAOTB010782	36.649	764	399	27	13	744	5	715	9.28e-111	397			Q#5 - >GWHPAOTB000681	non-specific	270916	378	576	3.10948e-17	81.8639	cd14014	STKc_PknB_like	C	cl21453
AT5G67280.1	GWHPAOTB018504	34.946	744	400	25	32	743	23	714	2.14e-101	366			Q#5 - >GWHPAOTB000681	specific	223589	377	576	1.71614e-16	81.712	COG0515	SPS1	C	cl43163
AT5G67280.1	GWHPAOTB034763	39.936	313	173	7	436	735	369	679	3.83e-64	243			Q#5 - >GWHPAOTB000681	superfamily	223589	377	576	1.71614e-16	81.712	cl43163	SPS1 superfamily	C	-
AT5G67280.1	GWHPAOTB034763	38.577	267	153	6	21	279	10	273	2.25e-41	168			Q#5 - >GWHPAOTB000681	non-specific	270914	421	574	3.38452e-16	78.9407	cd14012	PK_eIF2AK_GCN2_rpt1	-	cl21453
AT5G67280.1	GWHPAOTB035547	38.348	339	176	12	432	748	324	651	1.91e-52	204			Q#5 - >GWHPAOTB000681	non-specific	271057	419	651	4.15052e-16	78.6714	cd14155	PKc_TESK	-	cl21453
AT5G67280.1	GWHPAOTB035547	40.86	186	104	3	29	210	18	201	1.03e-27	122			Q#5 - >GWHPAOTB000681	non-specific	271050	385	650	4.38889e-16	78.4899	cd14148	STKc_MLK2	-	cl21453
AT5G67280.1	GWHPAOTB035547	36.747	166	98	5	131	291	70	233	2.46e-18	92.1			Q#5 - >GWHPAOTB000681	non-specific	270894	419	581	4.94122e-16	78.5859	cd13992	PK_GC	C	cl21453
AT5G67280.1	GWHPAOTB013116	45.583	283	141	6	77	349	3	282	1.68e-51	201			Q#5 - >GWHPAOTB000681	non-specific	270963	385	578	2.79685e-15	76.2779	cd14061	STKc_MLK	C	cl21453
AT5G67280.1	GWHPAOTB013116	42.286	175	61	9	582	743	292	439	2.51e-23	108			Q#5 - >GWHPAOTB000681	non-specific	270900	378	570	7.14971e-15	75.5529	cd13998	STKc_TGFbR-like	C	cl21453
AT5G67280.1	GWHPAOTB044901	30.456	614	355	23	141	742	93	646	1.93e-51	201			Q#5 - >GWHPAOTB000681	non-specific	270955	385	571	2.01602e-14	74.2864	cd14053	STKc_ACVR2	C	cl21453
AT5G51560.1	GWHPAOTB041216	42.889	450	195	11	36	475	1	398	1.66e-90	329			Q#5 - >GWHPAOTB000681	non-specific	271059	424	599	2.62651e-14	73.7177	cd14157	STKc_IRAK2	C	cl21453
AT5G51560.1	GWHPAOTB045345	30.968	620	369	20	76	676	542	1121	3.15e-59	227			Q#5 - >GWHPAOTB000681	non-specific	271058	456	651	3.01145e-14	72.9368	cd14156	PKc_LIMK_like_unk	N	cl21453
AT5G51560.1	GWHPAOTB045345	33.816	207	131	4	31	235	35	237	2.69e-18	91.6			Q#5 - >GWHPAOTB000681	non-specific	270967	385	649	3.2284e-14	72.909	cd14065	PKc_LIMK_like	-	cl21453
AT5G51560.1	GWHPAOTB045345	37.576	165	101	2	76	239	422	585	3.39e-17	88.1			Q#5 - >GWHPAOTB000681	non-specific	270945	418	648	6.47185e-14	72.4391	cd14043	PK_GC-2D	-	cl21453
AT5G51560.1	GWHPAOTB045345	48.544	103	53	0	109	211	359	461	3.21e-15	81.5			Q#5 - >GWHPAOTB000681	non-specific	270648	377	588	1.013e-13	72.0622	cd05057	PTKc_EGFR_like	C	cl21453
AT5G51560.1	GWHPAOTB045345	33.721	172	107	4	88	256	312	479	2.15e-13	75.3			Q#5 - >GWHPAOTB000681	non-specific	270956	378	572	1.74928e-13	71.6236	cd14054	STKc_BMPR2_AMHR2	C	cl21453
AT5G51560.1	GWHPAOTB045063	30.372	619	370	19	78	675	347	925	4.95e-59	226			Q#5 - >GWHPAOTB000681	non-specific	271047	367	576	2.79486e-13	70.4563	cd14145	STKc_MLK1	C	cl21453
AT5G51560.1	GWHPAOTB045063	40.107	187	108	2	78	260	299	485	1.64e-24	112			Q#5 - >GWHPAOTB000681	non-specific	270965	426	579	3.10139e-13	70.4558	cd14063	PK_KSR	C	cl21453
AT5G51560.1	GWHPAOTB045063	40.964	166	96	2	67	232	218	381	2.6e-23	108			Q#5 - >GWHPAOTB000681	non-specific	133213	424	651	3.35185e-13	70.0103	cd05082	PTKc_Csk	N	cl21453
AT5G51560.1	GWHPAOTB045063	38.857	175	100	3	69	240	195	365	1.42e-22	105			Q#5 - >GWHPAOTB000681	non-specific	270947	395	570	3.60089e-13	70.2725	cd14045	PK_GC_unk	C	cl21453
AT5G51560.1	GWHPAOTB045063	38.65	163	95	2	75	235	129	288	1.24e-20	99.5			Q#5 - >GWHPAOTB000681	non-specific	271056	419	574	6.43785e-13	69.4588	cd14154	STKc_LIMK	C	cl21453
AT5G51560.1	GWHPAOTB045063	38.372	172	101	3	78	247	180	348	4.21e-19	94.3			Q#5 - >GWHPAOTB000681	non-specific	270903	422	571	7.10903e-13	69.7357	cd14001	PKc_TOPK	C	cl21453
AT5G51560.1	GWHPAOTB028239	29.983	587	366	20	73	642	684	1242	8.8e-59	225			Q#5 - >GWHPAOTB000681	non-specific	270635	377	650	1.05713e-12	68.5313	cd05039	PTKc_Csk_like	-	cl21453
AT5G51560.1	GWHPAOTB028239	39.336	211	122	5	31	239	34	240	1.07e-28	126			Q#5 - >GWHPAOTB000681	non-specific	270868	380	576	1.16595e-12	68.2067	cd08529	STKc_FA2-like	C	cl21453
AT5G51560.1	GWHPAOTB028239	38.75	160	97	1	81	240	226	384	3.89e-21	101			Q#5 - >GWHPAOTB000681	non-specific	173729	477	576	1.32741e-12	68.605	cd06617	PKc_MKK3_6	NC	cl21453
AT5G51560.1	GWHPAOTB028239	40.972	144	84	1	96	238	634	777	1.28e-18	92.9			Q#5 - >GWHPAOTB000681	non-specific	270802	377	589	1.42024e-12	68.1979	cd06632	STKc_MEKK1_plant	-	cl21453
AT5G51560.1	GWHPAOTB028239	36.25	160	101	1	73	232	457	615	3.65e-17	88.1			Q#5 - >GWHPAOTB000681	non-specific	270970	384	573	2.74185e-12	67.2842	cd14068	STKc_LRRK2	C	cl21453
AT5G51560.1	GWHPAOTB028239	36.424	151	95	1	82	232	275	424	1.27e-10	66.5			Q#5 - >GWHPAOTB000681	non-specific	270961	386	578	4.40264e-12	66.364	cd14059	STKc_MAP3K12_13	C	cl21453
AT5G51560.1	GWHPAOTB045346	31.29	620	367	18	76	676	543	1122	1.19e-58	225			Q#5 - >GWHPAOTB000681	non-specific	270692	384	576	5.30687e-12	66.4575	cd05122	PKc_STE	C	cl21453
AT5G51560.1	GWHPAOTB045346	45.113	133	70	2	109	238	360	492	1.86e-17	89			Q#5 - >GWHPAOTB000681	non-specific	270902	402	576	6.23595e-12	66.4837	cd14000	STKc_LRRK	C	cl21453
AT5G51560.1	GWHPAOTB045346	32.653	196	123	6	45	238	373	561	3.81e-15	81.5			Q#5 - >GWHPAOTB000681	non-specific	271049	365	578	1.17486e-11	65.4357	cd14147	STKc_MLK3	C	cl21453
AT5G51560.1	GWHPAOTB004396	30.744	618	359	28	83	670	468	1046	1.51e-55	215			Q#5 - >GWHPAOTB000681	non-specific	270877	445	651	1.2483e-11	65.5896	cd13975	PKc_Dusty	N	cl21453
AT5G51560.1	GWHPAOTB004396	40.884	181	103	3	80	256	225	405	1.98e-23	108			Q#5 - >GWHPAOTB000681	non-specific	271048	385	576	1.3969e-11	65.444	cd14146	STKc_MLK4	C	cl21453
AT5G51560.1	GWHPAOTB004396	38.164	207	102	3	83	263	107	313	2.95e-18	91.6			Q#5 - >GWHPAOTB000681	non-specific	270966	455	576	1.46055e-11	65.2431	cd14064	PKc_TNNI3K	NC	cl21453
AT5G51560.1	GWHPAOTB004396	36.25	160	99	1	97	256	458	614	5.1e-17	87.7			Q#5 - >GWHPAOTB000681	non-specific	270957	424	571	2.23645e-11	65.0907	cd14055	STKc_TGFbR2_like	C	cl21453
AT5G51560.1	GWHPAOTB004396	41.176	85	50	0	154	238	106	190	9.49e-09	59.9			Q#5 - >GWHPAOTB000681	non-specific	178695	195	314	4.30113e-11	65.9926	PLN03150	PLN03150	N	cl31977
AT5G07150.1	GWHPAOTB042930	42.01	607	268	17	25	554	27	626	1.14e-110	396			Q#5 - >GWHPAOTB000681	superfamily	178695	195	314	4.30113e-11	65.9926	cl31977	PLN03150 superfamily	N	-
AT5G07150.1	GWHPAOTB021781	47.945	438	188	11	149	554	280	709	9.79e-101	363			Q#5 - >GWHPAOTB000681	non-specific	270664	403	651	5.71423e-11	63.7653	cd05080	PTKc_Tyk2_rpt2	-	cl21453
AT5G07150.1	GWHPAOTB021781	54.348	138	55	4	8	140	14	148	6.65e-37	152			Q#5 - >GWHPAOTB000681	non-specific	270962	384	650	6.46179e-11	63.0526	cd14060	STKc_MLTK	-	cl21453
AT5G07150.1	GWHPAOTB015557	50.273	366	146	9	221	554	346	707	1.49e-98	356			Q#5 - >GWHPAOTB000681	non-specific	270959	427	650	7.85096e-11	62.8906	cd14057	PK_ILK	-	cl21453
AT5G07150.1	GWHPAOTB015557	54.422	147	56	3	4	140	2	147	2.19e-41	167			Q#5 - >GWHPAOTB000681	non-specific	270928	380	623	8.61735e-11	63.3983	cd14026	STKc_RIP2	-	cl21453
AT5G07150.1	GWHPAOTB006603	43.956	455	208	16	135	554	266	708	5.45e-93	338			Q#5 - >GWHPAOTB000681	non-specific	270944	455	619	1.72462e-10	62.2276	cd14042	PK_GC-A_B	N	cl21453
AT5G07150.1	GWHPAOTB006603	50.893	112	52	2	32	141	29	139	3.99e-25	114			Q#5 - >GWHPAOTB000681	non-specific	270833	384	574	3.41868e-10	61.4338	cd07841	STKc_CDK7	C	cl21453
AT5G07150.1	GWHPAOTB014553	44.469	461	210	15	131	554	244	695	1.71e-92	336			Q#5 - >GWHPAOTB000681	non-specific	270666	424	576	3.87839e-10	61.0425	cd05083	PTKc_Chk	NC	cl21453
AT5G07150.1	GWHPAOTB014553	50.45	111	52	2	32	140	29	138	2.44e-25	114			Q#5 - >GWHPAOTB000681	non-specific	270630	385	581	3.92331e-10	60.7592	cd05034	PTKc_Src_like	-	cl21453
AT5G07150.1	GWHPAOTB042953	41.449	345	147	15	25	344	27	341	2.54e-50	197			Q#5 - >GWHPAOTB000681	non-specific	133243	385	587	4.13093e-10	60.7341	cd05112	PTKc_Itk	-	cl21453
AT5G07150.1	GWHPAOTB042953	52.273	44	20	1	512	554	409	452	2.37e-06	51.6			Q#5 - >GWHPAOTB000681	non-specific	270927	446	659	4.64218e-10	60.9708	cd14025	STKc_RIP4_like	N	cl21453
AT5G07150.1	GWHPAOTB024737	31.25	544	299	17	79	552	123	661	2.83e-50	197			Q#5 - >GWHPAOTB000681	non-specific	173742	384	579	4.67451e-10	61.2289	cd07845	STKc_CDK10	C	cl21453
AT5G07150.1	GWHPAOTB040949	30.387	543	305	17	79	552	123	661	7.8e-47	185			Q#5 - >GWHPAOTB000681	non-specific	270869	379	648	5.05553e-10	60.4827	cd08530	STKc_CNK2-like	-	cl21453
AT5G07150.1	GWHPAOTB035386	28.172	465	308	13	28	474	327	783	2.31e-38	157			Q#5 - >GWHPAOTB000681	non-specific	270634	419	571	5.65356e-10	60.8577	cd05038	PTKc_Jak_rpt2	C	cl21453
AT5G07150.1	GWHPAOTB018342	29.587	436	270	19	30	445	30	448	1.26e-37	155			Q#5 - >GWHPAOTB000681	non-specific	270641	379	576	5.65618e-10	60.4395	cd05047	PTKc_Tie	C	cl21453
AT5G59660.1	GWHPAOTB034182	42.876	765	337	29	91	769	109	859	1.35e-148	523			Q#5 - >GWHPAOTB000681	non-specific	133248	385	570	7.51762e-10	60.1408	cd05148	PTKc_Srm_Brk	C	cl21453
AT5G59660.1	GWHPAOTB034182	48.387	62	28	3	16	75	3	62	4.47e-06	51.6			Q#5 - >GWHPAOTB000681	non-specific	271107	378	653	8.39063e-10	60.4144	cd14205	PTKc_Jak2_rpt2	-	cl21453
AT5G59660.1	GWHPAOTB037994	37.718	859	419	31	32	781	25	876	1.49e-131	466			Q#5 - >GWHPAOTB000681	non-specific	270836	384	573	8.52343e-10	60.1287	cd07846	STKc_CDKL2_3	C	cl21453
AT5G59660.1	GWHPAOTB000876	37.153	829	400	25	33	769	26	825	9.93e-131	464			Q#5 - >GWHPAOTB000681	non-specific	270827	384	578	1.05122e-09	60.0237	cd07833	STKc_CDKL	C	cl21453
AT5G59660.1	GWHPAOTB025966	42.25	729	336	23	91	761	97	798	6.44e-129	458			Q#5 - >GWHPAOTB000681	non-specific	270946	470	574	1.69964e-09	59.1288	cd14044	PK_GC-C	NC	cl21453
AT5G59660.1	GWHPAOTB002638	39.749	717	357	22	129	781	188	893	2.56e-128	456			Q#5 - >GWHPAOTB000681	non-specific	132980	435	576	2.07566e-09	59.6773	cd06649	PKc_MEK2	NC	cl21453
AT5G59660.1	GWHPAOTB002638	29.082	196	108	10	16	185	14	204	7.71e-07	54.2			Q#5 - >GWHPAOTB000681	non-specific	270653	424	581	2.24935e-09	58.5722	cd05068	PTKc_Frk_like	NC	cl21453
AT5G59660.1	GWHPAOTB037996	38.492	756	392	21	91	781	126	873	1.19e-126	450			Q#5 - >GWHPAOTB000681	non-specific	270823	384	574	2.61221e-09	58.6478	cd07829	STKc_CDK_like	C	cl21453
AT5G59660.1	GWHPAOTB037996	52.273	44	19	1	32	75	38	79	3.59e-05	48.5			Q#5 - >GWHPAOTB000681	non-specific	270843	419	578	2.9987e-09	59.1229	cd07856	STKc_Sty1_Hog1	C	cl21453
AT5G59660.1	GWHPAOTB025971	42.05	761	339	26	91	767	112	854	1.42e-125	447			Q#5 - >GWHPAOTB000681	non-specific	270969	452	576	3.11929e-09	58.4375	cd14067	STKc_LRRK1	NC	cl21453
AT5G59660.1	GWHPAOTB016680	40.397	604	308	18	214	781	246	833	1.02e-111	401			Q#5 - >GWHPAOTB000681	non-specific	270888	424	654	4.15739e-09	58.0759	cd13986	STKc_16	-	cl21453
AT5G59660.1	GWHPAOTB037993	33.607	854	418	35	19	781	30	825	7.54e-102	368			Q#5 - >GWHPAOTB000681	non-specific	270792	477	576	4.42707e-09	58.2197	cd06620	PKc_Byr1_like	NC	cl21453
AT5G59660.1	GWHPAOTB025962	39.101	734	315	27	91	744	104	785	1.19e-96	351			Q#5 - >GWHPAOTB000681	non-specific	271044	425	570	4.96969e-09	58.2205	cd14142	STKc_ACVR1_ALK1	C	cl21453
AT5G37450.1	GWHPAOTB032155	36.299	281	173	6	9	285	8	286	2.46e-42	171			Q#5 - >GWHPAOTB000681	non-specific	270671	365	576	5.01081e-09	58.0867	cd05089	PTKc_Tie1	C	cl21453
AT5G37450.1	GWHPAOTB038891	35.091	550	294	10	9	499	8	553	2.69e-84	310			Q#5 - >GWHPAOTB000681	non-specific	270782	477	576	5.25577e-09	57.7401	cd06605	PKc_MAPKK	NC	cl21453
AT5G37450.1	GWHPAOTB038894	60.059	338	125	5	603	935	590	922	2.47e-123	440			Q#5 - >GWHPAOTB000681	non-specific	271043	425	631	5.99302e-09	57.7426	cd14141	STKc_ACVR2a	-	cl21453
AT5G37450.1	GWHPAOTB038894	45.972	422	212	5	90	499	146	563	7.87e-104	375			Q#5 - >GWHPAOTB000681	non-specific	178695	103	188	8.91701e-09	58.6738	PLN03150	PLN03150	N	cl31977
AT5G37450.1	GWHPAOTB036675	36.574	823	431	28	82	878	144	901	1.09e-121	434			Q#5 - >GWHPAOTB000681	non-specific	270654	380	651	9.14408e-09	57.0037	cd05069	PTKc_Yes	-	cl21453
AT5G37450.1	GWHPAOTB036675	26.729	535	319	20	18	490	14	537	1.84e-19	96			Q#5 - >GWHPAOTB000681	non-specific	270797	377	576	1.14462e-08	56.4646	cd06627	STKc_Cdc7_like	C	cl21453
AT5G37450.1	GWHPAOTB032205	35.758	825	434	35	82	878	141	897	4.61e-117	419			Q#5 - >GWHPAOTB000681	non-specific	271123	416	585	1.20113e-08	56.5027	cd14221	STKc_LIMK1	-	cl21453
AT5G41680.1	GWHPAOTB028102	53.933	356	135	5	1	353	265	594	3.13e-112	399			Q#5 - >GWHPAOTB000681	non-specific	271039	384	594	1.20132e-08	56.742	cd14137	STKc_GSK3	C	cl21453
AT5G41680.1	GWHPAOTB024585	53.143	350	136	4	5	353	300	622	5.01e-109	389			Q#5 - >GWHPAOTB000681	non-specific	133194	366	576	1.33645e-08	56.5207	cd05063	PTKc_EphR_A2	C	cl21453
AT5G41680.1	GWHPAOTB043360	52.691	353	141	3	1	353	263	589	9.5e-108	384			Q#5 - >GWHPAOTB000681	non-specific	271042	425	631	1.40091e-08	56.5774	cd14140	STKc_ACVR2b	-	cl21453
AT5G41680.1	GWHPAOTB040775	52.738	347	138	3	8	353	276	597	1.95e-106	380			Q#5 - >GWHPAOTB000681	non-specific	270958	425	571	1.54766e-08	56.5116	cd14056	STKc_TGFbR_I	C	cl21453
AT5G41680.1	GWHPAOTB021931	48.747	359	140	6	4	353	278	601	3.1e-94	340			Q#5 - >GWHPAOTB000681	non-specific	270668	377	581	2.61891e-08	55.3971	cd05085	PTKc_Fer	-	cl21453
AT5G41680.1	GWHPAOTB000933	48.87	354	154	6	1	353	278	605	3.39e-93	337			Q#5 - >GWHPAOTB000681	non-specific	271124	416	571	2.65656e-08	55.7204	cd14222	STKc_LIMK2	C	cl21453
AT5G41680.1	GWHPAOTB020162	48.442	353	154	9	4	353	278	605	1.87e-90	328			Q#5 - >GWHPAOTB000681	non-specific	270885	379	576	3.12936e-08	55.3094	cd13983	STKc_WNK	C	cl21453
AT5G41680.1	GWHPAOTB015448	47.354	359	140	8	4	353	281	599	9.95e-87	316			Q#5 - >GWHPAOTB000681	non-specific	271045	425	570	3.52814e-08	55.5261	cd14143	STKc_TGFbR1_ACVR1b_ACVR1c	C	cl21453
AT5G41680.1	GWHPAOTB023958	48.75	320	133	7	36	353	324	614	1.75e-84	308			Q#5 - >GWHPAOTB000681	non-specific	270816	435	576	3.57341e-08	55.446	cd06650	PKc_MEK1	NC	cl21453
AT5G41680.1	GWHPAOTB043039	45.07	355	164	8	4	353	287	615	6.5e-83	303			Q#5 - >GWHPAOTB000681	non-specific	271052	384	576	3.81413e-08	55.0229	cd14150	STKc_A-Raf	C	cl21453
AT5G20690.1	GWHPAOTB026175	61.78	382	125	5	288	659	294	664	3.74e-149	523			Q#5 - >GWHPAOTB000681	non-specific	143368	384	582	3.95866e-08	55.3537	cd07863	STKc_CDK4	C	cl21453
AT5G20690.1	GWHPAOTB026175	44.298	228	120	4	3	230	2	222	2.71e-43	174			Q#5 - >GWHPAOTB000681	non-specific	271053	377	576	5.45297e-08	54.682	cd14151	STKc_B-Raf	C	cl21453
AT5G20690.1	GWHPAOTB025321	33.443	610	366	18	55	658	52	627	3.01e-81	299			Q#5 - >GWHPAOTB000681	non-specific	270657	385	576	5.63902e-08	54.662	cd05072	PTKc_Lyn	C	cl21453
AT5G20690.1	GWHPAOTB019445	41.595	351	195	4	313	658	265	610	1.65e-79	294			Q#5 - >GWHPAOTB000681	non-specific	270951	380	572	6.56966e-08	54.436	cd14049	STKc_EIF2AK1_HRI	C	cl21453
AT5G20690.1	GWHPAOTB035853	33.014	627	391	12	44	658	44	653	1.49e-78	290			Q#5 - >GWHPAOTB000681	non-specific	270889	449	576	6.61115e-08	54.2522	cd13987	STKc_SBK1	NC	cl21453
AT5G20690.1	GWHPAOTB023260	45.238	294	158	3	366	658	322	613	3.54e-78	289			Q#5 - >GWHPAOTB000681	non-specific	173655	378	576	7.8929e-08	54.302	cd05110	PTKc_HER4	C	cl21453
AT5G20690.1	GWHPAOTB023260	39.024	205	120	3	10	212	15	216	9.44e-36	149			Q#5 - >GWHPAOTB000681	non-specific	270818	419	648	8.51552e-08	53.8945	cd06652	STKc_MEKK2	N	cl21453
AT5G20690.1	GWHPAOTB039649	33.549	617	363	23	55	658	52	634	4.84e-78	289			Q#5 - >GWHPAOTB000681	non-specific	173637	385	587	1.003e-07	53.6059	cd05059	PTKc_Tec_like	-	cl21453
AT5G20690.1	GWHPAOTB003171	44.138	290	161	1	370	658	311	600	9.69e-78	288			Q#5 - >GWHPAOTB000681	non-specific	270794	373	576	1.02907e-07	53.5661	cd06624	STKc_ASK	C	cl21453
AT5G20690.1	GWHPAOTB044660	44.407	295	161	3	365	658	318	610	9.94e-78	288			Q#5 - >GWHPAOTB000681	non-specific	270837	384	579	1.08142e-07	53.9149	cd07847	STKc_CDKL1_4	C	cl21453
AT5G20690.1	GWHPAOTB044660	32.797	311	173	9	10	312	17	299	1.31e-32	139			Q#5 - >GWHPAOTB000681	non-specific	165291	388	576	1.14926e-07	53.5927	PHA02988	PHA02988	C	cl21453
AT5G20690.1	GWHPAOTB038294	42.617	298	169	2	362	658	357	653	5.23e-76	282			Q#5 - >GWHPAOTB000681	non-specific	271046	425	570	1.18125e-07	53.6345	cd14144	STKc_BMPR1	C	cl21453
AT5G20690.1	GWHPAOTB038294	37.805	246	139	7	1	237	13	253	2.68e-37	154			Q#5 - >GWHPAOTB000681	non-specific	132954	376	588	1.20729e-07	53.3646	cd06623	PKc_MAPKK_plant_like	C	cl21453
AT5G39390.1	GWHPAOTB029765	45.067	446	205	5	84	497	613	1050	1.05e-109	393			Q#5 - >GWHPAOTB000681	non-specific	133247	418	584	1.33607e-07	53.4278	cd05116	PTKc_Syk	NC	cl21453
AT5G39390.1	GWHPAOTB029765	50.962	104	49	1	14	117	58	159	5.53e-25	113			Q#5 - >GWHPAOTB000681	non-specific	270898	378	581	1.68738e-07	53.0653	cd13996	STKc_EIF2AK	-	cl21453
AT5G39390.1	GWHPAOTB042512	51.163	387	167	5	75	447	512	890	1.42e-108	389			Q#5 - >GWHPAOTB000681	non-specific	270832	378	579	1.72545e-07	53.3369	cd07840	STKc_CDK9_like	C	cl21453
AT5G39390.1	GWHPAOTB042512	53.125	64	30	0	54	117	4	67	1.18e-15	82.4			Q#5 - >GWHPAOTB000681	non-specific	271105	385	599	1.94916e-07	52.6113	cd14203	PTKc_Src_Fyn_like	-	cl21453
AT5G39390.1	GWHPAOTB042504	50.904	387	168	4	75	447	571	949	8.66e-107	383			Q#5 - >GWHPAOTB000681	non-specific	173657	365	576	2.36095e-07	52.5748	cd05113	PTKc_Btk_Bmx	C	cl21453
AT5G39390.1	GWHPAOTB042504	48.696	115	55	3	5	117	11	123	1.16e-24	112			Q#5 - >GWHPAOTB000681	non-specific	270686	418	586	2.45074e-07	52.641	cd05115	PTKc_Zap-70	N	cl21453
AT5G39390.1	GWHPAOTB015748	45.824	467	199	12	78	499	566	1023	1.21e-106	383			Q#5 - >GWHPAOTB000681	non-specific	270831	385	570	3.14527e-07	52.2778	cd07838	STKc_CDK4_6_like	C	cl21453
AT5G39390.1	GWHPAOTB015748	42.647	136	74	3	15	146	13	148	1.12e-23	109			Q#5 - >GWHPAOTB000681	non-specific	271068	378	576	4.01363e-07	51.9169	cd14166	STKc_CaMKI_gamma	C	cl21453
AT5G39390.1	GWHPAOTB018306	45.676	451	201	9	75	494	165	602	1.96e-105	378			Q#5 - >GWHPAOTB000681	non-specific	270665	437	650	5.66062e-07	51.4326	cd05081	PTKc_Jak3_rpt2	N	cl21453
AT5G39390.1	GWHPAOTB029761	42.585	472	222	8	74	497	542	1012	5.14e-105	377			Q#5 - >GWHPAOTB000681	non-specific	132946	468	576	5.84216e-07	51.6675	cd06615	PKc_MEK	NC	cl21453
AT5G39390.1	GWHPAOTB029761	37.563	197	101	9	6	199	14	191	3.13e-25	114			Q#5 - >GWHPAOTB000681	non-specific	173644	422	571	5.92166e-07	51.4684	cd05079	PTKc_Jak1_rpt2	NC	cl21453
AT5G39390.1	GWHPAOTB029767	43.805	452	214	5	78	497	572	1015	6.01e-105	377			Q#5 - >GWHPAOTB000681	non-specific	270798	422	576	6.25947e-07	51.3809	cd06628	STKc_Byr2_like	NC	cl21453
AT5G39390.1	GWHPAOTB029767	50.962	104	49	1	14	117	23	124	1.73e-25	114			Q#5 - >GWHPAOTB000681	non-specific	270762	380	576	7.34674e-07	50.9419	cd05611	STKc_Rim15_like	C	cl21453
AT5G39390.1	GWHPAOTB003084	45.788	463	201	13	78	498	574	1028	6.31e-105	377			Q#5 - >GWHPAOTB000681	non-specific	270652	365	579	7.50507e-07	51.0407	cd05067	PTKc_Lck_Blk	C	cl21453
AT5G39390.1	GWHPAOTB003084	45.794	107	54	3	29	132	35	140	3.17e-19	94.3			Q#5 - >GWHPAOTB000681	non-specific	178695	99	166	8.12686e-07	52.1254	PLN03150	PLN03150	N	cl31977
AT5G39390.1	GWHPAOTB015644	46.436	463	187	13	77	497	545	988	1.19e-104	376			Q#5 - >GWHPAOTB000681	non-specific	270645	385	570	8.61592e-07	50.8825	cd05052	PTKc_Abl	C	cl21453
AT5G39390.1	GWHPAOTB015644	42.276	123	67	3	24	142	2	124	1.05e-21	102			Q#5 - >GWHPAOTB000681	non-specific	132943	378	576	8.81495e-07	50.7271	cd06612	STKc_MST1_2	C	cl21453
AT5G39390.1	GWHPAOTB021495	45.572	463	202	12	78	498	573	1027	3.62e-103	371			Q#5 - >GWHPAOTB000681	non-specific	173656	446	588	8.82578e-07	51.1095	cd05111	PTK_HER3	NC	cl21453
AT5G39390.1	GWHPAOTB021495	43.81	105	55	3	17	117	20	124	4.85e-18	90.3			Q#5 - >GWHPAOTB000681	non-specific	270655	378	581	1.04302e-06	50.8374	cd05070	PTKc_Fyn	C	cl21453
AT5G63710.1	GWHPAOTB012625	49.329	596	264	11	50	614	27	615	3.42e-160	559			Q#5 - >GWHPAOTB000681	non-specific	270629	378	576	1.06468e-06	50.4485	cd05033	PTKc_EphR	C	cl21453
AT5G63710.1	GWHPAOTB043874	48.11	582	267	10	50	602	31	606	3.72e-152	533			Q#5 - >GWHPAOTB000681	non-specific	270851	365	571	1.27554e-06	50.8266	cd07868	STKc_CDK8	C	cl21453
AT5G63710.1	GWHPAOTB007414	48.199	583	266	11	50	602	30	606	2.92e-150	527			Q#5 - >GWHPAOTB000681	non-specific	270844	378	577	1.35679e-06	50.5807	cd07860	STKc_CDK2_3	C	cl21453
AT5G63710.1	GWHPAOTB010616	47.136	611	264	17	18	582	3	600	1.02e-147	518			Q#5 - >GWHPAOTB000681	non-specific	270979	422	576	1.73879e-06	50.1383	cd14077	STKc_Kin1_2	NC	cl21453
AT5G63710.1	GWHPAOTB018342	47.878	589	253	15	35	579	13	591	1.59e-144	508			Q#5 - >GWHPAOTB000681	non-specific	270693	382	576	1.97727e-06	49.4376	cd05123	STKc_AGC	C	cl21453
AT5G07620.1	GWHPAOTB043078	56.712	365	147	5	1	358	1	361	9.44e-128	447			Q#5 - >GWHPAOTB000681	non-specific	133219	379	576	2.21803e-06	49.996	cd05088	PTKc_Tie2	C	cl21453
AT5G07620.1	GWHPAOTB043083	57.26	365	144	5	1	358	1	360	7.27e-126	441			Q#5 - >GWHPAOTB000681	non-specific	270656	385	599	2.22566e-06	49.6855	cd05071	PTKc_Src	C	cl21453
AT5G07620.1	GWHPAOTB005671	39.799	299	172	5	60	355	356	649	6.04e-60	228			Q#5 - >GWHPAOTB000681	non-specific	270819	419	576	2.49534e-06	49.6384	cd06653	STKc_MEKK3_like_u1	NC	cl21453
AT5G07620.1	GWHPAOTB000370	40.134	299	171	5	60	355	348	641	1.77e-59	226			Q#5 - >GWHPAOTB000681	non-specific	173631	377	576	2.69539e-06	49.5761	cd05045	PTKc_RET	C	cl21453
AT5G07620.1	GWHPAOTB000681	39.799	299	172	5	60	355	358	651	4.09e-59	225			Q#5 - >GWHPAOTB000681	non-specific	270964	478	576	2.81799e-06	49.3141	cd14062	STKc_Raf	NC	cl21453
AT5G07620.1	GWHPAOTB028584	36.086	327	198	8	31	356	480	796	1.19e-52	203			Q#5 - >GWHPAOTB000681	non-specific	270658	365	576	2.90344e-06	49.2542	cd05073	PTKc_Hck	C	cl21453
AT5G07620.1	GWHPAOTB042974	38.926	298	171	9	60	356	477	764	2.6e-52	202			Q#5 - >GWHPAOTB000681	non-specific	177557	482	571	2.92622e-06	49.8745	PHA03209	PHA03209	NC	cl31822
AT5G07620.1	GWHPAOTB036519	38.562	306	176	9	53	356	509	804	1.84e-48	190			Q#5 - >GWHPAOTB000681	superfamily	177557	482	571	2.92622e-06	49.8745	cl31822	PHA03209 superfamily	NC	-
AT5G07620.1	GWHPAOTB020162	34	350	207	13	18	356	269	605	2.28e-48	189			Q#5 - >GWHPAOTB000681	non-specific	132950	477	576	3.31825e-06	49.1065	cd06619	PKc_MKK5	NC	cl21453
AT5G07620.1	GWHPAOTB000933	36.25	320	181	12	47	356	299	605	2.79e-48	189			Q#5 - >GWHPAOTB000681	non-specific	270683	378	576	3.3574e-06	49.6357	cd05108	PTKc_EGFR	C	cl21453
AT5G42440.1	GWHPAOTB012524	56.3	373	143	9	1	356	3	372	2.39e-124	436			Q#5 - >GWHPAOTB000681	non-specific	270790	477	576	3.6265e-06	49.2855	cd06616	PKc_MKK4	NC	cl21453
AT5G42440.1	GWHPAOTB004371	57.377	366	136	7	1	350	1	362	7.08e-122	428			Q#5 - >GWHPAOTB000681	non-specific	270733	377	576	3.7543e-06	49.1355	cd05581	STKc_PDK1	C	cl21453
AT5G42440.1	GWHPAOTB033221	47.44	293	146	4	67	355	13	301	3.61e-78	286			Q#5 - >GWHPAOTB000681	non-specific	270793	463	576	3.75776e-06	48.9582	cd06621	PKc_Pek1_like	NC	cl21453
AT5G42440.1	GWHPAOTB009900	41.176	357	196	9	5	354	660	1009	1.32e-75	279			Q#5 - >GWHPAOTB000681	non-specific	270850	371	571	3.86796e-06	49.2962	cd07867	STKc_CDC2L6	C	cl21453
AT5G42440.1	GWHPAOTB017636	41.787	347	192	7	13	354	667	1008	7.02e-74	274			Q#5 - >GWHPAOTB000681	non-specific	270813	384	570	4.48605e-06	48.8717	cd06646	STKc_MAP4K5	C	cl21453
AT5G42440.1	GWHPAOTB028239	44.218	294	159	4	62	352	1003	1294	3.39e-73	272			Q#5 - >GWHPAOTB000681	non-specific	411126	454	576	5.30381e-06	49.4081	NF033483	PknB_PASTA_kin	C	cl41276
AT5G42440.1	GWHPAOTB043255	44.406	286	156	3	69	352	1007	1291	6.36e-72	267			Q#5 - >GWHPAOTB000681	superfamily	411126	454	576	5.30381e-06	49.4081	cl41276	PknB_PASTA_kin superfamily	C	-
AT5G42440.1	GWHPAOTB034026	41.429	350	187	8	21	354	712	1059	3.52e-69	258			Q#5 - >GWHPAOTB000681	non-specific	271051	384	576	6.05399e-06	48.4889	cd14149	STKc_C-Raf	C	cl21453
AT5G42440.1	GWHPAOTB038261	40.974	349	187	11	21	354	712	1056	3.21e-68	255			Q#5 - >GWHPAOTB000681	non-specific	271083	445	576	6.22172e-06	48.4284	cd14181	STKc_PhKG2	NC	cl21453
AT5G42440.1	GWHPAOTB031114	43.771	297	160	6	62	354	752	1045	4.1e-68	255			Q#5 - >GWHPAOTB000681	non-specific	270684	446	588	6.49947e-06	48.482	cd05109	PTKc_HER2	NC	cl21453
AT5G06820.1	GWHPAOTB007023	41.874	683	369	12	22	697	31	692	6.95e-144	507			Q#5 - >GWHPAOTB000681	non-specific	270936	418	572	6.64022e-06	48.2041	cd14034	PK_NRBP1	NC	cl21453
AT5G06820.1	GWHPAOTB014963	41.218	706	369	18	8	697	14	689	1.03e-133	473			Q#5 - >GWHPAOTB000681	non-specific	270892	478	576	7.41741e-06	48.084	cd13990	STKc_TLK	NC	cl21453
AT5G06820.1	GWHPAOTB034021	39.592	687	379	13	27	700	28	691	2.06e-127	452			Q#5 - >GWHPAOTB000681	non-specific	270744	458	576	8.54231e-06	48.15	cd05592	STKc_nPKC_theta_like	NC	cl21453
AT5G06820.1	GWHPAOTB014991	40.227	706	366	20	8	697	14	679	1.01e-123	440			Q#5 - >GWHPAOTB000681	non-specific	270788	384	576	8.75424e-06	47.6851	cd06613	STKc_MAP4K3_like	C	cl21453
AT5G06820.1	GWHPAOTB038285	34.27	712	394	18	7	696	2	661	4.6e-103	372			Q#5 - >GWHPAOTB000681	non-specific	240344	474	576	8.89969e-06	48.7122	PTZ00283	PTZ00283	NC	cl36538
AT5G06820.1	GWHPAOTB038254	44.011	359	183	4	351	700	340	689	5.15e-83	305			Q#5 - >GWHPAOTB000681	superfamily	240344	474	576	8.89969e-06	48.7122	cl36538	PTZ00283 superfamily	NC	-
AT5G06820.1	GWHPAOTB038254	46.396	222	117	2	24	244	25	245	3.65e-53	207			Q#5 - >GWHPAOTB000681	non-specific	173638	378	576	1.0956e-05	47.557	cd05065	PTKc_EphR_B	C	cl21453
AT5G06820.1	GWHPAOTB033437	46.278	309	158	6	400	705	488	791	3.84e-81	299			Q#5 - >GWHPAOTB000681	non-specific	270791	477	585	1.22039e-05	47.754	cd06618	PKc_MKK7	NC	cl21453
AT5G06820.1	GWHPAOTB033437	38.367	245	146	3	5	245	11	254	1.7e-35	148			Q#5 - >GWHPAOTB000681	non-specific	270651	481	576	1.37043e-05	47.1684	cd05066	PTKc_EphR_A	NC	cl21453
AT5G06820.1	GWHPAOTB014766	47	300	150	3	398	695	457	749	1.37e-78	291			Q#5 - >GWHPAOTB000681	non-specific	271133	377	576	1.41516e-05	47.014	cd14663	STKc_SnRK3	C	cl21453
AT5G06820.1	GWHPAOTB014766	39.271	247	146	4	1	244	2	247	4.16e-40	164			Q#5 - >GWHPAOTB000681	non-specific	270935	419	576	1.50142e-05	46.92	cd14033	STKc_WNK4	C	cl21453
AT5G06820.1	GWHPAOTB038871	44.805	308	164	5	400	705	489	792	1.06e-75	281			Q#5 - >GWHPAOTB000681	non-specific	270867	380	570	1.5612e-05	47.1118	cd08528	STKc_Nek10	C	cl21453
AT5G06820.1	GWHPAOTB038871	40.639	219	128	2	27	244	36	253	2.55e-34	144			Q#5 - >GWHPAOTB000681	non-specific	270971	485	576	1.57088e-05	46.9401	cd14069	STKc_Chk1	NC	cl21453
AT5G59670.1	GWHPAOTB025966	40.92	826	429	16	28	840	16	795	2.97e-170	595			Q#5 - >GWHPAOTB000681	non-specific	270770	479	576	1.667e-05	47.2256	cd05619	STKc_nPKC_theta	NC	cl21453
AT5G59670.1	GWHPAOTB037993	40.445	853	427	30	5	845	24	807	1.47e-166	582			Q#5 - >GWHPAOTB000681	non-specific	270834	377	548	1.72026e-05	47.2798	cd07842	STKc_CDK8_like	C	cl21453
AT5G59670.1	GWHPAOTB016680	39.568	834	429	28	20	840	39	810	2.46e-158	555			Q#5 - >GWHPAOTB000681	non-specific	270640	458	651	1.7901e-05	47.0263	cd05044	PTKc_c-ros	N	cl21453
AT5G59670.1	GWHPAOTB034200	40.244	820	352	27	7	801	9	715	7.79e-136	481			Q#5 - >GWHPAOTB000681	non-specific	270887	418	576	1.97852e-05	46.9435	cd13985	STKc_GAK_like	C	cl21453
AT5G05160.1	GWHPAOTB043038	49.518	622	269	16	9	620	7	593	7.02e-169	588			Q#5 - >GWHPAOTB000681	non-specific	270817	419	576	2.05763e-05	46.6138	cd06651	STKc_MEKK3	NC	cl21453
AT5G05160.1	GWHPAOTB023958	48.62	652	306	16	1	640	1	635	6.31e-168	585			Q#5 - >GWHPAOTB000681	non-specific	270636	424	570	2.1331e-05	46.5665	cd05040	PTKc_Ack_like	NC	cl21453
AT5G05160.1	GWHPAOTB028102	48.86	614	279	16	16	620	11	598	1.42e-161	564			Q#5 - >GWHPAOTB000681	non-specific	270933	467	576	2.56994e-05	46.6376	cd14031	STKc_WNK3	NC	cl21453
AT5G05160.1	GWHPAOTB024585	46.792	639	301	20	13	638	33	645	3.72e-160	559			Q#5 - >GWHPAOTB000681	non-specific	270922	472	587	2.59955e-05	46.4665	cd14020	STKc_KIS	N	cl21453
AT5G49770.1	GWHPAOTB003863	33.224	304	163	12	9	293	10	292	9.38e-30	130			Q#5 - >GWHPAOTB000681	non-specific	133195	399	576	2.81512e-05	46.07	cd05064	PTKc_EphR_A10	C	cl21453
AT5G49770.1	GWHPAOTB015419	34.899	937	524	29	26	927	31	916	2.67e-135	479			Q#5 - >GWHPAOTB000681	non-specific	270809	482	576	2.88325e-05	46.2189	cd06641	STKc_MST3	NC	cl21453
AT5G49770.1	GWHPAOTB032155	35.924	952	511	39	2	910	3	898	2e-134	476			Q#5 - >GWHPAOTB000681	non-specific	270646	365	571	3.17236e-05	46.2563	cd05053	PTKc_FGFR	C	cl21453
AT5G49770.1	GWHPAOTB015439	34.656	958	537	31	5	929	4	905	6.14e-134	475			Q#5 - >GWHPAOTB000681	non-specific	270982	422	576	3.51063e-05	46.0222	cd14080	STKc_TSSK-like	NC	cl21453
AT5G49770.1	GWHPAOTB021939	35.319	940	524	31	25	932	30	917	3.85e-133	472			Q#5 - >GWHPAOTB000681	non-specific	271018	368	579	3.61571e-05	45.7185	cd14116	STKc_Aurora-A	C	cl21453
AT5G49770.1	GWHPAOTB021952	33.97	942	536	29	25	932	30	919	1.34e-126	450			Q#5 - >GWHPAOTB000681	non-specific	270912	476	576	3.61769e-05	45.7475	cd14010	STKc_ULK4	NC	cl21453
AT5G49770.1	GWHPAOTB036635	34.718	939	498	36	13	911	10	873	9.5e-121	431			Q#5 - >GWHPAOTB000681	non-specific	270896	482	576	4.07612e-05	45.761	cd13994	STKc_HAL4_like	NC	cl21453
AT5G61480.1	GWHPAOTB028402	33.797	503	298	8	35	507	38	535	7.41e-52	203			Q#5 - >GWHPAOTB000681	non-specific	270904	476	576	4.09581e-05	45.7055	cd14002	STKc_STK36	NC	cl21453
AT5G48380.1	GWHPAOTB010507	45.151	598	302	11	17	600	9	594	1.96e-149	524			Q#5 - >GWHPAOTB000681	non-specific	271111	461	576	4.48736e-05	45.8577	cd14209	STKc_PKA	NC	cl21453
AT5G48380.1	GWHPAOTB018267	44.26	601	307	11	16	600	68	656	1.63e-145	511			Q#5 - >GWHPAOTB000681	non-specific	133230	377	576	4.63871e-05	45.7258	cd05099	PTKc_FGFR4	C	cl21453
AT5G48380.1	GWHPAOTB039278	42.71	583	316	8	21	600	22	589	1.1e-143	505			Q#5 - >GWHPAOTB000681	non-specific	270829	378	576	4.73159e-05	45.744	cd07835	STKc_CDK1_CdkB_like	C	cl21453
AT5G48380.1	GWHPAOTB033027	41.431	601	319	10	3	600	5	575	2.7e-136	481			Q#5 - >GWHPAOTB000681	non-specific	132986	443	576	4.99887e-05	45.8705	cd06655	STKc_PAK2	NC	cl21453
AT5G48380.1	GWHPAOTB008058	36.898	561	304	17	59	589	622	1162	8.82e-93	338			Q#5 - >GWHPAOTB000681	non-specific	270929	380	582	5.81459e-05	45.1833	cd14027	STKc_RIP1	C	cl21453
AT5G48380.1	GWHPAOTB008058	38.182	110	65	3	83	190	310	418	2.1e-09	62.1			Q#5 - >GWHPAOTB000681	non-specific	270804	419	576	6.31605e-05	45.3987	cd06634	STKc_TAO2	NC	cl21453
AT5G48380.1	GWHPAOTB015377	39.8	500	262	13	105	582	693	1175	9.44e-93	338			Q#5 - >GWHPAOTB000681	non-specific	215061	203	275	7.05914e-05	45.9945	PLN00113	PLN00113	C	cl33413
AT5G48380.1	GWHPAOTB041744	36.519	586	320	17	59	614	622	1185	1.19e-92	337			Q#5 - >GWHPAOTB000681	non-specific	270649	378	650	7.19474e-05	44.7722	cd05058	PTKc_Met_Ron	-	cl21453
AT5G48380.1	GWHPAOTB041744	38.346	133	76	5	83	211	359	489	2.38e-09	62.1			Q#5 - >GWHPAOTB000681	non-specific	173759	422	580	7.21593e-05	44.9648	cd08219	STKc_Nek3	C	cl21453
AT5G48380.1	GWHPAOTB041744	38.182	110	65	3	83	190	310	418	8.31e-09	60.4			Q#5 - >GWHPAOTB000681	non-specific	270934	420	576	9.74895e-05	44.6826	cd14032	STKc_WNK2_like	C	cl21453
AT5G48380.1	GWHPAOTB021987	39.173	508	271	14	86	582	657	1137	2.91e-91	333			Q#5 - >GWHPAOTB000681	non-specific	270821	426	576	9.83329e-05	44.9763	cd06659	STKc_PAK6	NC	cl21453
AT5G45800.1	GWHPAOTB006597	57.708	506	197	10	171	662	81	583	5.67e-177	614			Q#5 - >GWHPAOTB000681	non-specific	270639	378	651	9.95618e-05	44.7495	cd05043	PTK_Ryk	-	cl21453
AT5G45800.1	GWHPAOTB023712	34.154	609	336	24	106	661	259	855	9.92e-86	314			Q#5 - >GWHPAOTB000681	non-specific	178695	100	143	0.000104429	45.577	PLN03150	PLN03150	N	cl31977
AT5G45800.1	GWHPAOTB025497	33.535	662	364	25	62	666	219	861	1.37e-85	314			Q#5 - >GWHPAOTB000681	non-specific	173748	482	574	0.000108372	45.1199	cd07853	STKc_NLK	NC	cl21453
AT5G45800.1	GWHPAOTB025497	32.768	177	108	7	71	240	57	229	4.12e-08	57.7			Q#5 - >GWHPAOTB000681	non-specific	270820	484	576	0.000119371	44.7153	cd06654	STKc_PAK1	NC	cl21453
AT5G45800.1	GWHPAOTB028239	31.496	635	326	26	62	661	737	1297	8.08e-59	225			Q#5 - >GWHPAOTB000681	non-specific	270732	422	576	0.000123196	44.4919	cd05580	STKc_PKA_like	C	cl21453
AT5G45800.1	GWHPAOTB043255	30.518	734	399	34	4	661	596	1294	1.68e-54	211			Q#5 - >GWHPAOTB000681	non-specific	270768	459	576	0.000123585	44.6269	cd05617	STKc_aPKC_zeta	NC	cl21453
AT5G45800.1	GWHPAOTB043255	36.416	173	96	7	75	239	186	352	3.87e-12	71.4			Q#5 - >GWHPAOTB000681	non-specific	271084	427	576	0.00012359	44.5207	cd14182	STKc_PhKG1	NC	cl21453
AT5G45800.1	GWHPAOTB042974	30.622	627	361	21	67	662	182	765	2.69e-51	200			Q#5 - >GWHPAOTB000681	non-specific	173765	371	576	0.000129192	44.1786	cd08225	STKc_Nek5	C	cl21453
AT5G45800.1	GWHPAOTB028584	29.346	627	364	22	67	662	219	797	2.26e-49	194			Q#5 - >GWHPAOTB000681	non-specific	132971	441	576	0.000135026	44.2728	cd06640	STKc_MST4	NC	cl21453
AT5G45800.1	GWHPAOTB038261	28.769	650	358	26	64	663	465	1059	4.55e-49	193			Q#5 - >GWHPAOTB000681	non-specific	271109	482	576	0.000137815	44.6084	cd14207	PTKc_VEGFR1	N	cl21453
AT5G45800.1	GWHPAOTB038261	38.725	204	98	8	62	239	94	296	2.2e-13	75.3			Q#5 - >GWHPAOTB000681	non-specific	270637	382	649	0.000165907	43.5867	cd05041	PTKc_Fes_like	-	cl21453
AT5G45800.1	GWHPAOTB034023	28.956	632	354	23	78	663	480	1062	6.16e-47	186			Q#5 - >GWHPAOTB000681	non-specific	270972	497	576	0.000166378	43.6525	cd14070	STKc_HUNK	NC	cl21453
AT5G45800.1	GWHPAOTB034023	33.663	202	121	8	48	240	78	275	3.83e-13	74.5			Q#5 - >GWHPAOTB000681	non-specific	271063	378	576	0.000172246	43.7896	cd14161	STKc_NUAK2	C	cl21453
AT5G43020.1	GWHPAOTB023037	55.957	554	202	19	128	656	80	616	1.01e-166	581			Q#5 - >GWHPAOTB000681	non-specific	270806	378	576	0.000203837	43.8424	cd06636	STKc_MAP4K4_6_N	C	cl21453
AT5G43020.1	GWHPAOTB023037	50	94	40	2	41	127	34	127	1.09e-17	89.4			Q#5 - >GWHPAOTB000681	non-specific	270631	377	576	0.000207525	43.6772	cd05035	PTKc_TAM	C	cl21453
AT5G43020.1	GWHPAOTB009895	43.222	627	325	16	41	652	28	638	7.65e-127	450			Q#5 - >GWHPAOTB000681	non-specific	132987	484	576	0.000210021	43.942	cd06656	STKc_PAK3	NC	cl21453
AT5G43020.1	GWHPAOTB002336	37.931	638	332	20	38	648	24	624	9.22e-104	374			Q#5 - >GWHPAOTB000681	non-specific	270755	482	576	0.000211185	43.7978	cd05604	STKc_SGK3	NC	cl21453
AT5G43020.1	GWHPAOTB021931	35.703	661	342	28	12	651	6	604	2.53e-84	309			Q#5 - >GWHPAOTB000681	non-specific	271019	366	584	0.000232187	43.3145	cd14117	STKc_Aurora-B_like	C	cl21453
AT5G43020.1	GWHPAOTB039649	35.464	657	362	24	41	666	29	654	5.27e-83	305			Q#5 - >GWHPAOTB000681	non-specific	270763	482	576	0.000236007	43.5782	cd05612	STKc_PRKX_like	NC	cl21453
AT5G43020.1	GWHPAOTB037398	35.761	618	329	23	55	656	45	610	1.27e-82	304			Q#5 - >GWHPAOTB000681	non-specific	270814	442	576	0.000248967	43.3772	cd06647	STKc_PAK_I	NC	cl21453
AT5G43020.1	GWHPAOTB017627	51.299	308	129	10	356	652	325	622	3.53e-81	299			Q#5 - >GWHPAOTB000681	non-specific	140289	488	576	0.000257235	43.653	PTZ00263	PTZ00263	NC	cl31418
AT5G43020.1	GWHPAOTB017627	43.182	220	106	4	41	255	28	233	1.18e-36	152			Q#5 - >GWHPAOTB000681	superfamily	140289	488	576	0.000257235	43.653	cl31418	PTZ00263 superfamily	NC	-
AT5G10020.1	GWHPAOTB006423	33.392	566	332	19	9	555	6	545	7.32e-52	203			Q#5 - >GWHPAOTB000681	non-specific	270954	469	647	0.000270002	43.1793	cd14052	PTKc_Wee1_fungi	N	cl21453
AT5G10020.1	GWHPAOTB014313	54.908	326	143	2	725	1046	728	1053	6.91e-106	382			Q#5 - >GWHPAOTB000681	non-specific	270754	378	576	0.000294454	43.4191	cd05603	STKc_SGK2	C	cl21453
AT5G10020.1	GWHPAOTB014313	41.996	531	294	8	98	624	146	666	8.39e-97	352			Q#5 - >GWHPAOTB000681	non-specific	132989	427	576	0.000319002	43.1031	cd06658	STKc_PAK5	NC	cl21453
AT5G10020.1	GWHPAOTB014313	34.343	396	197	17	211	562	84	460	3.07e-25	115			Q#5 - >GWHPAOTB000681	non-specific	270886	418	570	0.000323756	42.9092	cd13984	PK_NRBP1_like	C	cl21453
AT5G10020.1	GWHPAOTB042974	37.542	301	175	8	749	1046	474	764	5.99e-54	210			Q#5 - >GWHPAOTB000681	non-specific	270932	467	576	0.000366667	43.1152	cd14030	STKc_WNK1	NC	cl21453
AT5G10020.1	GWHPAOTB042974	31.728	353	197	14	22	366	65	381	1.68e-23	109			Q#5 - >GWHPAOTB000681	non-specific	271067	422	576	0.000374507	42.8457	cd14165	STKc_TSSK1_2-like	NC	cl21453
AT5G10020.1	GWHPAOTB042974	35.2	250	143	6	369	608	175	415	8.54e-23	107			Q#5 - >GWHPAOTB000681	non-specific	270893	484	595	0.000388158	42.8831	cd13991	STKc_NIK	N	cl21453
AT5G10020.1	GWHPAOTB042974	34.722	144	79	5	418	555	125	259	2.64e-07	56			Q#5 - >GWHPAOTB000681	non-specific	143364	484	578	0.000405219	42.846	cd07859	STKc_TDY_MAPK	NC	cl21453
AT5G10020.1	GWHPAOTB023757	29.394	677	405	23	21	637	22	685	4.86e-52	204			Q#5 - >GWHPAOTB000681	non-specific	270667	477	569	0.000467124	42.2252	cd05084	PTKc_Fes	NC	cl21453
AT5G10020.1	GWHPAOTB043719	27.89	986	617	45	94	1044	33	959	5.49e-51	200			Q#5 - >GWHPAOTB000681	non-specific	270765	482	576	0.000484135	42.5988	cd05614	STKc_MSK2_N	NC	cl21453
AT5G10020.1	GWHPAOTB043719	29.962	524	330	19	47	558	47	545	1.12e-36	153			Q#5 - >GWHPAOTB000681	non-specific	270949	385	571	0.000489703	42.478	cd14047	STKc_EIF2AK2_PKR	C	cl21453
AT5G10020.1	GWHPAOTB020270	36.877	301	177	8	749	1046	515	805	1.43e-50	199			Q#5 - >GWHPAOTB000681	non-specific	270769	459	576	0.000504514	42.7122	cd05618	STKc_aPKC_iota	NC	cl21453
AT5G10020.1	GWHPAOTB020270	33.705	359	201	11	268	601	103	449	2.5e-25	115			Q#5 - >GWHPAOTB000681	non-specific	270650	479	580	0.000526374	42.3365	cd05060	PTKc_Syk_like	NC	cl21453
AT5G10020.1	GWHPAOTB020270	33.898	177	111	4	61	237	220	390	7.14e-13	74.5			Q#5 - >GWHPAOTB000681	non-specific	270781	479	631	0.000536901	42.7412	cd05633	STKc_GRK3	NC	cl21453
AT5G10020.1	GWHPAOTB036519	36.545	301	178	8	749	1046	514	804	1.87e-50	198			Q#5 - >GWHPAOTB000681	non-specific	270939	477	567	0.000547425	42.27	cd14037	STKc_NAK_like	NC	cl21453
AT5G10020.1	GWHPAOTB036519	34.074	405	213	17	218	601	77	448	1.19e-23	110			Q#5 - >GWHPAOTB000681	non-specific	270897	424	576	0.00056135	42.3038	cd13995	STKc_MAP3K8	C	cl21453
AT5G10020.1	GWHPAOTB036519	45.833	72	36	1	97	165	322	393	3.46e-07	55.5			Q#5 - >GWHPAOTB000681	non-specific	270810	482	576	0.000591474	42.3515	cd06642	STKc_STK25	NC	cl21453
AT5G10020.1	GWHPAOTB028584	35.275	309	187	8	741	1046	498	796	2.05e-50	198			Q#5 - >GWHPAOTB000681	non-specific	173710	378	576	0.000591673	42.6235	cd05620	STKc_nPKC_delta	C	cl21453
AT5G10020.1	GWHPAOTB028584	32.086	374	204	16	22	366	66	418	2.2e-26	119			Q#5 - >GWHPAOTB000681	non-specific	270805	419	576	0.00065734	42.3449	cd06635	STKc_TAO1	NC	cl21453
AT5G10020.1	GWHPAOTB028584	31.742	356	214	8	270	608	109	452	7.01e-25	114			Q#5 - >GWHPAOTB000681	non-specific	270942	457	576	0.000662544	42.3511	cd14040	STKc_TLK1	NC	cl21453
AT5G44700.1	GWHPAOTB005950	35.507	690	411	11	3	665	4	686	1.57e-83	308			Q#5 - >GWHPAOTB000681	non-specific	270847	371	525	0.000699193	42.0972	cd07864	STKc_CDK12	C	cl21453
AT5G44700.1	GWHPAOTB005950	35.424	542	300	8	83	577	179	717	1.14e-60	233			Q#5 - >GWHPAOTB000681	non-specific	270679	377	576	0.000800749	41.9244	cd05101	PTKc_FGFR2	C	cl21453
AT5G44700.1	GWHPAOTB005950	38.375	357	214	4	76	431	340	691	7.33e-50	197			Q#5 - >GWHPAOTB000681	non-specific	270807	384	576	0.00084945	42.0132	cd06637	STKc_TNIK	C	cl21453
AT5G44700.1	GWHPAOTB007768	37.843	1057	618	20	188	1232	115	1144	3.01e-169	592			Q#5 - >GWHPAOTB000681	non-specific	270849	361	522	0.000853242	41.9166	cd07866	STKc_BUR1	C	cl21453
AT5G44700.1	GWHPAOTB007768	38.179	681	415	6	61	738	83	760	2.72e-103	374			Q#5 - >GWHPAOTB000681	non-specific	270758	482	578	0.00086002	41.8137	cd05607	STKc_GRK7	NC	cl21453
AT5G44700.1	GWHPAOTB007211	37.078	1095	649	18	148	1230	96	1162	4.01e-169	592			Q#5 - >GWHPAOTB000681	non-specific	270848	384	522	0.000863581	41.9709	cd07865	STKc_CDK9	C	cl21453
AT5G44700.1	GWHPAOTB007211	36.935	620	388	3	71	689	165	782	1.13e-82	305			Q#5 - >GWHPAOTB000681	non-specific	270799	482	576	0.000924168	41.5983	cd06629	STKc_Bck1_like	NC	cl21453
AT5G44700.1	GWHPAOTB032559	38.31	1018	582	18	228	1228	84	1072	1.9e-168	590			Q#5 - >GWHPAOTB000681	non-specific	271122	425	633	0.00096319	41.5649	cd14220	STKc_BMPR1a	-	cl21453
AT5G44700.1	GWHPAOTB032559	37.277	617	382	5	124	737	76	690	9.36e-82	302			Q#5 - >GWHPAOTB000681	non-specific	133181	466	570	0.0009958	41.7413	cd05050	PTKc_Musk	NC	cl21453
AT5G44700.1	GWHPAOTB032559	37.197	578	353	6	68	641	119	690	3.12e-77	287			Q#5 - >GWHPAOTB000681	non-specific	271070	422	576	0.00103507	41.5716	cd14168	STKc_CaMKI_delta	NC	cl21453
AT5G44700.1	GWHPAOTB005775	35.5	1200	718	26	59	1232	63	1232	3.81e-168	589			Q#5 - >GWHPAOTB000681	non-specific	270767	479	576	0.00108509	41.5232	cd05616	STKc_cPKC_beta	NC	cl21453
AT5G44700.1	GWHPAOTB005719	35.77	1149	692	23	99	1232	26	1143	1.49e-165	580			Q#5 - >GWHPAOTB000681	non-specific	173652	377	674	0.0012009	41.5448	cd05100	PTKc_FGFR3	-	cl21453
AT5G44700.1	GWHPAOTB005719	34.545	605	384	10	95	693	168	766	2.21e-62	239			Q#5 - >GWHPAOTB000681	non-specific	270891	482	576	0.00131535	41.2797	cd13989	STKc_IKK	NC	cl21453
AT5G44700.1	GWHPAOTB005719	35.19	395	253	3	83	476	371	763	2.33e-49	195			Q#5 - >GWHPAOTB000681	non-specific	271013	482	576	0.00137617	40.9616	cd14111	STKc_SPEG_rpt2	NC	cl21453
AT5G44700.1	GWHPAOTB005719	37.838	111	68	1	76	186	653	762	1.07e-07	57.7			Q#5 - >GWHPAOTB000681	non-specific	270734	378	576	0.00142578	41.2319	cd05582	STKc_RSK_N	C	cl21453
AT5G44700.1	GWHPAOTB013787	35.204	1105	665	23	145	1232	105	1175	2.74e-165	579			Q#5 - >GWHPAOTB000681	non-specific	271016	422	576	0.00159979	40.6448	cd14114	STKc_Twitchin_like	NC	cl21453
AT5G44700.1	GWHPAOTB013787	34.184	588	375	8	67	649	221	801	6.88e-67	253			Q#5 - >GWHPAOTB000681	non-specific	270943	457	576	0.00162115	41.199	cd14041	STKc_TLK2	NC	cl21453
														Q#5 - >GWHPAOTB000681	non-specific	133187	479	576	0.00163315	40.8683	cd05056	PTKc_FAK	NC	cl21453
														Q#5 - >GWHPAOTB000681	non-specific	270643	422	576	0.00166692	40.9122	cd05049	PTKc_Trk	NC	cl21453
														Q#5 - >GWHPAOTB000681	non-specific	270913	480	576	0.00176234	40.7685	cd14011	PK_SCY1_like	NC	cl21453
														Q#5 - >GWHPAOTB000681	non-specific	165473	439	576	0.00206534	40.9827	PHA03207	PHA03207	NC	cl31527
														Q#5 - >GWHPAOTB000681	superfamily	165473	439	576	0.00206534	40.9827	cl31527	PHA03207 superfamily	NC	-
														Q#5 - >GWHPAOTB000681	non-specific	270764	456	576	0.00214492	40.7542	cd05613	STKc_MSK1_N	NC	cl21453
														Q#5 - >GWHPAOTB000681	non-specific	270737	379	576	0.00229766	40.6322	cd05585	STKc_YPK1_like	C	cl21453
														Q#5 - >GWHPAOTB000681	non-specific	133186	375	576	0.00235956	40.5465	cd05055	PTKc_PDGFR	-	cl21453
														Q#5 - >GWHPAOTB000681	non-specific	270674	422	576	0.0024189	40.3345	cd05092	PTKc_TrkA	NC	cl21453
														Q#5 - >GWHPAOTB000681	non-specific	270681	482	576	0.00256201	40.3492	cd05103	PTKc_VEGFR2	N	cl21453
														Q#5 - >GWHPAOTB000681	non-specific	270862	377	571	0.00276783	40.1127	cd08223	STKc_Nek4	C	cl21453
														Q#5 - >GWHPAOTB000681	non-specific	270642	385	570	0.00287343	40.0512	cd05048	PTKc_Ror	C	cl21453
														Q#5 - >GWHPAOTB000681	non-specific	271125	479	631	0.0028899	40.4162	cd14223	STKc_GRK2	NC	cl21453
														Q#5 - >GWHPAOTB000681	non-specific	270678	479	650	0.00343986	39.9953	cd05098	PTKc_FGFR1	N	cl21453
														Q#5 - >GWHPAOTB000681	non-specific	270685	482	576	0.00350623	39.8449	cd05114	PTKc_Tec_Rlk	NC	cl21453
														Q#5 - >GWHPAOTB000681	non-specific	173625	474	651	0.00358501	39.6338	cd05032	PTKc_InsR_like	N	cl21453
														Q#5 - >GWHPAOTB000681	non-specific	270800	377	576	0.00372043	39.72	cd06630	STKc_MEKK1	C	cl21453
														Q#5 - >GWHPAOTB000681	non-specific	270905	424	576	0.00398822	39.423	cd14003	STKc_AMPK-like	NC	cl21453
														Q#5 - >GWHPAOTB000681	non-specific	271099	482	576	0.00406382	39.5332	cd14197	STKc_DRAK1	NC	cl21453
														Q#5 - >GWHPAOTB000681	non-specific	270815	478	576	0.00423572	39.348	cd06648	STKc_PAK_II	NC	cl21453
														Q#5 - >GWHPAOTB000681	non-specific	270739	482	576	0.00516669	39.2977	cd05587	STKc_cPKC	NC	cl21453
														Q#5 - >GWHPAOTB000681	non-specific	271121	425	570	0.00534413	39.2624	cd14219	STKc_BMPR1b	C	cl21453
														Q#5 - >GWHPAOTB000681	non-specific	270978	377	576	0.00558408	39.0043	cd14076	STKc_Kin4	C	cl21453
														Q#5 - >GWHPAOTB000681	non-specific	270735	447	576	0.00605773	38.9137	cd05583	STKc_MSK_N	NC	cl21453
														Q#5 - >GWHPAOTB000681	non-specific	270952	378	570	0.00751093	38.4436	cd14050	PKc_Myt1	C	cl21453
														Q#5 - >GWHPAOTB000681	non-specific	132988	426	576	0.00858132	38.8506	cd06657	STKc_PAK4	NC	cl21453
														Q#5 - >GWHPAOTB000681	non-specific	270786	478	576	0.00889233	38.3799	cd06609	STKc_MST3_like	NC	cl21453
														Q#6 - >GWHPAOTB000876	specific	432805	37	344	8.98411e-116	354.284	pfam12819	Malectin_like	-	cl38375
														Q#6 - >GWHPAOTB000876	superfamily	432805	37	344	8.98411e-116	354.284	cl38375	Malectin_like superfamily	-	-
														Q#6 - >GWHPAOTB000876	non-specific	270968	548	809	1.45858e-80	259.898	cd14066	STKc_IRAK	-	cl21453
														Q#6 - >GWHPAOTB000876	superfamily	451246	548	809	1.45858e-80	259.898	cl21453	PKc_like superfamily	-	-
														Q#6 - >GWHPAOTB000876	non-specific	271134	548	809	2.42294e-67	224.682	cd14664	STK_BAK1_like	-	cl21453
														Q#6 - >GWHPAOTB000876	non-specific	270901	548	738	1.75959e-60	205.079	cd13999	STKc_MAP3K-like	C	cl21453
														Q#6 - >GWHPAOTB000876	non-specific	271060	534	809	9.36839e-56	193.485	cd14158	STKc_IRAK4	-	cl21453
														Q#6 - >GWHPAOTB000876	non-specific	214568	543	738	4.01738e-47	168.496	smart00221	STYKc	C	cl21453
														Q#6 - >GWHPAOTB000876	non-specific	271061	548	743	4.68165e-47	169.621	cd14159	STKc_IRAK1	C	cl21453
														Q#6 - >GWHPAOTB000876	non-specific	270623	546	738	2.1915e-46	166.56	cd00192	PTKc	C	cl21453
														Q#6 - >GWHPAOTB000876	non-specific	197581	543	738	2.64562e-46	166.167	smart00219	TyrKc	C	cl21453
														Q#6 - >GWHPAOTB000876	non-specific	270916	546	741	1.23906e-44	161.6	cd14014	STKc_PknB_like	C	cl21453
														Q#6 - >GWHPAOTB000876	non-specific	429616	543	738	3.389e-44	160.354	pfam07714	Pkinase_Tyr	C	cl21453
														Q#6 - >GWHPAOTB000876	non-specific	270622	548	736	3.43248e-44	158.588	cd00180	PKc	-	cl21453
														Q#6 - >GWHPAOTB000876	non-specific	214567	543	741	5.98566e-44	159.232	smart00220	S_TKc	C	cl21453
														Q#6 - >GWHPAOTB000876	non-specific	425449	543	804	3.91446e-40	148.526	pfam00069	Pkinase	-	cl21453
														Q#6 - >GWHPAOTB000876	non-specific	270880	548	738	3.1044e-39	146.444	cd13978	STKc_RIP	C	cl21453
														Q#6 - >GWHPAOTB000876	non-specific	270963	547	741	1.7317e-36	138.295	cd14061	STKc_MLK	C	cl21453
														Q#6 - >GWHPAOTB000876	non-specific	270692	543	745	1.24696e-35	135.793	cd05122	PKc_STE	C	cl21453
														Q#6 - >GWHPAOTB000876	non-specific	178695	35	463	3.36778e-33	136.099	PLN03150	PLN03150	-	cl31977
														Q#6 - >GWHPAOTB000876	superfamily	178695	35	463	3.36778e-33	136.099	cl31977	PLN03150 superfamily	-	-
														Q#6 - >GWHPAOTB000876	non-specific	270783	546	742	5.30346e-33	128.022	cd06606	STKc_MAPKKK	C	cl21453
														Q#6 - >GWHPAOTB000876	non-specific	270960	548	740	7.21582e-33	127.553	cd14058	STKc_TAK1	C	cl21453
														Q#6 - >GWHPAOTB000876	non-specific	270967	548	741	1.149e-32	127.222	cd14065	PKc_LIMK_like	C	cl21453
														Q#6 - >GWHPAOTB000876	specific	223589	543	804	2.97316e-31	126.78	COG0515	SPS1	C	cl43163
														Q#6 - >GWHPAOTB000876	superfamily	223589	543	804	2.97316e-31	126.78	cl43163	SPS1 superfamily	C	-
														Q#6 - >GWHPAOTB000876	non-specific	270955	550	738	3.4468e-31	123.977	cd14053	STKc_ACVR2	C	cl21453
														Q#6 - >GWHPAOTB000876	non-specific	270635	543	738	9.153e-31	121.689	cd05039	PTKc_Csk_like	C	cl21453
														Q#6 - >GWHPAOTB000876	non-specific	270881	544	749	9.20534e-30	119.025	cd13979	STKc_Mos	-	cl21453
														Q#6 - >GWHPAOTB000876	non-specific	271048	547	738	1.09587e-29	118.987	cd14146	STKc_MLK4	C	cl21453
														Q#6 - >GWHPAOTB000876	non-specific	271050	547	738	1.36425e-29	118.165	cd14148	STKc_MLK2	C	cl21453
														Q#6 - >GWHPAOTB000876	non-specific	270855	546	741	1.81078e-29	117.949	cd08215	STKc_Nek	C	cl21453
														Q#6 - >GWHPAOTB000876	non-specific	270928	546	740	1.94528e-29	118.482	cd14026	STKc_RIP2	C	cl21453
														Q#6 - >GWHPAOTB000876	non-specific	270630	546	737	2.12771e-29	117.384	cd05034	PTKc_Src_like	C	cl21453
														Q#6 - >GWHPAOTB000876	non-specific	270687	543	733	2.50709e-29	117.577	cd05117	STKc_CAMK	C	cl21453
														Q#6 - >GWHPAOTB000876	non-specific	270693	548	741	4.62163e-29	116.462	cd05123	STKc_AGC	C	cl21453
														Q#6 - >GWHPAOTB000876	non-specific	270885	544	740	4.76963e-29	116.556	cd13983	STKc_WNK	C	cl21453
														Q#6 - >GWHPAOTB000876	non-specific	270962	549	738	5.54846e-29	116.21	cd14060	STKc_MLTK	C	cl21453
														Q#6 - >GWHPAOTB000876	non-specific	271059	550	747	5.62575e-29	117.63	cd14157	STKc_IRAK2	C	cl21453
														Q#6 - >GWHPAOTB000876	non-specific	271047	531	738	8.57484e-29	116.295	cd14145	STKc_MLK1	C	cl21453
														Q#6 - >GWHPAOTB000876	non-specific	270634	544	738	9.42323e-29	116.712	cd05038	PTKc_Jak_rpt2	C	cl21453
														Q#6 - >GWHPAOTB000876	non-specific	270642	543	738	1.08782e-28	116.321	cd05048	PTKc_Ror	C	cl21453
														Q#6 - >GWHPAOTB000876	non-specific	132954	542	735	3.9804e-28	114.226	cd06623	PKc_MAPKK_plant_like	C	cl21453
														Q#6 - >GWHPAOTB000876	non-specific	270956	547	736	5.35026e-28	114.766	cd14054	STKc_BMPR2_AMHR2	C	cl21453
														Q#6 - >GWHPAOTB000876	non-specific	271057	548	738	7.0326e-28	113.339	cd14155	PKc_TESK	C	cl21453
														Q#6 - >GWHPAOTB000876	non-specific	270900	547	738	8.41968e-28	114.073	cd13998	STKc_TGFbR-like	C	cl21453
														Q#6 - >GWHPAOTB000876	non-specific	271056	548	737	9.68382e-28	113.372	cd14154	STKc_LIMK	C	cl21453
														Q#6 - >GWHPAOTB000876	non-specific	270797	548	746	2.49765e-27	111.548	cd06627	STKc_Cdc7_like	C	cl21453
														Q#6 - >GWHPAOTB000876	non-specific	270637	548	739	4.68237e-27	110.611	cd05041	PTKc_Fes_like	C	cl21453
[truncated: 135,346 more rows]
