# Supplementary material for: Genomic Survey of LRR-RLK Genes in Eriobotrya japonica and Their Expression Patterns Responding to Environmental Stresses
Source: Plants (Basel). 2024 Aug 27;13(17):2387. doi: 10.3390/plants13172387 (PMC11397332; doi:10.3390/plants13172387)
Supplement: Supplementary file 1 [file plants-13-02387-s001.zip › Supplementary Tables/Supplementary File S2.xlsx]

## Sheet: Sheet1
Supplementary File S3. the Eriobotrya japonica genome resource for known PKs and identified 1829 typical PKs (Supplementary File S2). After removing redundant and overlapping sequences from the BLAST search, a total of 283 EjLRR-RLK protein sequences remained.
	Gene ID	Protein ID	Accession name	Gene Name	Chromosome Name/ ID		Chromosome location		Protein Length	Isoelectric point (PI)	Subcellular Localization	Group Color
Group							StartPos.	EndPos.
I-1	GWHGAOTB018442	GWHPAOTB018442	EVM0041294.1	EjapI-1	GWHAOTB00000021	Chromosome 6	7152365	7152694	930	6.82	cell membrane	27158119
	GWHGAOTB010713	GWHPAOTB010713	EVM0036331.1	EjapI-2	GWHAOTB00000019	Chromosome 3	7376302	7376529	868	6.75	cell membrane	27158119
	GWHGAOTB010711	GWHPAOTB010711	EVM0022613.1	EjapI-3	GWHAOTB00000019	Chromosome 3	7356925	7357075	892	8.27	cell membrane	27158119
	GWHGAOTB036066	GWHPAOTB036066	EVM0041897.1	EjapI-4	GWHAOTB00000028	Chromosome 13	20901598	20901927	918	5.97	cell membrane	27158119
	GWHGAOTB036064	GWHPAOTB036064	EVM0003582.1	EjapI-5	GWHAOTB00000028	Chromosome 13	20876928	20877007	782	4.91	cell membrane	27158119
	GWHGAOTB020663	GWHPAOTB020663	EVM0022992.1	EjapI-6	GWHAOTB00000022	Chromosome 7	11313110	11313176	922	5.65	cell membrane	27158119
	GWHGAOTB025962	GWHPAOTB025962	EVM0016105.1	EjapI-7	GWHAOTB00000024	Chromosome 9	4947854	4947920	810	4.76	cell membrane	27158119
	GWHGAOTB001480	GWHPAOTB001480	EVM0007764.1	EjapI-8	GWHAOTB00000855	Contig01309	2167	2214	296	5.58	nucleus	27158119
	GWHGAOTB025971	GWHPAOTB025971	EVM0041824.1	EjapI-9	GWHAOTB00000024	Chromosome 9	5050970	5051429	892	4.95	cell membrane	27158119
	GWHGAOTB025966	GWHPAOTB025966	EVM0041936.1	EjapI-10	GWHAOTB00000024	Chromosome 9	4993534	4993993	843	6.07	cell membrane	27158119
	GWHGAOTB001481	GWHPAOTB001481	EVM0021404.1	EjapI-11	GWHAOTB00000855	Contig01309	6617	6695	848	6.09	cell membrane	27158119
	GWHGAOTB034200	GWHPAOTB034200	EVM0031813.1	EjapI-12	GWHAOTB00000027	Chromosome 12	20460188	20460278	745	8.05	cell membrane	27158119
	GWHGAOTB034182	GWHPAOTB034182	EVM0011111.1	EjapI-13	GWHAOTB00000027	Chromosome 12	20071180	20071264	879	6.28	cell membrane	27158119
	GWHGAOTB037993	GWHPAOTB037993	EVM0029377.1	EjapI-14	GWHAOTB00000029	Chromosome 14	17453463	17453850	826	6.55	cell membrane	27158119
	GWHGAOTB002638	GWHPAOTB002638	EVM0041927.1	EjapI-15	GWHAOTB00001321	Contig02435	31333	31720	894	6.69	cell membrane	27158119
	GWHGAOTB037996	GWHPAOTB037996	EVM0014747.1	EjapI-16	GWHAOTB00000029	Chromosome 14	17510775	17510910	874	6.4	cell membrane	27158119
	GWHGAOTB037994	GWHPAOTB037994	EVM0025257.1	EjapI-17	GWHAOTB00000029	Chromosome 14	17474201	17474588	877	6.41	cell membrane	27158119
	GWHGAOTB016680	GWHPAOTB016680	EVM0023932.1	EjapI-18	GWHAOTB00000020	Chromosome 5	27968407	27968542	834	6.7	cell membrane	27158119
	GWHGAOTB000876	GWHPAOTB000876	EVM0012264.1	EjapI-19	GWHAOTB00000495	Contig00840	89620	89716	825	6.36	cell membrane	27158119
I-2	GWHGAOTB039000	GWHPAOTB039000	EVM0036871.1	EjapI-2.1	GWHAOTB00000029	Chromosome 14	29865165	29865490	423	8.3	cell membrane	27158119
	GWHGAOTB014854	GWHPAOTB014854	EVM0020599.1	EjapI-2.2	GWHAOTB00001772	Chromosome 4	38834694	38835043	409	9.05	cell membrane	27158119
	GWHGAOTB006895	GWHPAOTB006895	EVM0016756.1	EjapI-2.3	GWHAOTB00000017	Chromosome 1	47510017	47510381	432	7.57	cell membrane	27158119
	GWHGAOTB031297	GWHPAOTB031297	EVM0001685.1	EjapI-2.4	GWHAOTB00000026	Chromosome 11	10470767	10471080	429	8.64	cell membrane	27158119
	GWHGAOTB016824	GWHPAOTB016824	EVM0017502.1	EjapI-2.5	GWHAOTB00000020	Chromosome 5	29947592	29947924	429	8.64	cell membrane	27158119
II	GWHGAOTB014542	GWHPAOTB014542	EVM0007862.1	EjapII-1	GWHAOTB00001772	Chromosome 4	35986608	35986928	625	7.72	cell membrane	117112179
	GWHGAOTB010616	GWHPAOTB010616	EVM0036940.1	EjapII-2	GWHAOTB00000019	Chromosome 3	6381884	6382007	631	7.04	cell membrane	117112179
	GWHGAOTB002630	GWHPAOTB002630	EVM0032005.1	EjapII-3	GWHAOTB00000287	Contig02422	7649	7727	638	7.14	cell membrane	117112179
	GWHGAOTB038973	GWHPAOTB038973	EVM0018266.1	EjapII-4	GWHAOTB00000029	Chromosome 14	29656493	29656634	636	7.39	cell membrane	117112179
	GWHGAOTB033331	GWHPAOTB033331	EVM0033057.1	EjapII-5	GWHAOTB00000027	Chromosome 12	6197420	6197740	636	7.89	cell membrane	117112179
	GWHGAOTB017990	GWHPAOTB017990	EVM0028428.1	EjapII-6	GWHAOTB00000021	Chromosome 6	3324941	3325043	624	7.81	cell membrane	117112179
	GWHGAOTB010269	GWHPAOTB010269	EVM0033539.1	EjapII-7	GWHAOTB00000019	Chromosome 3	3540668	3540988	624	8.09	cell membrane	117112179
	GWHGAOTB041900	GWHPAOTB041900	EVM0033868.1	EjapII-8	GWHAOTB00000031	Chromosome 16	13622807	13623121	610	5.45	cell membrane	117112179
	GWHGAOTB004438	GWHPAOTB004438	EVM0038020.1	EjapII-9	GWHAOTB00000017	Chromosome 1	6797381	6797471	626	5.67	cell membrane	117112179
	GWHGAOTB012625	GWHPAOTB012625	EVM0035750.1	EjapII-10	GWHAOTB00001772	Chromosome 4	6231502	6231592	615	5.8	cell membrane	117112179
	GWHGAOTB003954	GWHPAOTB003954	EVM0002718.1	EjapII-11	GWHAOTB00000432	Contig03568	13349	13663	626	5.52	cell membrane	117112179
	GWHGAOTB043874	GWHPAOTB043874	EVM0020479.1	EjapII-12	GWHAOTB00000032	Chromosome 17	2929450	2929764	617	5.25	cell membrane	117112179
	GWHGAOTB007414	GWHPAOTB007414	EVM0023006.1	EjapII-13	GWHAOTB00000018	Chromosome 2	4288335	4288649	617	5.49	cell membrane	117112179
	GWHGAOTB007409	GWHPAOTB007409	EVM0008080.1	EjapII-14	GWHAOTB00000018	Chromosome 2	4214950	4215201	608	6.08	cell membrane	117112179
III	GWHGAOTB041765	GWHPAOTB041765	EVM0019151.1	EjapIII-1	GWHAOTB00000031	Chromosome 16	7729170	7729747	1063	#N/A	cell membrane	102,166,30
	GWHGAOTB014313	GWHPAOTB014313	EVM0008700.1	EjapIII-2	GWHAOTB00001772	Chromosome 4	33748079	33748662	1053	#N/A	cell membrane	102,166,30
	GWHGAOTB006423	GWHPAOTB006423	EVM0037301.1	EjapIII-3	GWHAOTB00000017	Chromosome 1	43192908	43193491	1063	#N/A	cell membrane	102,166,30
	GWHGAOTB042974	GWHPAOTB042974	EVM0039331.1	EjapIII-4	GWHAOTB00000031	Chromosome 16	29277846	29278462	785	6.97	cell membrane	102,166,30
	GWHGAOTB028584	GWHPAOTB028584	EVM0041882.1	EjapIII-5	GWHAOTB00000025	Chromosome 10	6338798	6340634	817	8.68	cell membrane	102,166,30
	GWHGAOTB036519	GWHPAOTB036519	EVM0019250.1	EjapIII-6	GWHAOTB00000028	Chromosome 13	27745077	27746937	829	8.57	cell membrane	102,166,30
	GWHGAOTB020270	GWHPAOTB020270	EVM0035180.1	EjapIII-7	GWHAOTB00000022	Chromosome 7	4670301	4672164	830	8.2	cell membrane	102,166,30
	GWHGAOTB043083	GWHPAOTB043083	EVM0035078.1	EjapIII-8	GWHAOTB00000031	Chromosome 16	30152949	30153432	361	6.95	cell membrane	102,166,30
	GWHGAOTB043078	GWHPAOTB043078	EVM0011161.1	EjapIII-9	GWHAOTB00000031	Chromosome 16	30127144	30127742	361	6.23	cell membrane	102,166,30
	GWHGAOTB005671	GWHPAOTB005671	EVM0002726.1	EjapIII-10	GWHAOTB00000017	Chromosome 1	34117482	34118122	672	6.67	cell membrane	102,166,30
	GWHGAOTB000681	GWHPAOTB000681	EVM0028707.1	EjapIII-11	GWHAOTB00000423	Contig00558	64932	66315	674	6.51	cell membrane	102,166,30
	GWHGAOTB000370	GWHPAOTB000370	EVM0022052.1	EjapIII-12	GWHAOTB00000399	Contig00307	47861	48476	664	6.38	cell membrane	102,166,30
	GWHGAOTB004919	GWHPAOTB004919	EVM0030025.1	EjapIII-13	GWHAOTB00000017	Chromosome 1	22844437	22845122	777	7.26	cell membrane	102,166,30
	GWHGAOTB026831	GWHPAOTB026831	EVM0025754.1	EjapIII-14	GWHAOTB00000024	Chromosome 9	15146262	15146944	785	7.72	cell membrane	102,166,30
	GWHGAOTB008461	GWHPAOTB008461	EVM0026963.1	EjapIII-15	GWHAOTB00000018	Chromosome 2	28648663	28650331	783	6.91	cell membrane	102,166,30
	GWHGAOTB034763	GWHPAOTB034763	EVM0017869.1	EjapIII-17	GWHAOTB00000027	Chromosome 12	29626166	29627054	689	8.11	cell membrane	102,166,30
	GWHGAOTB010108	GWHPAOTB010108	EVM0035324.1	EjapIII-18	GWHAOTB00000019	Chromosome 3	2296065	2296738	716	6.83	cell membrane	102,166,30
	GWHGAOTB018504	GWHPAOTB018504	EVM0043594.1	EjapIII-19	GWHAOTB00000021	Chromosome 6	7776933	7778451	717	6.95	cell membrane	102,166,30
	GWHGAOTB010782	GWHPAOTB010782	EVM0025091.1	EjapIII-20	GWHAOTB00000019	Chromosome 3	8174715	8176233	717	6.77	cell membrane	102,166,30
	GWHGAOTB035547	GWHPAOTB035547	EVM0024310.1	EjapIII-21	GWHAOTB00000028	Chromosome 13	7631973	7632610	651	8.21	cell membrane	102,166,30
	GWHGAOTB025079	GWHPAOTB025079	EVM0011090.1	EjapIII-22	GWHAOTB00000023	Chromosome 8	35908746	35908841	587	7.77	cell membrane	102,166,30
	GWHGAOTB017627	GWHPAOTB017627	EVM0030307.1	EjapIII-23	GWHAOTB00000021	Chromosome 6	502649	503307	651	8.59	cell membrane	102,166,30
	GWHGAOTB009895	GWHPAOTB009895	EVM0017160.1	EjapIII-24	GWHAOTB00000019	Chromosome 3	573766	574424	667	8.2	cell membrane	102,166,30
	GWHGAOTB026816	GWHPAOTB026816	EVM0008075.1	EjapIII-25	GWHAOTB00000024	Chromosome 9	15016135	15016697	650	7.2	cell membrane	102,166,30
	GWHGAOTB044901	GWHPAOTB044901	EVM0024294.1	EjapIII-26	GWHAOTB00000032	Chromosome 17	24161462	24162057	664	8.59	cell membrane	102,166,30
	GWHGAOTB023037	GWHPAOTB023037	EVM0023036.1	EjapIII-27	GWHAOTB00000023	Chromosome 8	5251245	5251837	620	8.26	cell membrane	102,166,30
	GWHGAOTB023029	GWHPAOTB023029	EVM0000100.1	EjapIII-28	GWHAOTB00000023	Chromosome 8	5202239	5202837	665	7.23	cell membrane	102,166,30
	GWHGAOTB026175	GWHPAOTB026175	EVM0020639.1	EjapIII-29	GWHAOTB00000024	Chromosome 9	6933877	6934445	664	7.37	cell membrane	102,166,30
	GWHGAOTB008991	GWHPAOTB008991	EVM0031413.1	EjapIII-30	GWHAOTB00000018	Chromosome 2	36268668	36269236	645	6.92	cell membrane	102,166,30
	GWHGAOTB044660	GWHPAOTB044660	EVM0003604.1	EjapIII-31	GWHAOTB00000032	Chromosome 17	20532303	20532973	644	7.46	cell membrane	102,166,30
	GWHGAOTB023260	GWHPAOTB023260	EVM0021134.1	EjapIII-32	GWHAOTB00000023	Chromosome 8	7255515	7256190	647	7.9	cell membrane	102,166,30
	GWHGAOTB038294	GWHPAOTB038294	EVM0028061.1	EjapIII-33	GWHAOTB00000029	Chromosome 14	22264443	22265160	677	7.23	cell membrane	102,166,30
	GWHGAOTB034057	GWHPAOTB034057	EVM0023233.1	EjapIII-34	GWHAOTB00000027	Chromosome 12	16505034	16505745	675	6.92	cell membrane	102,166,30
	GWHGAOTB019445	GWHPAOTB019445	EVM0003770.1	EjapIII-35	GWHAOTB00000021	Chromosome 6	21215116	21215509	635	8.12	cell membrane	102,166,30
	GWHGAOTB011769	GWHPAOTB011769	EVM0008805.1	EjapIII-36	GWHAOTB00000019	Chromosome 3	24076135	24076550	544	9.04	cell membrane	102,166,30
	GWHGAOTB003171	GWHPAOTB003171	EVM0029727.1	EjapIII-37	GWHAOTB00000271	Contig02924	28967	29074	625	9.1	cell membrane	102,166,30
	GWHGAOTB002336	GWHPAOTB002336	EVM0042936.1	EjapIII-38	GWHAOTB00000637	Contig02195	14998	15264	655	8.69	cell membrane	102,166,30
	GWHGAOTB035853	GWHPAOTB035853	EVM0006805.1	EjapIII-39	GWHAOTB00000028	Chromosome 13	16351034	16352408	682	7.5	cell membrane	102,166,30
	GWHGAOTB024790	GWHPAOTB024790	EVM0006957.1	EjapIII-40	GWHAOTB00000023	Chromosome 8	27121542	27122212	399	7.2	cell membrane	102,166,30
	GWHGAOTB037398	GWHPAOTB037398	EVM0043094.1	EjapIII-41	GWHAOTB00000029	Chromosome 14	3492162	3492763	618	7.11	cell membrane	102,166,30
	GWHGAOTB039649	GWHPAOTB039649	EVM0035835.1	EjapIII-42	GWHAOTB00000030	Chromosome 15	868640	869987	655	8.27	cell membrane	102,166,30
	GWHGAOTB025321	GWHPAOTB025321	EVM0016013.1	EjapIII-43	GWHAOTB00000023	Chromosome 8	39401321	39401940	648	8.45	cell membrane	102,166,30
	GWHGAOTB023958	GWHPAOTB023958	EVM0003643.1	EjapIII-44	GWHAOTB00000023	Chromosome 8	14192877	14193541	653	9.09	cell membrane	102,166,30
	GWHGAOTB025727	GWHPAOTB025727	EVM0006713.1	EjapIII-45	GWHAOTB00000024	Chromosome 9	2735936	2736603	639	8.55	cell membrane	102,166,30
	GWHGAOTB002909	GWHPAOTB002909	EVM0035478.1	EjapIII-46	GWHAOTB00000830	Contig02691	16232	17528	560	10.1	cell membrane	102,166,30
	GWHGAOTB043360	GWHPAOTB043360	EVM0000416.1	EjapIII-47	GWHAOTB00000031	Chromosome 16	32440440	32441649	624	8.61	cell membrane	102,166,30
	GWHGAOTB028102	GWHPAOTB028102	EVM0017631.1	EjapIII-48	GWHAOTB00000025	Chromosome 10	2033746	2034410	629	7.16	cell membrane	102,166,30
	GWHGAOTB040775	GWHPAOTB040775	EVM0035064.1	EjapIII-49	GWHAOTB00000030	Chromosome 15	12840526	12841181	629	7.42	cell membrane	102,166,30
	GWHGAOTB024585	GWHPAOTB024585	EVM0010424.1	EjapIII-50	GWHAOTB00000023	Chromosome 8	22644439	22645094	654	7.67	cell membrane	102,166,30
	GWHGAOTB028511	GWHPAOTB028511	EVM0025082.1	EjapIII-51	GWHAOTB00000025	Chromosome 10	5761299	5761723	612	8.3	cell membrane	102,166,30
	GWHGAOTB043039	GWHPAOTB043039	EVM0005743.1	EjapIII-52	GWHAOTB00000031	Chromosome 16	29796332	29796945	635	8.24	cell membrane	102,166,30
	GWHGAOTB043038	GWHPAOTB043038	EVM0007856.1	EjapIII-53	GWHAOTB00000031	Chromosome 16	29789295	29789904	609	8.62	cell membrane	102,166,30
	GWHGAOTB020162	GWHPAOTB020162	EVM0016607.1	EjapIII-54	GWHAOTB00000022	Chromosome 7	3268604	3269864	638	8.33	cell membrane	102,166,30
	GWHGAOTB000933	GWHPAOTB000933	EVM0026950.1	EjapIII-55	GWHAOTB00001267	Contig00886	30266	31526	638	7.91	cell membrane	102,166,30
	GWHGAOTB021931	GWHPAOTB021931	EVM0032281.1	EjapIII-56	GWHAOTB00000022	Chromosome 7	34488623	34489230	625	9.14	cell membrane	102,166,30
	GWHGAOTB015448	GWHPAOTB015448	EVM0014082.1	EjapIII-57	GWHAOTB00000020	Chromosome 5	3585374	3586652	613	8.57	cell membrane	102,166,30
V	GWHGAOTB014766	GWHPAOTB014766	EVM0025845.1	EjapV-1	GWHAOTB00001772	Chromosome 4	37891682	37891781	749	6.51	cell membrane	230,171,2
	GWHGAOTB006804	GWHPAOTB006804	EVM0008638.1	EjapV-2	GWHAOTB00000017	Chromosome 1	46606318	46606417	787	5.8	cell membrane	230,171,2
	GWHGAOTB033437	GWHPAOTB033437	EVM0008063.1	EjapV-3	GWHAOTB00000027	Chromosome 12	7419813	7419933	796	7.7	cell membrane	230,171,2
	GWHGAOTB038871	GWHPAOTB038871	EVM0023928.4	EjapV-4	GWHAOTB00000029	Chromosome 14	28512624	28512731	797	7.12	cell membrane	230,171,2
	GWHGAOTB025105	GWHPAOTB025105	EVM0018417.1	EjapV-5	GWHAOTB00000023	Chromosome 8	36304342	36304518	709	6.95	cell membrane	230,171,2
	GWHGAOTB007023	GWHPAOTB007023	EVM0004729.1	EjapV-6	GWHAOTB00000017	Chromosome 1	48413776	48413896	718	6.95	cell membrane	230,171,2
	GWHGAOTB014991	GWHPAOTB014991	EVM0039272.1	EjapV-7	GWHAOTB00001772	Chromosome 4	39945686	39945835	706	6.61	cell membrane	230,171,2
	GWHGAOTB014963	GWHPAOTB014963	EVM0037789.1	EjapV-8	GWHAOTB00001772	Chromosome 4	39770012	39770132	716	6.83	cell membrane	230,171,2
	GWHGAOTB038254	GWHPAOTB038254	EVM0039463.1	EjapV-9	GWHAOTB00000029	Chromosome 14	21509987	21510139	714	6.42	cell membrane	230,171,2
	GWHGAOTB034021	GWHPAOTB034021	EVM0033748.1	EjapV-10	GWHAOTB00000027	Chromosome 12	15613056	15613208	716	5.48	cell membrane	230,171,2
	GWHGAOTB038285	GWHPAOTB038285	EVM0032666.1	EjapV-11	GWHAOTB00000029	Chromosome 14	22093219	22093392	697	9.77	cell membrane	230,171,2
	GWHGAOTB034045	GWHPAOTB034045	EVM0010540.1	EjapV-12	GWHAOTB00000027	Chromosome 12	16138822	16138912	687	9.53	cell membrane	230,171,2
VI-1	GWHGAOTB010460	GWHPAOTB010460	EVM0038764.1	EjapVI-1.1	GWHAOTB00000019	Chromosome 3	4969924	4970157	706	9.18	cell membrane	62,57,56
	GWHGAOTB010443	GWHPAOTB010443	EVM0002656.1	EjapVI-1.2	GWHAOTB00000019	Chromosome 3	4834582	4834815	733	9.38	cell membrane	62,57,56
	GWHGAOTB018251	GWHPAOTB018251	EVM0026299.1	EjapVI-1.3	GWHAOTB00000021	Chromosome 6	5392440	5392519	718	9.47	cell membrane	62,57,56
	GWHGAOTB001330	GWHPAOTB001330	EVM0043200.1	EjapVI-1.4	GWHAOTB00000596	Contig01183	22572	22805	691	8.77	cell membrane	62,57,56
	GWHGAOTB040384	GWHPAOTB040384	EVM0001195.1	EjapVI-1.5	GWHAOTB00000030	Chromosome 15	7495231	7496524	743	7.35	cell membrane	62,57,56
	GWHGAOTB004058	GWHPAOTB004058	EVM0011984.1	EjapVI-1.6	GWHAOTB00001517	Contig03640	109424	110717	747	8.11	cell membrane	62,57,56
	GWHGAOTB039459	GWHPAOTB039459	EVM0026045.1	EjapVI-1.7	GWHAOTB00000029	Chromosome 14	33724091	33725447	771	8.28	cell membrane	62,57,56
	GWHGAOTB032783	GWHPAOTB032783	EVM0010129.1	EjapVI-1.8	GWHAOTB00000027	Chromosome 12	954280	954546	785	7.85	cell membrane	62,57,56
	GWHGAOTB030098	GWHPAOTB030098	EVM0015849.1	EjapVI-1.9	GWHAOTB00000025	Chromosome 10	33767794	33769156	795	8.23	cell membrane	62,57,56
	GWHGAOTB027410	GWHPAOTB027410	EVM0039636.1	EjapVI-1.10	GWHAOTB00000024	Chromosome 9	29226076	29227459	797	9.16	cell membrane	62,57,56
	GWHGAOTB009764	GWHPAOTB009764	EVM0005876.1	EjapVI-1.11	GWHAOTB00000018	Chromosome 2	44217857	44218129	737	7.66	cell membrane	62,57,56
	GWHGAOTB035109	GWHPAOTB035109	EVM0037056.1	EjapVI-1.12	GWHAOTB00000028	Chromosome 13	970890	971796	776	8.66	cell membrane	62,57,56
	GWHGAOTB000977	GWHPAOTB000977	EVM0011072.1	EjapVI-1.13	GWHAOTB00000183	Contig00914	24866	25000	673	9.55	cell membrane	62,57,56
VI-2	GWHGAOTB040949	GWHPAOTB040949	EVM0011184.1	EjapVI-2.1	GWHAOTB00000030	Chromosome 15	16408257	16408502	661	5.92	cell membrane	228,26,28
	GWHGAOTB024737	GWHPAOTB024737	EVM0030608.1	EjapVI-2.2	GWHAOTB00000023	Chromosome 8	25979732	25979819	661	6.27	cell membrane	228,26,28
	GWHGAOTB014553	GWHPAOTB014553	EVM0008258.1	EjapVI-2.3	GWHAOTB00001772	Chromosome 4	36106783	36107037	697	6.21	cell membrane	228,26,28
	GWHGAOTB006603	GWHPAOTB006603	EVM0036443.3	EjapVI-2.4	GWHAOTB00000017	Chromosome 1	44814340	44814594	710	5.73	cell membrane	228,26,28
	GWHGAOTB042930	GWHPAOTB042930	EVM0008121.1	EjapVI-2.5	GWHAOTB00000031	Chromosome 16	28938095	28938209	628	5.14	cell membrane	228,26,28
	GWHGAOTB021781	GWHPAOTB021781	EVM0020832.1	EjapVI-2.6	GWHAOTB00000022	Chromosome 7	32964522	32965120	711	5.32	cell membrane	228,26,28
	GWHGAOTB015557	GWHPAOTB015557	EVM0031670.1	EjapVI-2.7	GWHAOTB00000020	Chromosome 5	4748136	4748256	709	5.92	cell membrane	228,26,28
VII-1	GWHGAOTB041099	GWHPAOTB041099	EVM0033118.1	EjapVII-1.1	GWHAOTB00000030	Chromosome 15	22515990	22517161	885	6.31	cell membrane	55126184
	GWHGAOTB031825	GWHPAOTB031825	EVM0043075.1	EjapVII-1.2	GWHAOTB00000026	Chromosome 11	25551683	25552854	885	6.45	cell membrane	55126184
	GWHGAOTB020108	GWHPAOTB020108	EVM0003197.1	EjapVII-1.3	GWHAOTB00000022	Chromosome 7	2702499	2704051	1009	6.92	cell membrane	55126184
	GWHGAOTB028530	GWHPAOTB028530	EVM0024057.1	EjapVII-1.4	GWHAOTB00000025	Chromosome 10	5906062	5906178	951	6.36	cell membrane	55126184
	GWHGAOTB020192	GWHPAOTB020192	EVM0004727.1	EjapVII-1.5	GWHAOTB00000022	Chromosome 7	3524501	3525954	965	5.28	cell membrane	55126184
	GWHGAOTB036614	GWHPAOTB036614	EVM0012621.1	EjapVII-1.6	GWHAOTB00000028	Chromosome 13	29049730	29049788	900	5.61	cell membrane	55126184
	GWHGAOTB036610	GWHPAOTB036610	EVM0040549.1	EjapVII-1.7	GWHAOTB00000028	Chromosome 13	29017202	29018645	965	5.13	cell membrane	55126184
VII-2	GWHGAOTB014549	GWHPAOTB014549	EVM0026469.1	EjapVII-2.1	GWHAOTB00001772	Chromosome 4	36055824	36056482	610	9	cell membrane	55126184
	GWHGAOTB006597	GWHPAOTB006597	EVM0007461.1	EjapVII-2.2	GWHAOTB00000017	Chromosome 1	44767211	44767869	593	9.07	cell membrane	55126184
	GWHGAOTB025497	GWHPAOTB025497	EVM0015481.1	EjapVII-2.3	GWHAOTB00000024	Chromosome 9	779154	781739:	861	6.71	cell membrane	55126184
	GWHGAOTB023712	GWHPAOTB023712	EVM0006744.1	EjapVII-2.4	GWHAOTB00000023	Chromosome 8	11399111	11401693:	860	6.14	cell membrane	55126184
VII-3	GWHGAOTB045346	GWHPAOTB045346	EVM0042003.1	EjapVII-3.1	GWHAOTB00000032	Chromosome 17	28847407	28850832:	1141	6.25	cell membrane	152,78,163
	GWHGAOTB045345	GWHPAOTB045345	EVM0028535.1	EjapVII-3.2	GWHAOTB00000032	Chromosome 17	28836646	28840068:	1140	#N/A	cell membrane	152,78,163
VIII-1	GWHGAOTB032155	GWHPAOTB032155	EVM0025254.1	EjapVIII-1.1	GWHAOTB00000026	Chromosome 11	31067017	31067110	951	6.97	cell membrane	247129191
	GWHGAOTB036635	GWHPAOTB036635	EVM0014365.1	EjapVIII-1.2	GWHAOTB00000028	Chromosome 13	29310691	29310784	925	8.27	cell membrane	247129191
	GWHGAOTB038894	GWHPAOTB038894	EVM0004271.1	EjapVIII-1.3	GWHAOTB00000029	Chromosome 14	28746340	28746681	922	8.16	cell membrane	247129191
	GWHGAOTB038891	GWHPAOTB038891	EVM0002128.1	EjapVIII-1.4	GWHAOTB00000029	Chromosome 14	28705956	28706297	947	8.38	cell membrane	247129191
	GWHGAOTB021952	GWHPAOTB021952	EVM0015762.2	EjapVIII-1.5	GWHAOTB00000022	Chromosome 7	34671731	34672078	955	6.63	cell membrane	247129191
	GWHGAOTB021939	GWHPAOTB021939	EVM0003450.4	EjapVIII-1.6	GWHAOTB00000022	Chromosome 7	34586214	34586322	953	6.97	cell membrane	247129191
	GWHGAOTB015439	GWHPAOTB015439	EVM0033572.1	EjapVIII-1.7	GWHAOTB00000020	Chromosome 5	3470094	3470429	940	6.34	cell membrane	247129191
	GWHGAOTB015419	GWHPAOTB015419	EVM0013720.1	EjapVIII-1.8	GWHAOTB00000020	Chromosome 5	3257982	3258329	957	6.82	cell membrane	247129191
IX	GWHGAOTB020024	GWHPAOTB020024	EVM0003028.1	EjapIX-1	GWHAOTB00000022	Chromosome 7	1666230	1668182:	650	7.91	cell membrane	0,0,0
	GWHGAOTB020022	GWHPAOTB020022	EVM0040455.1	EjapIX-2	GWHAOTB00000022	Chromosome 7	1641221	1643323:	700	8.58	cell membrane	0,0,0
	GWHGAOTB035386	GWHPAOTB035386	EVM0040406.1	EjapIX-3	GWHAOTB00000028	Chromosome 13	4598522	4599030	947	6.06	cell membrane	0,0,0
	GWHGAOTB020890	GWHPAOTB020890	EVM0034737.1	EjapIX-4	GWHAOTB00000022	Chromosome 7	18495492	18495610	794	6.78	cell membrane	0,0,0
	GWHGAOTB016316	GWHPAOTB016316	EVM0036558.2	EjapIX-5	GWHAOTB00000020	Chromosome 5	18148337	18148845	976	6.34	cell membrane	0,0,0
Xa	GWHGAOTB013570	GWHPAOTB013570	EVM0003884.1	EjapXa-1	GWHAOTB00001772	Chromosome 4	24542147	24543007	626	7.46	cell membrane	0,153,153
	GWHGAOTB005475	GWHPAOTB005475	EVM0034948.1	EjapXa-2	GWHAOTB00000017	Chromosome 1	31723179	31724207	629	8.05	cell membrane	0,153,153
	GWHGAOTB039278	GWHPAOTB039278	EVM0024457.1	EjapXa-3	GWHAOTB00000029	Chromosome 14	32359372	32361177:	601	7.32	cell membrane	0,153,153
	GWHGAOTB033027	GWHPAOTB033027	EVM0010749.1	EjapXa-4	GWHAOTB00000027	Chromosome 12	3008960	3009448	587	6.51	cell membrane	0,153,153
	GWHGAOTB000347	GWHPAOTB000347	EVM0010590.1	EjapXa-5	GWHAOTB00001146	Contig00286	21094	21142	499	6.87	cell membrane	0,153,153
	GWHGAOTB018267	GWHPAOTB018267	EVM0022120.1	EjapXa-6	GWHAOTB00000021	Chromosome 6	5547732	5549741:	669	7.07	cell membrane	0,153,153
	GWHGAOTB010507	GWHPAOTB010507	EVM0006848.1	EjapXa-7	GWHAOTB00000019	Chromosome 3	5424596	5426419:	607	6.91	cell membrane	0,153,153
Xb-1	GWHGAOTB034026	GWHPAOTB034026	EVM0040263.1	EjapXb-1.1	GWHAOTB00000027	Chromosome 12	15766038	15769250:	1070	#N/A	cell membrane	0,102,255
	GWHGAOTB038261	GWHPAOTB038261	EVM0038347.1	EjapXb-1.2	GWHAOTB00000029	Chromosome 14	21610007	21613213:	1068	#N/A	cell membrane	0,102,255
	GWHGAOTB034023	GWHPAOTB034023	EVM0040636.1	EjapXb-1.3	GWHAOTB00000027	Chromosome 12	15725602	15728814:	1070	#N/A	cell membrane	0,102,255
	GWHGAOTB031114	GWHPAOTB031114	EVM0012672.1	EjapXb-1.4	GWHAOTB00000026	Chromosome 11	7037122	7040283:	1053	#N/A	cell membrane	0,102,255
	GWHGAOTB017636	GWHPAOTB017636	EVM0027551.1	EjapXb-1.5	GWHAOTB00000021	Chromosome 6	600384	601634	1014	#N/A	cell membrane	0,102,255
	GWHGAOTB009900	GWHPAOTB009900	EVM0024530.1	EjapXb-1.6	GWHAOTB00000019	Chromosome 3	607851	610898:	1015	#N/A	cell membrane	0,102,255
	GWHGAOTB017680	GWHPAOTB017680	EVM0025088.1	EjapXb-1.7	GWHAOTB00000021	Chromosome 6	934065	937478:	1137	#N/A	cell membrane	0,102,255
	GWHGAOTB009944	GWHPAOTB009944	EVM0011843.1	EjapXb-1.8	GWHAOTB00000019	Chromosome 3	1031595	1035008:	1137	#N/A	cell membrane	0,102,255
	GWHGAOTB041744	GWHPAOTB041744	EVM0000210.1	EjapXb-1.9	GWHAOTB00000031	Chromosome 16	6410229	6413828:	1199	#N/A	cell membrane	0,102,255
	GWHGAOTB008058	GWHPAOTB008058	EVM0008142.1	EjapXb-1.10	GWHAOTB00000018	Chromosome 2	18979821	18983423:	1200	#N/A	cell membrane	0,102,255
	GWHGAOTB021987	GWHPAOTB021987	EVM0009415.1	EjapXb-1.11	GWHAOTB00000022	Chromosome 7	35002888	35003298	1166	#N/A	cell membrane	0,102,255
	GWHGAOTB015377	GWHPAOTB015377	EVM0029850.1	EjapXb-1.12	GWHAOTB00000020	Chromosome 5	2816059	2819673:	1204	#N/A	cell membrane	0,102,255
	GWHGAOTB001889	GWHPAOTB001889	EVM0041838.1	EjapXb-1.15	GWHAOTB00000486	Contig01657	142346	142395	1086	#N/A	cell membrane	0,102,255
	GWHGAOTB043255	GWHPAOTB043255	EVM0036270.1	EjapXb-1.16	GWHAOTB00000031	Chromosome 16	31703747	31707640:	1297	#N/A	cell membrane	0,102,255
	GWHGAOTB028239	GWHPAOTB028239	EVM0037963.1	EjapXb-1.17	GWHAOTB00000025	Chromosome 10	3090942	3094844:	1300	#N/A	cell membrane	0,102,255
	GWHGAOTB010232	GWHPAOTB010232	EVM0020718.1	EjapXb-1.18	GWHAOTB00000019	Chromosome 3	3268594	3268764	826	7.33	cell membrane	0,102,255
	GWHGAOTB037315	GWHPAOTB037315	EVM0041218.1	EjapXb-1.19	GWHAOTB00000029	Chromosome 14	1577689	1577704	727	7.59	cell membrane	0,102,255
	GWHGAOTB018573	GWHPAOTB018573	EVM0014306.1	EjapXb-1.20	GWHAOTB00000021	Chromosome 6	8447160	8447283	463	7.64	cell membrane	0,102,255
	GWHGAOTB033481	GWHPAOTB033481	EVM0014385.1	EjapXb-1.21	GWHAOTB00000027	Chromosome 12	7798288	7800804:	838	7.3	cell membrane	0,102,255
	GWHGAOTB004863	GWHPAOTB004863	EVM0031987.1	EjapXb-1.22	GWHAOTB00000017	Chromosome 1	18987069	18987613	675	7.35	cell membrane	0,102,255
	GWHGAOTB033221	GWHPAOTB033221	EVM0015126.1	EjapXb-1.23	GWHAOTB00000027	Chromosome 12	5066267	5067175:	302	7.66	cell membrane	0,102,255
	GWHGAOTB012524	GWHPAOTB012524	EVM0033274.1	EjapXb-1.24	GWHAOTB00001772	Chromosome 4	4277219	4278340:	373	6.02	cell membrane	0,102,255
	GWHGAOTB004371	GWHPAOTB004371	EVM0009607.1	EjapXb-1.25	GWHAOTB00000017	Chromosome 1	5478232	5479323:	363	6.27	cell membrane	0,102,255
XI-1	GWHGAOTB006163	GWHPAOTB006163	EVM0037949.1	EjapXI-1.1	GWHAOTB00000017	Chromosome 1	40501261	40501631	1257	#N/A	cell membrane	0,153,102
	GWHGAOTB014130	GWHPAOTB014130	EVM0017335.1	EjapXI-1.2	GWHAOTB00001772	Chromosome 4	32027464	32027624	1187	#N/A	cell membrane	0,153,102
	GWHGAOTB014108	GWHPAOTB014108	EVM0022893.1	EjapXI-1.3	GWHAOTB00001772	Chromosome 4	31836981	31837378	1255	#N/A	cell membrane	0,153,102
	GWHGAOTB013787	GWHPAOTB013787	EVM0000035.1	EjapXI-1.4	GWHAOTB00001772	Chromosome 4	27724090	27724463	1200	#N/A	cell membrane	0,153,102
	GWHGAOTB005719	GWHPAOTB005719	EVM0007591.1	EjapXI-1.5	GWHAOTB00000017	Chromosome 1	34800250	34803382	1168	#N/A	cell membrane	0,153,102
	GWHGAOTB005775	GWHPAOTB005775	EVM0019772.1	EjapXI-1.6	GWHAOTB00000017	Chromosome 1	35357193	35360589	1257	#N/A	cell membrane	0,153,102
	GWHGAOTB002734	GWHPAOTB002734	EVM0016724.1	EjapXI-1.7	GWHAOTB00000142	Contig02522	42455	42831	1239	#N/A	cell membrane	0,153,102
	GWHGAOTB005783	GWHPAOTB005783	EVM0042001.1	EjapXI-1.8	GWHAOTB00000017	Chromosome 1	35482675	35483051	874	7.02	cell membrane	0,153,102
	GWHGAOTB005781	GWHPAOTB005781	EVM0037491.1	EjapXI-1.9	GWHAOTB00000017	Chromosome 1	35455649	35456025	976	7.24	cell membrane	0,153,102
	GWHGAOTB005768	GWHPAOTB005768	EVM0001782.1	EjapXI-1.10	GWHAOTB00000017	Chromosome 1	35248810	35250346	992	7.62	cell membrane	0,153,102
	GWHGAOTB007760	GWHPAOTB007760	EVM0014980.1	EjapXI-1.11	GWHAOTB00000018	Chromosome 2	10578515	10579130	960	6.21	cell membrane	0,153,102
	GWHGAOTB000074	GWHPAOTB000074	EVM0038652.1	EjapXI-1.12	GWHAOTB00000410	Contig00079	21053	21166	983	6.51	cell membrane	0,153,102
	GWHGAOTB033953	GWHPAOTB033953	EVM0042744.1	EjapXI-1.13	GWHAOTB00000027	Chromosome 12	14360992	14361341	1128	#N/A	cell membrane	0,153,102
	GWHGAOTB014059	GWHPAOTB014059	EVM0039457.1	EjapXI-1.14	GWHAOTB00001772	Chromosome 4	31309037	31309627	1026	#N/A	cell membrane	0,153,102
	GWHGAOTB007762	GWHPAOTB007762	EVM0042060.1	EjapXI-1.15	GWHAOTB00000018	Chromosome 2	10703336	10705449	1147	#N/A	cell membrane	0,153,102
	GWHGAOTB007768	GWHPAOTB007768	EVM0032230.1	EjapXI-1.16	GWHAOTB00000018	Chromosome 2	10837859	10840967	1171	#N/A	cell membrane	0,153,102
	GWHGAOTB045302	GWHPAOTB045302	EVM0006654.1	EjapXI-1.17	GWHAOTB00000032	Chromosome 17	28460593	28460887	1059	#N/A	cell membrane	0,153,102
	GWHGAOTB007766	GWHPAOTB007766	EVM0037657.1	EjapXI-1.18	GWHAOTB00000018	Chromosome 2	10757359	10757686	1016	#N/A	cell membrane	0,153,102
	GWHGAOTB007826	GWHPAOTB007826	EVM0024451.1	EjapXI-1.19	GWHAOTB00000018	Chromosome 2	12333313	12333704	1169	#N/A	cell membrane	0,153,102
	GWHGAOTB007211	GWHPAOTB007211	EVM0000199.1	EjapXI-1.20	GWHAOTB00000018	Chromosome 2	1171651	1174828	1191	#N/A	cell membrane	0,153,102
	GWHGAOTB033937	GWHPAOTB033937	EVM0019918.1	EjapXI-1.21	GWHAOTB00000027	Chromosome 12	14095531	14098369	1060	#N/A	cell membrane	0,153,102
	GWHGAOTB012657	GWHPAOTB012657	EVM0008992.1	EjapXI-1.22	GWHAOTB00001772	Chromosome 4	6695820	6696127	963	6.38	cell membrane	0,153,102
	GWHGAOTB004477	GWHPAOTB004477	EVM0022229.1	EjapXI-1.23	GWHAOTB00000017	Chromosome 1	7326897	7327204	1076	#N/A	cell membrane	0,153,102
	GWHGAOTB035613	GWHPAOTB035613	EVM0027596.1	EjapXI-1.24	GWHAOTB00000028	Chromosome 13	9007129	9007454	888	6.03	cell membrane	0,153,102
	GWHGAOTB025018	GWHPAOTB025018	EVM0005003.1	EjapXI-1.25	GWHAOTB00000023	Chromosome 8	34745354	34747694	888	6.51	cell membrane	0,153,102
	GWHGAOTB005950	GWHPAOTB005950	EVM0034955.1	EjapXI-1.26	GWHAOTB00000017	Chromosome 1	37821176	37824095	1105	#N/A	cell membrane	0,153,102
	GWHGAOTB032559	GWHPAOTB032559	EVM0015010.1	EjapXI-1.27	GWHAOTB00000026	Chromosome 11	34866894	34869819	1103	#N/A	cell membrane	0,153,102
	GWHGAOTB019411	GWHPAOTB019411	EVM0042007.1	EjapXI-1.28	GWHAOTB00000021	Chromosome 6	20644058	20644461	1085	#N/A	cell membrane	0,153,102
	GWHGAOTB012561	GWHPAOTB012561	EVM0012468.1	EjapXI-1.29	GWHAOTB00001772	Chromosome 4	4919461	4922128	1016	#N/A	cell membrane	0,153,102
	GWHGAOTB004396	GWHPAOTB004396	EVM0023605.1	EjapXI-1.30	GWHAOTB00000017	Chromosome 1	5969462	5972303	1074	#N/A	cell membrane	0,153,102
	GWHGAOTB040229	GWHPAOTB040229	EVM0030204.1	EjapXI-1.31	GWHAOTB00000030	Chromosome 15	5629749	5630233	1119	#N/A	cell membrane	0,153,102
	GWHGAOTB022043	GWHPAOTB022043	EVM0024989.1	EjapXI-1.32	GWHAOTB00000022	Chromosome 7	35693578	35694041	1095	#N/A	cell membrane	0,153,102
	GWHGAOTB000366	GWHPAOTB000366	EVM0024749.1	EjapXI-1.33	GWHAOTB00000399	Contig00307	17573	18069	1002	#N/A	cell membrane	0,153,102
	GWHGAOTB004239	GWHPAOTB004239	EVM0000041.1	EjapXI-1.34	GWHAOTB00000017	Chromosome 1	3091425	3091879	1088	#N/A	cell membrane	0,153,102
	GWHGAOTB019429	GWHPAOTB019429	EVM0040692.1	EjapXI-1.35	GWHAOTB00000021	Chromosome 6	20884667	20885190	1132	#N/A	cell membrane	0,153,102
	GWHGAOTB011754	GWHPAOTB011754	EVM0035506.1	EjapXI-1.36	GWHAOTB00000019	Chromosome 3	23708929	23710140	1056	#N/A	cell membrane	0,153,102
	GWHGAOTB045404	GWHPAOTB045404	EVM0018164.1	EjapXI-1.37	GWHAOTB00000032	Chromosome 17	29310110	29310468	955	7.53	cell membrane	0,153,102
	GWHGAOTB005367	GWHPAOTB005367	EVM0030149.1	EjapXI-1.38	GWHAOTB00000017	Chromosome 1	30295041	30295357	963	8.53	cell membrane	0,153,102
	GWHGAOTB026980	GWHPAOTB026980	EVM0010279.1	EjapXI-1.39	GWHAOTB00000024	Chromosome 9	18243903	18244366	1017	#N/A	cell membrane	0,153,102
	GWHGAOTB043719	GWHPAOTB043719	EVM0022487.1	EjapXI-1.40	GWHAOTB00000032	Chromosome 17	901184	903758	999	7.76	cell membrane	0,153,102
	GWHGAOTB007223	GWHPAOTB007223	EVM0044151.1	EjapXI-1.41	GWHAOTB00000018	Chromosome 2	1271631	1274196	996	7.91	cell membrane	0,153,102
	GWHGAOTB014114	GWHPAOTB014114	EVM0004761.1	EjapXI-1.42	GWHAOTB00001772	Chromosome 4	31903622	31904501	972	7.76	cell membrane	0,153,102
	GWHGAOTB023757	GWHPAOTB023757	EVM0044006.1	EjapXI-1.43	GWHAOTB00000023	Chromosome 8	11837868	11838202	966	5.23	cell membrane	0,153,102
	GWHGAOTB043103	GWHPAOTB043103	EVM0011262.1	EjapXI-1.44	GWHAOTB00000031	Chromosome 16	30289913	30292598	1035	#N/A	cell membrane	0,153,102
	GWHGAOTB028402	GWHPAOTB028402	EVM0028603.1	EjapXI-1.45	GWHAOTB00000025	Chromosome 10	4898462	4898883	961	7.05	cell membrane	0,153,102
	GWHGAOTB037111	GWHPAOTB037111	EVM0003295.1	EjapXI-1.46	GWHAOTB00000028	Chromosome 13	33477517	33477919	867	8.06	cell membrane	0,153,102
	GWHGAOTB032538	GWHPAOTB032538	EVM0030666.1	EjapXI-1.47	GWHAOTB00000026	Chromosome 11	34615464	34615873	1014	#N/A	cell membrane	0,153,102
	GWHGAOTB013770	GWHPAOTB013770	EVM0023850.1	EjapXI-1.48	GWHAOTB00001772	Chromosome 4	27594263	27596891	1012	#N/A	cell membrane	0,153,102
	GWHGAOTB005735	GWHPAOTB005735	EVM0019551.1	EjapXI-1.49	GWHAOTB00000017	Chromosome 1	34903795	34904207	1487	#N/A	cell membrane	0,153,102
	GWHGAOTB025065	GWHPAOTB025065	EVM0006517.1	EjapXI-1.50	GWHAOTB00000023	Chromosome 8	35648301	35648847	806	7.64	cell membrane	0,153,102
	GWHGAOTB007535	GWHPAOTB007535	EVM0007145.1	EjapXI-1.51	GWHAOTB00000018	Chromosome 2	5960586	5960980	963	7.35	cell membrane	0,153,102
	GWHGAOTB043922	GWHPAOTB043922	EVM0014767.1	EjapXI-1.52	GWHAOTB00000032	Chromosome 17	3636828	3639387	990	5.75	cell membrane	0,153,102
	GWHGAOTB007462	GWHPAOTB007462	EVM0045264.1	EjapXI-1.53	GWHAOTB00000018	Chromosome 2	4808802	4811364	986	5.66	cell membrane	0,153,102
	GWHGAOTB005103	GWHPAOTB005103	EVM0044852.1	EjapXI-1.54	GWHAOTB00000017	Chromosome 1	26517345	26517700	936	5.85	cell membrane	0,153,102
	GWHGAOTB043980	GWHPAOTB043980	EVM0009871.1	EjapXI-1.55	GWHAOTB00000032	Chromosome 17	4303969	4304366	987	5.99	cell membrane	0,153,102
	GWHGAOTB044776	GWHPAOTB044776	EVM0023161.1	EjapXI-1.56	GWHAOTB00000032	Chromosome 17	22512539	22515161	1019	#N/A	cell membrane	0,153,102
	GWHGAOTB025954	GWHPAOTB025954	EVM0015796.1	EjapXI-1.57	GWHAOTB00000024	Chromosome 9	4846195	4848712	978	8.1	cell membrane	0,153,102
	GWHGAOTB025922	GWHPAOTB025922	EVM0035720.1	EjapXI-1.58	GWHAOTB00000024	Chromosome 9	4556993	4557316	1004	#N/A	cell membrane	0,153,102
	GWHGAOTB024083	GWHPAOTB024083	EVM0006561.1	EjapXI-1.59	GWHAOTB00000023	Chromosome 8	15563135	15563529	1010	#N/A	cell membrane	0,153,102
	GWHGAOTB026977	GWHPAOTB026977	EVM0044653.1	EjapXI-1.60	GWHAOTB00000024	Chromosome 9	18124824	18125215	990	4.96	cell membrane	0,153,102
	GWHGAOTB008337	GWHPAOTB008337	EVM0016561.1	EjapXI-1.61	GWHAOTB00000018	Chromosome 2	25990503	25993083	989	6.74	cell membrane	0,153,102
	GWHGAOTB014646	GWHPAOTB014646	EVM0006433.1	EjapXI-1.62	GWHAOTB00001772	Chromosome 4	36941565	36941956	930	6.85	cell membrane	0,153,102
	GWHGAOTB006694	GWHPAOTB006694	EVM0034781.1	EjapXI-1.63	GWHAOTB00000017	Chromosome 1	45603490	45603881	998	5.51	cell membrane	0,153,102
XI-2	GWHGAOTB018613	GWHPAOTB018613	EVM0029993.1	EjapXI-2.1	GWHAOTB00000021	Chromosome 6	8954060	8954372	1220	#N/A	cell membrane	102102255
	GWHGAOTB010891	GWHPAOTB010891	EVM0007701.1	EjapXI-2.2	GWHAOTB00000019	Chromosome 3	9350588	9350897	391	7.31	cell membrane	102102255
	GWHGAOTB040297	GWHPAOTB040297	EVM0036717.1	EjapXI-2.3	GWHAOTB00000030	Chromosome 15	6401837	6403729:	630	9.16	cell membrane	102102255
	GWHGAOTB009057	GWHPAOTB009057	EVM0041674.1	EjapXI-2.4	GWHAOTB00000018	Chromosome 2	37108617	37108775	600	9.22	cell membrane	102102255
XII-1	GWHGAOTB006559	GWHPAOTB006559	EVM0034524.1	EjapXII-1.1	GWHAOTB00000017	Chromosome 1	44416196	44416573	1135	#N/A	cell membrane	204,0,0
	GWHGAOTB022998	GWHPAOTB022998	EVM0013874.1	EjapXII-1.2	GWHAOTB00000023	Chromosome 8	4970743	4973194	948	6.81	cell membrane	204,0,1
	GWHGAOTB030301	GWHPAOTB030301	EVM0006181.1	EjapXII-1.3	GWHAOTB00000025	Chromosome 10	36383275	36383672	1164	#N/A	cell membrane	204,0,2
	GWHGAOTB002383	GWHPAOTB002383	EVM0013449.1	EjapXII-1.4	GWHAOTB00000573	Contig02220	24392	24461	1124	#N/A	cell membrane	204,0,3
	GWHGAOTB036106	GWHPAOTB036106	EVM0044308.1	EjapXII-1.5	GWHAOTB00000028	Chromosome 13	21522390	21525099	1029	#N/A	cell membrane	204,0,4
	GWHGAOTB020627	GWHPAOTB020627	EVM0003846.1	EjapXII-1.6	GWHAOTB00000022	Chromosome 7	10661540	10661646	1078	#N/A	cell membrane	204,0,5
	GWHGAOTB042512	GWHPAOTB042512	EVM0041766.1	EjapXII-1.7	GWHAOTB00000031	Chromosome 16	24518923	24521443	999	6.38	cell membrane	204,0,6
	GWHGAOTB042504	GWHPAOTB042504	EVM0009157.1	EjapXII-1.8	GWHAOTB00000031	Chromosome 16	24308026	24310723	1033	#N/A	cell membrane	204,0,7
	GWHGAOTB029761	GWHPAOTB029761	EVM0036923.1	EjapXII-1.9	GWHAOTB00000025	Chromosome 10	28755937	28758619	1019	#N/A	cell membrane	204,0,8
	GWHGAOTB029767	GWHPAOTB029767	EVM0031591.1	EjapXII-1.10	GWHAOTB00000025	Chromosome 10	28891129	28893820	1105	#N/A	cell membrane	204,0,9
	GWHGAOTB029765	GWHPAOTB029765	EVM0044283.1	EjapXII-1.11	GWHAOTB00000025	Chromosome 10	28859444	28862240	1057	#N/A	cell membrane	204,0,10
	GWHGAOTB018306	GWHPAOTB018306	EVM0013058.1	EjapXII-1.12	GWHAOTB00000021	Chromosome 6	5903199	5904666	611	6.29	cell membrane	204,0,11
	GWHGAOTB015748	GWHPAOTB015748	EVM0012572.1	EjapXII-1.13	GWHAOTB00000020	Chromosome 5	7007866	7008233	1023	#N/A	cell membrane	204,0,12
	GWHGAOTB015644	GWHPAOTB015644	EVM0012429.1	EjapXII-1.14	GWHAOTB00000020	Chromosome 5	5774062	5775902	990	6.76	cell membrane	204,0,13
	GWHGAOTB003084	GWHPAOTB003084	EVM0043779.1	EjapXII-1.15	GWHAOTB00000729	Contig02861	2681	2738	1029	#N/A	cell membrane	204,0,14
	GWHGAOTB021495	GWHPAOTB021495	EVM0015722.1	EjapXII-1.16	GWHAOTB00000022	Chromosome 7	29734272	29736990	1028	#N/A	cell membrane	204,0,15
	GWHGAOTB021476	GWHPAOTB021476	EVM0039201.1	EjapXII-1.17	GWHAOTB00000022	Chromosome 7	29421615	29421982	1020	#N/A	cell membrane	204,0,16
XIIIa	GWHGAOTB040051	GWHPAOTB040051	EVM0033143.1	EjapXIIIa-1	GWHAOTB00000030	Chromosome 15	4089203	4089427	604	6.63	cell membrane	0,153,204
	GWHGAOTB009248	GWHPAOTB009248	EVM0045255.1	EjapXIIIa-2	GWHAOTB00000018	Chromosome 2	39037103	39037193	605	6.38	cell membrane	0,153,204
	GWHGAOTB001288	GWHPAOTB001288	EVM0033644.1	EjapXIIIa-3	GWHAOTB00001354	Contig01150	4363	4587	578	6.85	cell membrane	0,153,204
	GWHGAOTB012143	GWHPAOTB012143	EVM0013350.1	EjapXIIIa-4	GWHAOTB00000019	Chromosome 3	36860516	36860604	440	5.33	cell membrane	0,153,204
	GWHGAOTB041482	GWHPAOTB041482	EVM0044612.1	EjapXIIIa-5	GWHAOTB00000030	Chromosome 15	33139388	33139606	595	6.16	cell membrane	0,153,204
	GWHGAOTB003726	GWHPAOTB003726	EVM0045379.4	EjapXIIIa-6	GWHAOTB00000282	Contig03364	44532	44750	603	6.11	cell membrane	0,153,204
	GWHGAOTB030929	GWHPAOTB030929	EVM0023497.1	EjapXIIIa-7	GWHAOTB00000026	Chromosome 11	3857086	3857332	328	9.43	cell membrane	0,153,204
	GWHGAOTB030909	GWHPAOTB030909	EVM0023899.1	EjapXIIIa-8	GWHAOTB00000026	Chromosome 11	3627194	3627329	349	9.03	cell membrane	0,153,204
XIIIb	GWHGAOTB028329	GWHPAOTB028329	EVM0044700.1	EjapXIIIb-1	GWHAOTB00000025	Chromosome 10	4201818	4201923	987	6.64	cell membrane	0,153,204
	GWHGAOTB045063	GWHPAOTB045063	EVM0021427.1	EjapXIIIb-2	GWHAOTB00000032	Chromosome 17	26179344	26179721	992	6.41	cell membrane	0,153,204
	GWHGAOTB022751	GWHPAOTB022751	EVM0030569.1	EjapXIIIb-3	GWHAOTB00000023	Chromosome 8	3083375	3083752	990	5.92	cell membrane	0,153,204
XV	GWHGAOTB018077	GWHPAOTB018077	EVM0020726.1	EjapXV-1	GWHAOTB00000021	Chromosome 6	4007454	4010888:	1144	#N/A	cell membrane	0,153,204
	GWHGAOTB010297	GWHPAOTB010297	EVM0032989.1	EjapXV-2	GWHAOTB00000019	Chromosome 3	3817683	3821117:	1144	#N/A	cell membrane	0,153,204
	GWHGAOTB003815	GWHPAOTB003815	EVM0036165.1	EjapXV-3	GWHAOTB00001112	Contig03438	9433	10584:	383	8.13	cell membrane	0,153,204
	GWHGAOTB033245	GWHPAOTB033245	EVM0031440.1	EjapXV-4	GWHAOTB00000027	Chromosome 12	5333616	5333684	1008	#N/A	cell membrane	0,153,204
	GWHGAOTB039056	GWHPAOTB039056	EVM0027964.1	EjapXV-5	GWHAOTB00000029	Chromosome 14	30483471	30486902:	1143	#N/A	cell membrane	0,153,204
	GWHGAOTB003892	GWHPAOTB003892	EVM0045002.1	EjapXV-6	GWHAOTB00001306	Contig03520	6799	7610	1102	#N/A	cell membrane	0,153,204
							Contig01309
							Contig02435
							Contig00840
							Contig02422
							Contig03568
							Contig00558
							Contig02924
							Contig02195
							Contig02691
							Contig00886
							Contig01183
							Contig03640
							Contig00914
							Contig00286
							Contig01657
							Contig02522
							Contig00079
							Contig00307
							Contig02220
							Contig02861
							Contig01150
							Contig03364
							Contig03438
							Contig03520
