# Supplementary material for: Genomic Survey of LRR-RLK Genes in Eriobotrya japonica and Their Expression Patterns Responding to Environmental Stresses
Source: Plants (Basel). 2024 Aug 27;13(17):2387. doi: 10.3390/plants13172387 (PMC11397332; doi:10.3390/plants13172387)
Supplement: Supplementary file 1 [file plants-13-02387-s001.zip › Supplementary Tables/Supplementary File S3.xlsx]

## Sheet: Sheet1
Supplementary File S3. E. japonica the synonymous and nonsynonymous values and their ratios
Seq_1	Seq_2	Ka	Ks	Ka_Ks
EjapXI-1.20	EjapXI-1.19	0.151784	0.359135	0.422638
EjapXI-1.18	EjapXI-1.17	0.160072	0.405006	0.395234
EjapXI-1.12	EjapXI-1.14	0.0224965	0.0463629	0.485226
EjapXI-1.5	EjapXI-1.4	0.0686118	0.204852	0.334934
EjapXI-1.10	EjapXI-1.9	0.0410548	0.060432	0.679356
EjapXI-1.7	EjapXI-1.6	0.00857484	0.0181948	0.47128
EjapXI-1.28	EjapXI-1.27	0.249662	1.72383	0.14483
EjapXI-1.30	EjapXI-1.29	0.0551511	0.250462	0.220198
EjapXI-1.32	EjapXI-1.31	0.390408	NaN	NaN
EjapXI-1.36	EjapXI-1.35	0.0632791	0.266295	0.237628
EjapXI-1.49	EjapXI-1.48	0.0375244	0.187334	0.200307
EjapXI-1.47	EjapXI-1.46	0.0801286	0.25752	0.311155
EjapXI-1.45	EjapXI-1.44	0.0378025	0.287961	0.131276
EjapXI-1.38	EjapXI-1.37	0.239377	1.14137	0.209727
EjapXI-1.41	EjapXI-1.40	0.028341	0.208877	0.135683
EjapXI-1.53	EjapXI-1.52	0.0656446	0.242461	0.270743
EjapXI-1.54	EjapXI-1.63	0.576366	NaN	NaN
EjapXI-1.61	EjapXI-1.60	0.0715122	0.306738	0.233138
EjapXI-1.58	EjapXI-1.57	0.0430568	0.0941575	0.457285
EjapXI-1.3	EjapXI-1.2	0.00867657	0.0141279	0.614145
EjapXIIIb-3	EjapXIIIb-2	0.0404463	0.237182	0.170528
EjapXI-1.23	EjapXI-1.22	0.0409974	0.086987	0.471304
EjapXI-1.25	EjapXI-1.24	0.034161	0.193366	0.176665
EjapXII-1.4	EjapXII-1.3	0.244089	0.70862	0.344457
EjapXII-1.6	EjapXII-1.5	0.116375	0.218216	0.533299
EjapXII-1.11	EjapXII-1.10	0.0426029	0.0718538	0.592911
EjapXII-1.8	EjapXII-1.7	0.0930528	0.174432	0.533462
EjapXII-1.14	EjapXII-1.13	0.200748	0.60686	0.330798
EjapXII-1.15	EjapXII-1.17	0.0769208	0.134795	0.570651
EjapVII-1.7	EjapVII-1.6	0.0247701	0.111269	0.222615
EjapVII-1.2	EjapVII-1.1	0.0359669	0.197593	0.182025
EjapVII-3.2	EjapVII-3.1	0.061524	0.3058	0.201191
EjapIII-12	EjapIII-11	0.000659413	0.00210896	0.312672
EjapIII-9	EjapIII-8	0.050319	0.271769	0.185153
EjapIII-7	EjapIII-6	0.0405578	0.26089	0.155459
EjapIII-5	EjapIII-4	0.0272562	0.132135	0.206275
EjapIII-3	EjapIII-2	0.0331806	0.235973	0.140612
EjapIII-15	EjapIII-14	0.0403073	0.206876	0.194839
EjapIII-18	EjapIII-17	0.300767	1.63872	0.183538
EjapIII-20	EjapIII-19	0.050675	0.247686	0.204594
EjapIII-22	EjapIII-21	0.0921067	0.302628	0.304356
EjapIII-36	EjapIII-35	0.0788599	0.189759	0.415578
EjapIII-34	EjapIII-33	0.0433832	0.221271	0.196064
EjapIII-32	EjapIII-31	0.0596139	0.245509	0.242818
EjapIII-30	EjapIII-29	0.040202	0.171412	0.234534
EjapIII-28	EjapIII-27	0.0407679	0.0595921	0.684116
EjapIII-24	EjapIII-23	0.0260488	0.170377	0.152889
EjapIII-40	EjapIII-39	0.0649807	0.212406	0.305927
EjapIII-43	EjapIII-42	0.0395945	0.216614	0.182788
EjapIII-46	EjapIII-45	0.0102431	0.0114033	0.898259
EjapIII-50	EjapIII-49	0.035704	0.173036	0.206339
EjapIII-48	EjapIII-47	0.0679446	0.220239	0.308504
EjapIII-57	EjapIII-56	0.0423153	0.185206	0.228477
EjapIII-55	EjapIII-54	0.0536252	0.258238	0.207658
EjapIII-53	EjapIII-52	0.0665904	0.0884649	0.752732
EjapVII-2.2	EjapVII-2.1	0.0768891	0.244033	0.315077
EjapVII-2.4	EjapVII-2.3	0.0436325	0.196579	0.22196
EjapXV-2	EjapXV-1	0.0510583	0.150197	0.339943
EjapXV-6	EjapXV-5	0.00240465	0.00248293	0.968472
EjapII-7	EjapII-6	0.0274361	0.217127	0.12636
EjapII-5	EjapII-4	0.0323178	0.158968	0.203298
EjapII-2	EjapII-1	0.385684	NaN	NaN
EjapII-11	EjapII-10	0.00250776	0.00113464	2.21018
EjapII-14	EjapII-12	0.0875773	0.142313	0.615385
EjapXb-1.22	EjapXb-1.21	0.774147	NaN	NaN
EjapXb-1.25	EjapXb-1.24	0.0597641	0.152644	0.391527
EjapVI-1.13	EjapVI-1.12	0.059231	0.131576	0.450166
EjapVI-1.10	EjapVI-1.9	0.0797579	0.245138	0.32536
EjapVI-1.6	EjapVI-1.5	0.0594821	0.186306	0.319272
EjapVI-1.8	EjapVI-1.7	0.0541119	0.159203	0.339893
EjapVI-1.2	EjapVI-1.1	0.0151581	0.0197301	0.768269
EjapVI-2.2	EjapVI-2.1	0.0354357	0.182458	0.194213
EjapVI-2.4	EjapVI-2.3	0.0435485	0.142493	0.305618
EjapVI-2.7	EjapVI-2.6	0.0520062	0.280624	0.185323
EjapV-10	EjapV-9	0.0300212	0.146518	0.204898
EjapV-12	EjapV-11	0.0271271	0.154648	0.175413
EjapV-8	EjapV-7	0.00461306	0.00511211	0.902378
EjapV-1	EjapV-2	0.0644684	0.19193	0.335895
EjapV-3	EjapV-4	0.041975	0.163421	0.256853
EjapXb-1.20	EjapXb-1.19	0.516813	NaN	NaN
EjapIX-2	EjapIX-1	0.00475545	0.0106385	0.447005
EjapIX-5	EjapIX-4	0.0819441	0.22484	0.364456
EjapVIII-1.8	EjapVIII-1.7	0.0174802	0.0302519	0.577823
EjapVIII-1.6	EjapVIII-1.5	0.0110741	0.0119331	0.928017
EjapVIII-1.1	EjapVIII-1.2	0.0944635	0.186963	0.505252
EjapVIII-1.4	EjapVIII-1.3	0.0336661	0.0495861	0.678942
EjapI-2.3	EjapI-2.2	0.108756	0.275635	0.394566
EjapI-2.5	EjapI-2.4	0.0184704	0.16295	0.11335
EjapI-3	EjapI-1	0.020731	0.0707695	0.292937
EjapI-5	EjapI-4	0.0271907	0.0375901	0.723349
EjapI-11	EjapI-10	0.0273484	0.0320728	0.852698
EjapI-19	EjapI-18	0.00683311	0.00942519	0.724984
EjapXIIIa-3	EjapXIIIa-1	0.00787542	0.00901897	0.873207
EjapXIIIa-6	EjapXIIIa-4	0.0221286	0.0329906	0.670753
EjapXIIIa-8	EjapXIIIa-7	0.0593111	0.0558933	1.06115
EjapXI-2.4	EjapXI-2.3	0.0901353	0.231917	0.388653
EjapXI-2.2	EjapXI-2.1	0.0385142	0.173619	0.221832
EjapXb-1.6	EjapXb-1.5	0.0754376	0.257135	0.293378
EjapXb-1.3	EjapXb-1.1	0.0262746	0.0939589	0.279639
EjapXb-1.17	EjapXb-1.16	0.0514217	0.239025	0.215132
EjapXa-5	EjapXa-4	0.0387212	0.0506543	0.764422
EjapXa-7	EjapXa-6	0.0233866	0.171172	0.136626
EjapXa-2	EjapXa-1	0.0502683	0.195023	0.257756
EjapXb-1.10	EjapXb-1.9	0.037619	0.157357	0.239068
EjapXb-1.8	EjapXb-1.7	0.0227369	0.179417	0.126727
EjapXb-1.12	EjapXb-1.11	0.0419568	0.211686	0.198203
