# Supplementary material for: Genomic Survey of LRR-RLK Genes in Eriobotrya japonica and Their Expression Patterns Responding to Environmental Stresses
Source: Plants (Basel). 2024 Aug 27;13(17):2387. doi: 10.3390/plants13172387 (PMC11397332; doi:10.3390/plants13172387)
Supplement: Supplementary file 1 [file plants-13-02387-s001.zip › Supplementary Tables/Supplementary File S4.xlsx]

## Sheet: Sheet1
Supplementary File S4. Putative cis elememts present in the EjLRR-RLK genes and ther respective positions.
Gene ID	Start Pos	End Pos	Cis Element				MBS	W box	MYB	STRE	MYC	DRE1	LTR	Sp1	MRE	P-box	O2-site	ABRE	ARE	AT-rich element	ATC-motif	AuxRR-core	Box 4	CAAT-box	CAG-motif	CARE	CAT-box	CCAAT-box	CCGTCC-box	CGTCA-motif	circadian
EjapI-1	298	307	ABRE			EjapI-1	1	1	6	1	2	0	1	0	1	0	0	2	1	0	1	0	0	26	0	0	2	0	0	0	0
EjapI-1	146	151	ABRE			EjapI-2	0	1	3	3	2	1	1	0	0	0	1	0	0	0	1	0	0	16	0	0	2	0	0	0	0
EjapI-1	2	8	ARE			EjapI-3	2	1	6	1	2	0	1	0	1	0	1	0	0	0	1	0	0	21	0	0	2	0	0	0	0
EjapI-1	1369	1377	ATC-motif			EjapI-4	1	0	6	1	3	0	2	1	0	0	1	0	3	0	0	0	1	32	0	0	0	0	0	2	1
EjapI-1	1410	1415	CAAT-box			EjapI-5	0	0	5	1	4	1	4	0	0	0	2	0	2	0	0	0	1	31	0	0	0	0	0	0	0
EjapI-1	1354	1358	CAAT-box			EjapI-6	1	0	7	4	3	0	3	2	0	0	1	0	2	0	0	0	2	40	0	0	1	0	0	3	0
EjapI-1	1323	1327	CAAT-box			EjapI-7	1	0	4	1	2	0	1	0	0	0	0	3	2	0	0	0	0	32	0	0	1	0	0	2	0
EjapI-1	1313	1318	CAAT-box			EjapI-8	1	0	1	0	4	0	0	0	0	0	1	0	0	0	0	0	0	13	0	0	0	0	0	0	0
EjapI-1	1252	1256	CAAT-box			EjapI-9	1	0	6	1	3	0	2	0	0	0	1	3	1	0	0	0	0	32	0	0	0	0	0	2	0
EjapI-1	1217	1221	CAAT-box			EjapI-10	1	0	6	1	0	0	1	0	3	0	0	1	0	0	0	0	0	30	0	0	0	0	2	0	0
EjapI-1	1134	1138	CAAT-box			EjapI-11	1	1	10	1	0	0	2	0	0	0	1	1	0	0	0	0	0	31	0	0	0	0	3	0	0
EjapI-1	1121	1126	CAAT-box			EjapI-12	0	0	2	0	1	0	0	2	0	0	0	1	0	0	0	2	0	26	0	1	2	0	2	0	0
EjapI-1	1096	1100	CAAT-box			EjapI-13	0	0	5	0	2	0	0	2	0	0	1	1	0	0	0	0	0	24	0	1	4	1	1	0	1
EjapI-1	1093	1098	CAAT-box			EjapI-14	0	0	6	1	2	0	0	1	0	1	0	3	0	0	0	0	0	27	0	1	1	0	0	1	0
EjapI-1	1070	1074	CAAT-box			EjapI-15	0	0	3	1	3	0	1	3	0	0	0	3	0	0	0	0	0	24	0	1	0	0	1	1	0
EjapI-1	956	961	CAAT-box			EjapI-16	0	0	3	1	4	0	1	2	0	0	0	4	0	0	0	0	0	28	0	1	0	1	2	1	0
EjapI-1	943	947	CAAT-box			EjapI-17	0	0	6	1	3	0	2	1	0	0	0	1	2	0	0	0	0	25	0	0	0	0	1	0	1
EjapI-1	911	916	CAAT-box			EjapI-18	0	0	5	0	2	0	1	1	0	1	0	0	3	0	0	1	0	26	0	1	0	0	2	1	1
EjapI-1	875	880	CAAT-box			EjapI-19	0	0	5	0	2	0	1	1	0	1	0	0	2	0	0	1	0	22	0	1	1	0	2	0	1
EjapI-1	859	863	CAAT-box			EjapI-2.1	0	2	6	0	4	2	1	1	0	1	1	0	1	0	0	0	0	17	0	0	0	0	0	0	0
EjapI-1	804	808	CAAT-box			EjapI-2.2	0	0	3	1	6	1	1	2	0	0	0	0	0	0	0	0	0	21	0	0	1	1	7	0	0
EjapI-1	775	782	CAAT-box			EjapI-2.3	0	0	1	2	5	0	1	1	0	0	0	0	0	0	0	0	0	24	0	0	2	0	1	4	0
EjapI-1	637	642	CAAT-box			EjapI-2.4	0	0	7	5	4	0	3	0	0	1	0	0	1	0	0	0	0	20	0	1	1	0	0	3	0
EjapI-1	516	520	CAAT-box			EjapI-2.5	0	0	10	5	5	0	3	0	0	0	0	0	1	0	0	0	0	14	0	0	0	0	0	3	0
EjapI-1	441	445	CAAT-box			EjapII-1	1	1	8	1	6	0	1	0	0	0	1	0	2	0	0	0	0	28	0	1	1	0	0	2	0
EjapI-1	440	445	CAAT-box			EjapII-2	4	1	10	4	5	1	1	0	0	1	0	1	1	0	0	0	0	35	0	1	1	0	0	3	0
EjapI-1	168	173	CAAT-box			EjapII-3	2	0	6	2	3	0	2	0	0	0	0	0	1	0	0	0	0	36	0	0	1	1	1	1	0
EjapI-1	89	93	CAAT-box			EjapII-4	0	1	5	2	6	1	4	0	0	0	0	0	0	0	0	0	0	31	0	1	1	0	0	1	0
EjapI-1	37	42	CAAT-box			EjapII-5	0	1	5	3	3	2	4	0	0	1	0	0	0	0	0	0	0	34	0	1	1	0	0	0	0
EjapI-1	15	20	CAAT-box			EjapII-6	1	1	8	2	1	0	1	0	0	0	1	0	5	0	0	0	0	28	0	1	1	0	0	1	0
EjapI-1	1056	1062	CAT-box			EjapII-7	0	1	6	3	2	0	1	0	0	0	1	0	6	0	0	0	0	23	0	1	0	2	2	0	0
EjapI-1	681	687	CAT-box			EjapII-8	1	3	6	1	3	0	0	0	0	0	0	0	1	0	0	0	0	30	0	0	1	0	0	0	0
EjapI-1	145	151	G-box			EjapII-9	2	2	7	5	5	1	1	0	0	0	0	4	2	0	0	0	0	27	0	1	0	0	0	2	0
EjapI-1	52	59	GARE-motif			EjapII-10	1	3	7	4	4	1	2	0	0	0	0	0	2	0	0	0	0	23	0	1	0	0	0	2	0
EjapI-1	340	346	LTR			EjapII-11	1	3	7	4	4	1	2	0	0	0	1	0	2	0	0	0	0	26	0	1	0	0	0	2	0
EjapI-1	932	938	MBS			EjapII-12	0	2	6	3	4	0	3	0	0	0	1	0	4	0	0	0	0	35	0	0	2	0	0	4	0
EjapI-1	905	912	MRE			EjapII-13	0	3	7	2	4	0	2	0	0	0	1	0	3	0	0	0	0	34	0	0	1	0	0	3	0
EjapI-1	1346	1352	Myb			EjapII-14	0	1	8	2	2	0	3	0	0	0	1	0	3	0	0	0	0	39	0	0	1	0	0	2	0
EjapI-1	1327	1333	MYB			EjapIII-1	2	2	3	0	8	0	1	0	0	0	0	0	2	0	0	0	0	41	0	1	0	0	0	1	0
EjapI-1	932	938	Myb			EjapIII-2	1	1	6	3	2	0	1	0	0	0	0	1	1	0	0	0	0	31	0	2	1	0	0	2	0
EjapI-1	674	680	MYB			EjapIII-3	0	0	0	0	0	0	0	0	0	0	0	0	0	0	0	0	0	0	0	0	0	0	0	0	0
EjapI-1	473	479	MYB			EjapIII-4	1	0	3	4	1	0	1	1	0	0	0	1	2	1	0	0	0	27	0	0	0	1	1	2	0
EjapI-1	53	59	MYB			EjapIII-5	0	0	2	5	1	0	3	1	0	0	0	1	2	1	0	0	0	35	0	0	0	1	1	1	0
EjapI-1	956	962	MYC			EjapIII-6	1	0	7	2	0	0	3	0	0	0	1	1	0	0	0	0	0	27	0	0	1	1	1	0	0
EjapI-1	875	881	MYC			EjapIII-7	0	0	5	3	1	0	4	1	0	0	1	0	1	0	0	1	0	31	0	0	1	2	1	1	0
EjapI-1	1037	1042	STRE			EjapIII-8	1	0	3	1	1	0	1	0	0	0	1	0	0	0	0	1	0	18	0	0	0	0	0	0	0
EjapI-1	1432	1438	TCT-motif			EjapIII-9	2	0	3	1	2	0	0	0	0	0	0	0	0	0	0	0	0	14	0	0	0	0	0	1	0
EjapI-1	1253	1259	W box			EjapIII-10	0	1	2	3	3	0	2	0	0	1	0	0	4	0	0	0	0	30	0	1	1	1	1	1	0
EjapI-10	931	940	ABRE			EjapIII-11	1	1	5	4	3	0	2	0	0	2	1	0	3	0	0	0	0	25	0	0	2	1	1	1	0
EjapI-10	530	535	ABRE			EjapIII-12	2	1	5	4	3	0	1	0	0	2	1	0	3	0	0	0	0	25	0	0	2	1	1	1	0
EjapI-10	237	242	ABRE			EjapIII-13	2	1	3	2	5	0	1	0	0	0	1	0	2	0	0	0	0	24	0	0	2	0	0	1	0
EjapI-10	144	150	ARE			EjapIII-14	0	1	1	0	1	1	0	0	0	0	1	0	0	0	0	0	0	20	0	1	2	0	0	1	0
EjapI-10	1455	1459	CAAT-box			EjapIII-15	0	1	1	0	1	1	2	0	0	0	1	0	0	0	0	0	0	24	0	0	3	0	0	0	0
EjapI-10	1410	1414	CAAT-box			EjapIII-17	2	0	6	1	1	0	0	0	0	1	1	0	2	0	0	0	0	23	0	0	2	0	0	1	0
EjapI-10	1394	1398	CAAT-box			EjapIII-18	2	0	4	4	5	0	0	0	0	0	1	0	2	0	0	0	0	32	0	2	0	0	0	2	0
EjapI-10	1393	1398	CAAT-box			EjapIII-19	1	2	2	3	3	1	2	0	0	3	0	0	1	0	0	0	0	15	0	1	1	0	0	2	0
EjapI-10	1384	1388	CAAT-box			EjapIII-20	1	2	2	5	2	1	3	0	0	3	0	0	0	0	0	0	0	20	0	1	0	0	0	1	0
EjapI-10	1269	1273	CAAT-box			EjapIII-21	0	4	1	3	1	1	3	0	0	2	1	0	0	0	0	0	0	17	0	2	2	1	1	3	0
EjapI-10	1267	1271	CAAT-box			EjapIII-22	0	5	3	4	2	2	1	0	0	2	0	4	0	0	0	0	0	17	0	0	0	0	0	2	0
EjapI-10	1263	1267	CAAT-box			EjapIII-23	1	0	5	8	0	0	1	0	0	1	0	8	1	0	0	0	0	16	0	1	0	0	0	4	0
EjapI-10	1253	1258	CAAT-box			EjapIII-24	1	0	6	10	0	0	1	0	0	2	0	9	2	0	0	0	0	13	0	1	0	0	0	3	0
EjapI-10	1191	1195	CAAT-box			EjapIII-25	0	0	1	6	0	0	1	0	0	1	0	1	3	0	0	0	0	21	0	0	2	3	3	3	0
EjapI-10	1181	1186	CAAT-box			EjapIII-26	0	1	2	2	1	0	3	0	0	1	0	0	1	0	0	0	0	8	0	0	1	1	1	4	0
EjapI-10	1150	1154	CAAT-box			EjapIII-27	0	1	1	4	0	0	4	0	0	2	0	0	0	0	0	0	0	9	0	0	0	0	0	3	0
EjapI-10	1124	1129	CAAT-box			EjapIII-28	0	1	0	3	0	0	2	0	0	2	0	0	1	0	0	0	0	0	0	0	0	0	0	4	0
EjapI-10	1122	1126	CAAT-box			EjapIII-29	0	0	0	0	0	0	0	0	0	0	0	0	0	0	0	0	0	0	0	0	0	0	0	0	0
EjapI-10	1003	1008	CAAT-box			EjapIII-30	1	2	4	4	4	0	2	0	0	0	1	1	2	1	0	0	0	27	0	1	1	0	0	4	0
EjapI-10	787	792	CAAT-box			EjapIII-31	0	0	5	3	4	0	1	0	0	0	0	1	3	0	0	0	0	27	0	2	0	0	0	1	0
EjapI-10	759	763	CAAT-box			EjapIII-32	0	0	6	3	4	0	2	0	0	0	0	2	2	0	0	0	0	22	0	4	1	0	0	2	0
EjapI-10	662	667	CAAT-box			EjapIII-33	0	1	3	4	5	0	1	0	0	1	1	2	2	0	0	0	0	32	0	1	0	0	0	1	0
EjapI-10	609	614	CAAT-box			EjapIII-34	1	0	3	3	6	0	1	0	0	1	1	2	2	0	0	0	0	28	0	1	0	0	0	3	0
EjapI-10	523	528	CAAT-box			EjapIII-35	0	1	5	2	3	0	3	0	0	0	0	0	3	0	0	0	0	18	0	0	0	0	0	1	0
EjapI-10	472	477	CAAT-box			EjapIII-36	0	1	3	2	4	0	3	0	0	0	0	0	4	0	0	0	0	20	0	0	0	0	0	2	0
EjapI-10	457	461	CAAT-box			EjapIII-37	0	1	4	3	4	0	3	0	0	0	0	1	4	0	0	0	0	26	0	0	0	0	0	2	0
EjapI-10	425	430	CAAT-box			EjapIII-38	0	2	2	1	2	0	1	0	0	3	0	2	1	0	0	0	0	11	0	2	2	1	1	2	0
EjapI-10	391	395	CAAT-box			EjapIII-39	0	2	2	3	3	0	3	0	0	3	0	0	0	0	0	0	0	20	0	0	1	1	1	5	0
EjapI-10	330	335	CAAT-box			EjapIII-40	0	1	2	2	2	0	2	0	0	1	0	2	1	0	0	0	0	20	0	0	1	1	1	1	0
EjapI-10	272	277	CAAT-box			EjapIII-41	0	0	3	4	5	0	3	0	0	0	1	2	0	0	0	0	0	31	0	2	1	0	0	5	0
EjapI-10	230	234	CAAT-box			EjapIII-42	0	0	3	3	0	0	6	0	0	0	0	1	2	0	0	0	0	20	0	1	0	0	0	4	0
EjapI-10	180	184	CAAT-box			EjapIII-43	0	1	4	2	1	0	6	0	0	0	1	0	1	0	0	0	0	18	0	2	0	0	0	3	0
EjapI-10	59	63	CAAT-box			EjapIII-44	1	1	4	4	0	0	3	0	0	3	0	4	0	0	0	0	0	16	0	1	1	1	1	4	0
EjapI-10	55	59	CAAT-box			EjapIII-45	1	3	2	1	3	0	2	0	0	3	0	4	1	0	0	0	0	13	0	2	2	2	2	5	0
EjapI-10	532	537	CGTCA-motif			EjapIII-46	1	2	4	1	3	0	2	0	0	3	0	4	0	0	0	0	0	13	0	2	2	2	2	5	0
EjapI-10	348	353	CGTCA-motif			EjapIII-47	0	0	5	1	3	0	3	0	0	0	0	0	4	0	0	0	0	28	0	0	0	0	0	3	0
EjapI-10	530	536	G-box			EjapIII-48	0	1	7	1	5	0	3	0	0	0	0	0	3	0	0	0	0	32	0	0	0	0	0	2	0
EjapI-10	237	243	G-Box			EjapIII-49	0	1	5	4	4	1	3	0	0	1	0	0	2	0	0	0	0	35	0	1	0	1	1	2	0
EjapI-10	1340	1346	LTR			EjapIII-50	0	1	6	3	4	2	4	0	0	0	0	0	2	0	0	0	0	30	0	2	0	0	0	2	0
EjapI-10	1424	1430	MBS			EjapIII-51	0	4	7	1	5	0	5	0	0	0	0	0	3	0	0	0	0	21	0	0	1	0	0	1	0
EjapI-10	1195	1202	MRE			EjapIII-52	0	3	7	2	3	0	4	0	0	0	0	1	1	0	0	0	0	19	0	0	2	0	0	1	0
EjapI-10	1424	1430	Myb			EjapIII-53	2	3	7	3	2	0	5	0	0	0	0	0	2	0	0	0	0	18	0	0	2	0	0	0	0
EjapI-10	941	947	MYB			EjapIII-54	0	0	3	2	3	0	2	0	0	1	0	2	5	0	0	0	0	21	0	0	1	1	1	1	0
EjapI-10	914	920	MYB			EjapIII-55	0	0	3	3	3	0	1	0	0	0	1	0	5	0	0	0	0	20	0	0	0	0	0	1	0
EjapI-10	745	751	Myb			EjapIII-56	0	2	2	4	7	0	0	0	0	0	0	1	1	0	0	0	0	25	0	0	1	0	0	2	0
EjapI-10	557	563	Myb			EjapIII-57	0	1	5	4	6	0	0	0	0	0	0	1	1	0	0	0	0	23	0	1	1	0	0	1	0
EjapI-10	510	516	MYB			EjapV-1	3	0	15	4	5	0	0	0	0	0	0	0	2	0	0	0	0	33	0	0	0	0	0	1	0
EjapI-10	386	392	Myb			EjapV-2	4	0	14	5	2	1	0	0	0	0	0	0	4	0	0	0	0	24	0	0	0	1	1	2	0
EjapI-10	1267	1273	MYC			EjapV-3	2	0	8	3	6	0	0	0	0	0	0	0	3	0	0	0	0	33	0	0	0	0	0	0	0
EjapI-10	522	528	MYC			EjapV-4	2	0	4	3	5	0	1	0	0	0	0	1	2	0	0	0	0	33	0	3	1	1	1	2	0
EjapI-10	1131	1138	TATC-box			EjapV-5	2	0	5	3	3	0	0	0	0	0	0	1	1	0	0	0	0	37	0	1	0	0	0	1	0
EjapI-10	155	164	TCA-element			EjapV-6	1	0	8	5	2	0	0	0	0	0	1	3	2	0	0	0	0	27	0	2	0	0	0	2	0
EjapI-10	67	74	TCCC-motif			EjapV-7	1	0	9	3	3	0	0	0	0	0	0	1	2	0	0	0	0	31	0	2	0	0	0	1	0
EjapI-10	532	537	TGACG-motif			EjapV-8	1	0	9	3	3	0	0	0	0	0	0	1	2	0	0	0	0	31	0	2	0	0	0	1	0
EjapI-10	348	353	TGACG-motif			EjapV-9	4	0	8	6	5	1	0	0	0	0	0	0	3	0	0	0	0	26	0	0	1	0	0	2	0
EjapI-11	1021	1030	ABRE			EjapV-10	3	3	5	3	7	1	0	0	0	0	1	1	2	0	0	0	0	32	0	0	1	0	0	2	0
EjapI-11	620	625	ABRE			EjapV-11	2	0	4	4	4	0	1	0	0	0	0	0	2	0	0	0	0	26	0	1	2	0	0	2	0
EjapI-11	273	278	ABRE			EjapV-12	2	0	5	1	3	0	0	0	0	0	0	1	2	0	0	0	0	31	0	1	2	0	0	2	0
EjapI-11	180	186	ARE			EjapVI-1.1	2	0	2	1	4	0	0	0	0	0	2	1	3	0	0	0	0	19	0	0	1	3	3	2	0
EjapI-11	1484	1488	CAAT-box			EjapVI-1.2	1	0	1	2	4	0	0	0	0	0	2	0	4	0	0	0	0	18	0	0	1	3	3	2	0
EjapI-11	1483	1488	CAAT-box			EjapVI-1.3	2	0	4	3	1	0	0	0	0	1	1	0	1	0	0	0	0	20	0	0	1	1	1	2	0
EjapI-11	1474	1478	CAAT-box			EjapVI-1.4	3	0	4	3	3	0	0	0	0	1	1	1	1	0	0	0	0	20	0	0	1	1	1	3	0
EjapI-11	1359	1363	CAAT-box			EjapVI-1.5	1	0	3	2	1	0	0	0	0	0	0	0	2	0	0	0	0	34	0	1	0	0	0	2	0
EjapI-11	1357	1361	CAAT-box			EjapVI-1.6	1	0	2	1	3	1	2	0	0	0	0	0	3	0	0	0	0	37	0	2	0	0	0	0	0
EjapI-11	1353	1357	CAAT-box			EjapVI-1.7	3	0	9	1	4	0	0	0	0	0	1	1	3	0	0	0	0	29	0	0	0	0	0	0	0
EjapI-11	1343	1348	CAAT-box			EjapVI-1.8	5	0	10	1	4	0	2	0	0	1	0	0	1	0	0	0	0	33	0	0	0	0	0	0	0
EjapI-11	1281	1285	CAAT-box			EjapVI-1.9	1	0	6	2	1	0	1	0	0	0	0	1	0	0	0	0	0	17	0	1	1	1	1	6	0
EjapI-11	1271	1276	CAAT-box			EjapVI-1.10	0	1	5	1	2	0	2	0	0	0	0	1	0	0	0	0	0	17	0	0	1	1	1	3	0
EjapI-11	1240	1244	CAAT-box			EjapVI-1.11	2	0	5	0	4	0	2	0	0	0	0	0	1	0	0	0	0	19	0	0	0	0	0	1	0
EjapI-11	1214	1219	CAAT-box			EjapVI-1.12	2	0	4	0	0	1	1	0	0	0	1	1	3	0	0	0	0	19	0	0	0	0	0	1	0
EjapI-11	1212	1216	CAAT-box			EjapVI-1.13	1	0	4	0	5	0	3	0	0	0	0	0	1	0	0	0	0	22	0	0	0	0	0	1	0
EjapI-11	1093	1098	CAAT-box			EjapVI-2.1	1	0	3	4	5	0	0	0	0	0	1	0	3	0	0	0	0	22	0	0	0	0	0	1	0
EjapI-11	877	882	CAAT-box			EjapVI-2.2	1	0	3	2	6	1	0	0	0	0	0	0	3	0	0	0	0	25	0	0	0	0	0	1	0
EjapI-11	849	853	CAAT-box			EjapVI-2.3	3	0	6	0	4	0	1	0	0	0	1	1	2	0	0	0	0	31	0	2	0	1	1	2	0
EjapI-11	752	757	CAAT-box			EjapVI-2.4	2	0	5	1	7	0	2	0	0	0	1	0	3	0	0	0	0	40	0	1	0	1	1	2	0
EjapI-11	699	704	CAAT-box			EjapVI-2.5	0	0	3	1	1	0	0	0	0	0	1	0	2	0	0	0	0	16	0	0	0	0	0	0	0
EjapI-11	613	618	CAAT-box			EjapVI-2.6	1	0	2	5	4	0	1	0	0	0	1	1	2	0	0	0	0	25	0	0	1	0	0	3	0
EjapI-11	562	567	CAAT-box			EjapVI-2.7	1	0	3	3	4	0	1	0	0	0	2	1	3	0	0	0	0	27	0	1	1	1	1	0	0
EjapI-11	547	551	CAAT-box			EjapVII-1.1	2	0	3	2	5	0	3	0	0	0	1	1	3	0	0	0	0	36	0	0	0	1	1	0	0
EjapI-11	519	524	CAAT-box			EjapVII-1.2	1	0	1	3	3	0	1	0	0	0	0	1	4	0	0	0	0	36	0	0	0	0	0	0	1
EjapI-11	477	482	CAAT-box			EjapVII-1.3	1	0	4	3	2	0	1	0	0	0	0	1	1	0	0	0	0	35	0	0	0	0	0	1	0
EjapI-11	453	458	CAAT-box			EjapVII-1.4	0	0	1	3	4	0	3	0	0	0	0	1	1	0	0	0	0	36	0	0	0	0	0	0	0
EjapI-11	434	439	CAAT-box			EjapVII-1.5	1	0	2	2	2	0	1	0	0	0	1	2	0	0	0	0	0	27	0	0	0	0	0	1	0
EjapI-11	420	425	CAAT-box			EjapVII-1.6	2	0	3	2	2	0	2	0	0	0	0	1	0	0	0	0	0	30	0	0	0	0	0	2	0
EjapI-11	366	371	CAAT-box			EjapVII-1.7	2	0	3	2	2	0	2	0	0	1	0	0	1	0	0	0	0	31	0	0	0	0	0	2	0
EjapI-11	308	313	CAAT-box			EjapVII-2.1	0	0	3	2	4	0	3	0	0	1	0	4	1	0	0	0	0	23	0	0	3	1	1	4	0
EjapI-11	266	270	CAAT-box			EjapVII-2.2	0	0	1	1	4	0	2	0	0	0	1	5	2	0	0	0	0	18	0	0	3	1	1	4	1
EjapI-11	216	220	CAAT-box			EjapVII-2.3	2	0	5	0	2	0	2	0	0	0	0	1	8	0	0	0	0	36	0	0	0	0	0	1	0
EjapI-11	95	99	CAAT-box			EjapVII-2.4	1	0	4	0	2	0	2	0	0	0	1	2	6	0	0	0	0	33	0	0	0	0	0	0	0
EjapI-11	91	95	CAAT-box			EjapVII-3.1	2	0	5	2	4	0	2	0	0	1	0	2	1	0	0	0	0	26	0	1	1	0	0	2	0
EjapI-11	622	627	CGTCA-motif			EjapVII-3.2	0	0	3	1	4	0	4	0	0	0	0	3	1	0	0	0	0	31	0	1	2	0	0	5	0
EjapI-11	527	532	CGTCA-motif			EjapVIII-1.1	1	0	4	3	5	0	0	0	0	0	0	1	1	0	0	0	0	29	0	0	0	0	0	0	0
EjapI-11	384	389	CGTCA-motif			EjapVIII-1.2	2	0	5	2	7	0	0	0	0	0	0	1	1	0	0	0	0	27	0	0	0	0	0	0	0
EjapI-11	620	626	G-box			EjapVIII-1.3	1	0	5	3	7	0	1	0	0	0	0	1	2	0	0	0	0	32	0	0	0	0	0	1	0
EjapI-11	273	279	G-Box			EjapVIII-1.4	2	0	6	2	7	0	1	0	0	0	0	1	2	0	0	0	0	30	0	0	1	0	0	1	0
EjapI-11	1430	1436	LTR			EjapVIII-1.5	1	0	5	2	4	0	3	0	0	0	1	1	1	0	0	0	0	27	0	1	0	0	0	2	0
EjapI-11	470	476	LTR			EjapVIII-1.6	1	0	5	1	5	0	3	0	0	0	0	1	2	0	0	0	0	28	0	1	0	0	0	2	0
EjapI-11	56	62	MBS			EjapVIII-1.7	2	0	5	0	4	0	2	0	0	0	0	1	1	0	0	0	0	31	0	0	0	0	0	0	0
EjapI-11	11	17	MBS			EjapVIII-1.8	2	0	5	0	4	0	2	0	0	0	0	1	1	0	0	0	0	27	0	0	0	0	0	1	0
EjapI-11	1285	1292	MRE			EjapIX-1	0	1	5	4	1	0	2	0	0	0	1	1	0	0	0	0	0	26	0	0	1	2	1	2	0
EjapI-11	1031	1037	MYB			EjapIX-2	0	0	8	3	0	0	3	0	0	0	1	2	0	0	0	0	0	23	0	0	0	2	1	2	0
EjapI-11	1004	1010	MYB			EjapIX-3	0	1	8	3	1	0	3	0	0	0	0	3	0	0	0	0	0	26	0	0	3	0	0	0	0
EjapI-11	835	841	Myb			EjapIX-4	0	0	5	2	5	0	1	0	0	0	0	2	1	0	0	0	0	30	0	0	2	0	2	1	0
EjapI-11	647	653	Myb			EjapIX-5	0	1	6	4	2	0	0	0	0	0	0	2	0	0	0	0	0	40	0	0	1	0	2	0	0
EjapI-11	600	606	MYB			EjapXa-1	4	0	6	3	4	0	2	0	0	0	0	0	0	0	0	0	0	31	2	0	0	0	0	1	0
EjapI-11	56	62	Myb			EjapXa-2	1	0	6	3	4	0	2	0	0	0	0	0	0	0	0	0	0	30	1	0	1	0	0	0	0
EjapI-11	11	17	Myb			EjapXa-3	0	0	2	5	2	0	5	0	0	0	0	1	0	0	0	0	0	20	1	0	0	4	0	6	0
EjapI-11	1357	1363	MYC			EjapXa-4	0	0	3	5	2	0	3	0	0	0	0	2	0	0	0	0	0	19	2	0	0	2	0	3	0
EjapI-11	612	618	MYC			EjapXa-5	0	0	5	5	2	0	3	0	0	0	0	1	0	0	0	0	0	21	1	0	0	2	0	4	0
EjapI-11	433	439	MYC			EjapXa-6	2	1	7	1	3	0	1	0	0	0	3	0	2	0	0	0	0	29	0	0	0	0	0	5	0
EjapI-11	33	40	P-box			EjapXa-7	3	0	6	1	2	0	1	0	0	0	2	0	3	0	0	0	0	27	0	0	0	0	0	7	0
EjapI-11	1221	1228	TATC-box			EjapXb-1.1	2	4	6	2	2	0	2	0	0	0	0	1	0	0	0	0	0	35	0	0	2	0	0	0	0
EjapI-11	191	200	TCA-element			EjapXb-1.2	1	0	4	2	2	0	0	0	0	1	0	0	2	0	0	0	0	34	0	0	1	0	0	4	1
EjapI-11	103	110	TCCC-motif			EjapXb-1.3	2	0	7	2	2	0	1	0	0	0	0	0	0	0	0	0	0	38	0	0	1	2	0	1	0
EjapI-11	622	627	TGACG-motif			EjapXb-1.4	2	0	4	2	8	0	2	0	0	0	0	0	4	0	0	0	0	42	1	0	0	0	0	0	0
EjapI-11	527	532	TGACG-motif			EjapXb-1.5	1	0	4	2	8	0	1	0	0	1	0	1	1	0	0	0	0	47	1	0	1	0	0	1	1
EjapI-11	384	389	TGACG-motif			EjapXb-1.6	2	0	4	4	6	0	0	0	0	0	0	0	2	0	0	0	0	44	0	0	0	0	0	1	0
EjapI-11	24	30	WRE3			EjapXb-1.7	2	0	3	2	2	0	1	0	0	0	0	0	0	0	0	0	0	27	0	0	1	0	0	2	0
EjapI-12	798	804	ARE			EjapXb-1.8	3	0	3	3	2	0	1	0	0	0	0	1	0	0	0	0	0	28	0	0	1	0	0	2	0
EjapI-12	1374	1380	Box 4			EjapXb-1.9	1	0	6	3	3	0	2	0	0	0	0	0	1	0	0	0	0	22	0	0	3	0	0	0	0
EjapI-12	748	754	Box 4			EjapXb-1.10	2	4	7	4	2	0	2	0	0	0	1	1	1	0	0	0	0	17	0	0	3	2	0	2	0
EjapI-12	1461	1466	CAAT-box			EjapXb-1.11	0	3	6	0	4	0	3	0	0	0	2	0	0	0	0	0	0	26	0	0	1	0	0	0	0
EjapI-12	1428	1432	CAAT-box			EjapXb-1.12	0	3	8	0	3	0	2	0	0	0	2	0	0	0	0	0	0	31	0	0	1	0	0	2	0
EjapI-12	1427	1432	CAAT-box			EjapXb-1.15	1	2	11	0	3	0	2	0	0	0	2	0	0	0	0	0	0	35	0	0	1	0	0	1	0
EjapI-12	1378	1382	CAAT-box			EjapXb-1.16	1	0	4	1	2	0	3	0	0	0	1	1	2	0	0	0	0	34	0	0	2	2	0	5	0
EjapI-12	1302	1306	CAAT-box			EjapXb-1.17	1	0	2	1	4	0	3	0	0	0	0	1	2	0	0	0	0	33	0	0	3	2	0	6	0
EjapI-12	1295	1299	CAAT-box			EjapXb-1.18	0	0	6	7	3	0	1	0	0	0	1	1	3	0	0	0	0	26	0	0	0	0	0	3	0
EjapI-12	1274	1279	CAAT-box			EjapXb-1.19	3	0	9	7	5	0	0	0	0	0	0	0	4	0	0	0	0	28	0	0	0	0	0	1	0
EjapI-12	1253	1257	CAAT-box			EjapXb-1.20	2	0	8	2	4	0	0	0	0	0	0	2	0	0	0	0	0	29	0	0	2	2	0	2	1
EjapI-12	1225	1229	CAAT-box			EjapXb-1.21	1	0	4	1	5	0	1	0	0	0	0	0	4	0	0	0	0	28	0	0	0	0	0	2	0
EjapI-12	1163	1167	CAAT-box			EjapXb-1.22	1	0	4	6	5	0	1	0	0	0	0	0	1	0	0	0	0	27	0	0	0	0	0	1	0
EjapI-12	1162	1167	CAAT-box			EjapXb-1.23	0	0	2	1	6	0	2	0	0	0	0	2	1	0	0	0	0	20	0	0	0	0	0	5	0
EjapI-12	1131	1136	CAAT-box			EjapXb-1.24	0	0	1	4	2	0	2	0	0	0	3	5	2	0	0	0	0	15	0	0	1	8	0	4	0
EjapI-12	1080	1084	CAAT-box			EjapXb-1.25	0	0	0	5	2	0	1	0	0	0	3	2	2	0	0	0	0	12	0	0	2	4	0	9	0
EjapI-12	955	959	CAAT-box			EjapXI-1.1	2	0	5	1	2	0	4	0	0	0	0	1	2	0	0	0	0	29	0	0	3	0	0	4	0
EjapI-12	918	922	CAAT-box			EjapXI-1.2	2	0	6	2	3	0	4	0	0	0	0	2	3	0	0	0	0	30	0	0	4	0	0	4	0
EjapI-12	904	908	CAAT-box			EjapXI-1.3	2	0	6	2	3	0	4	0	0	0	0	2	3	0	0	0	0	30	0	0	4	0	0	4	0
EjapI-12	757	761	CAAT-box			EjapXI-1.4	1	0	7	2	4	0	2	0	0	0	0	0	2	0	0	0	0	47	1	0	1	2	0	3	0
EjapI-12	663	667	CAAT-box			EjapXI-1.5	1	0	5	4	3	0	1	0	0	0	0	0	1	0	0	0	0	50	0	0	0	0	0	1	0
EjapI-12	614	619	CAAT-box			EjapXI-1.6	1	0	12	0	7	0	1	0	0	0	0	0	4	0	0	0	0	58	2	0	1	0	0	0	0
EjapI-12	544	548	CAAT-box			EjapXI-1.7	1	0	13	0	4	0	1	0	0	0	0	1	4	0	0	0	0	55	0	2	1	0	0	0	0
EjapI-12	513	518	CAAT-box			EjapXI-1.8	1	0	6	1	5	0	0	0	0	0	0	0	1	0	0	0	0	54	0	2	1	4	0	0	0
EjapI-12	502	507	CAAT-box			EjapXI-1.9	2	0	13	0	3	0	0	0	0	0	0	0	2	0	0	0	0	51	0	3	1	0	0	1	0
EjapI-12	294	299	CAAT-box			EjapXI-1.10	3	0	12	0	5	0	0	0	0	0	0	0	2	0	0	0	0	61	0	0	2	2	0	1	0
EjapI-12	192	196	CAAT-box			EjapXI-1.11	1	0	3	1	7	0	1	0	0	0	0	0	3	0	0	0	0	39	0	0	0	0	0	1	0
EjapI-12	85	89	CAAT-box			EjapXI-1.12	1	0	5	2	4	0	5	0	0	0	0	0	2	0	0	0	0	0	0	0	2	0	0	2	0
EjapI-12	15	20	CAAT-box			EjapXI-1.13	0	0	0	0	0	0	0	0	0	0	0	0	0	0	0	0	0	0	0	0	0	0	0	0	0
EjapI-12	286	292	CAT-box			EjapXI-1.14	0	0	0	0	0	0	0	0	0	0	0	0	3	0	0	0	0	31	0	0	0	0	0	1	0
EjapI-12	1352	1358	CCAAT-box			EjapXI-1.15	4	0	10	0	5	0	1	0	0	0	0	0	1	0	0	0	0	24	0	0	1	0	0	1	0
EjapI-12	1239	1245	CCAAT-box			EjapXI-1.16	2	0	6	1	4	0	2	0	0	0	0	0	3	0	0	0	0	35	0	0	1	0	0	1	0
EjapI-12	1070	1075	CGTCA-motif			EjapXI-1.17	0	0	4	2	4	0	1	0	0	0	0	0	3	0	0	0	0	44	0	0	0	0	0	1	0
EjapI-12	333	338	CGTCA-motif			EjapXI-1.18	0	0	3	2	1	0	0	0	0	0	0	0	1	0	0	0	0	47	0	0	1	2	0	1	0
EjapI-12	559	565	G-box			EjapXI-1.19	2	0	2	1	3	0	1	0	0	0	0	0	2	0	0	0	0	38	0	0	0	2	0	0	0
EjapI-12	1348	1354	GT1-motif			EjapXI-1.20	0	0	1	0	4	0	1	0	0	0	0	0	2	0	0	0	0	35	0	0	1	2	0	1	0
EjapI-12	1347	1354	GT1-motif			EjapXI-1.21	4	0	13	0	4	0	0	0	0	0	0	0	2	0	0	0	0	40	0	0	0	0	0	0	0
EjapI-12	1040	1046	MYC			EjapXI-1.22	1	0	4	1	3	0	2	0	0	0	0	0	3	0	0	0	0	36	0	0	0	2	0	2	0
EjapI-12	502	508	MYC			EjapXI-1.23	1	0	4	2	1	0	1	0	0	0	0	0	3	0	0	0	0	37	0	0	1	2	0	2	0
EjapI-12	998	1007	O2-site			EjapXI-1.24	1	0	4	2	3	0	1	0	0	0	0	0	4	0	0	0	0	41	0	0	1	0	0	0	0
EjapI-12	1046	1051	STRE			EjapXI-1.25	1	0	5	2	3	0	1	0	0	0	0	0	6	0	0	0	0	38	0	0	0	0	0	1	0
EjapI-12	845	850	STRE			EjapXI-1.26	4	0	11	2	5	0	1	0	0	0	1	0	1	0	0	0	0	37	0	0	0	0	0	0	0
EjapI-12	950	956	TCT-motif			EjapXI-1.27	2	0	7	3	7	0	4	0	0	0	1	0	3	0	0	0	0	38	0	0	1	0	0	3	0
EjapI-12	1070	1075	TGACG-motif			EjapXI-1.28	1	0	3	2	5	0	0	0	0	0	0	0	3	0	0	0	0	41	0	0	0	0	0	1	0
EjapI-12	333	338	TGACG-motif			EjapXI-1.29	4	0	8	0	2	0	2	0	0	0	2	0	2	0	0	0	0	27	0	0	1	0	0	0	0
EjapI-12	541	547	W box			EjapXI-1.30	4	0	9	1	1	0	2	0	0	0	2	0	3	0	0	0	0	29	0	0	1	0	0	0	0
EjapI-13	888	893	ABRE			EjapXI-1.31	3	0	5	1	1	0	4	0	0	0	0	0	2	0	0	0	0	31	0	0	2	0	0	5	0
EjapI-13	456	461	ABRE			EjapXI-1.32	1	0	3	0	3	0	4	0	0	0	0	0	3	0	0	0	0	38	0	0	0	0	0	1	0
EjapI-13	907	913	ARE			EjapXI-1.33	2	0	6	0	2	0	3	0	0	0	0	0	2	0	0	0	0	32	0	0	0	2	0	1	0
EjapI-13	1417	1421	CAAT-box			EjapXI-1.34	2	0	6	1	5	0	1	0	0	0	0	0	0	0	0	0	0	41	0	0	0	0	0	0	0
EjapI-13	1328	1332	CAAT-box			EjapXI-1.35	2	0	8	2	1	0	4	0	0	0	1	0	3	0	0	0	0	30	0	0	0	0	0	2	0
EjapI-13	1327	1332	CAAT-box			EjapXI-1.36	4	0	6	3	2	0	5	0	0	0	2	0	0	0	0	0	0	37	0	0	0	0	0	1	0
EjapI-13	1291	1295	CAAT-box			EjapXI-1.37	1	0	3	1	2	0	1	0	0	0	2	0	1	0	0	0	0	16	0	0	1	0	0	10	0
EjapI-13	1245	1249	CAAT-box			EjapXI-1.38	1	0	3	0	6	0	3	0	0	0	1	0	2	0	0	0	0	15	0	0	2	0	0	3	0
EjapI-13	1190	1194	CAAT-box			EjapXI-1.39	1	0	3	2	5	0	8	0	0	0	6	0	0	0	0	0	0	16	0	0	1	2	0	5	0
EjapI-13	1139	1144	CAAT-box			EjapXI-1.40	1	0	4	3	4	0	1	0	0	0	0	0	1	0	0	0	0	54	0	0	0	2	0	0	0
EjapI-13	1039	1043	CAAT-box			EjapXI-1.41	1	0	2	3	3	0	1	0	0	0	0	0	1	0	0	0	0	47	0	0	0	2	0	0	0
EjapI-13	1032	1036	CAAT-box			EjapXI-1.42	0	0	1	2	2	0	3	0	0	0	0	0	2	0	0	0	0	20	0	0	1	0	0	1	0
EjapI-13	1025	1029	CAAT-box			EjapXI-1.43	0	0	2	1	4	0	2	0	0	0	0	0	2	0	0	0	0	25	0	0	0	0	0	5	0
EjapI-13	1024	1029	CAAT-box			EjapXI-1.44	0	0	4	1	3	0	1	0	0	0	1	0	0	0	0	0	0	27	0	0	2	0	0	4	0
EjapI-13	978	982	CAAT-box			EjapXI-1.45	0	0	5	3	1	0	2	0	0	0	0	0	0	0	0	0	0	33	0	0	1	0	0	1	0
EjapI-13	941	945	CAAT-box			EjapXI-1.46	2	0	7	0	2	0	2	0	0	0	0	0	1	0	0	0	0	35	0	0	2	0	0	0	0
EjapI-13	905	910	CAAT-box			EjapXI-1.47	4	0	8	1	4	0	3	0	0	0	0	0	0	0	0	0	0	35	0	0	1	0	0	2	0
EjapI-13	817	821	CAAT-box			EjapXI-1.48	4	0	7	2	4	0	1	0	0	0	0	0	0	0	0	0	0	37	0	0	1	2	0	2	0
EjapI-13	791	796	CAAT-box			EjapXI-1.49	1	0	5	2	5	0	1	0	0	0	0	0	0	0	0	0	0	30	0	0	0	0	0	1	0
EjapI-13	669	673	CAAT-box			EjapXI-1.50	0	0	1	0	2	0	0	0	0	0	0	0	2	0	0	0	0	0	0	0	0	0	0	1	0
EjapI-13	570	575	CAAT-box			EjapXI-1.51	0	0	0	0	0	0	0	0	0	0	0	0	0	0	0	0	0	0	0	0	0	0	0	0	0
EjapI-13	519	524	CAAT-box			EjapXI-1.52	0	0	2	1	1	0	2	0	0	0	0	0	0	0	0	0	0	0	0	0	0	0	0	0	0
EjapI-13	489	493	CAAT-box			EjapXI-1.53	3	0	4	1	0	0	1	0	0	0	0	0	3	0	0	0	0	31	0	0	0	0	0	1	0
EjapI-13	148	152	CAAT-box			EjapXI-1.54	2	0	3	1	8	0	3	0	0	0	2	0	0	0	0	0	0	40	0	0	1	0	0	1	0
EjapI-13	116	121	CAAT-box			EjapXI-1.55	3	0	8	1	4	0	1	0	0	0	1	0	0	0	0	0	0	35	0	0	0	0	0	5	0
EjapI-13	79	83	CAAT-box			EjapXI-1.56	3	0	6	1	1	0	6	0	0	0	1	0	0	0	0	0	0	27	0	0	2	2	0	3	0
EjapI-13	24	29	CAAT-box			EjapXI-1.57	0	0	1	0	3	0	2	0	0	0	1	0	0	0	0	0	0	35	0	0	0	2	0	4	0
EjapI-13	402	408	CAT-box			EjapXI-1.58	0	0	2	1	2	0	2	0	0	0	1	0	0	0	0	0	0	31	0	0	0	0	0	5	0
EjapI-13	1392	1398	CCAAT-box			EjapXI-1.59	1	0	2	1	2	0	2	0	0	0	1	0	3	0	0	0	0	34	0	0	0	2	0	2	0
EjapI-13	720	726	CCAAT-box			EjapXI-1.60	2	0	5	0	1	0	3	0	0	0	0	0	1	0	0	0	0	26	0	0	1	2	0	4	0
EjapI-13	701	707	CCAAT-box			EjapXI-1.61	1	0	3	3	2	0	6	0	0	0	2	0	1	0	0	0	0	28	0	0	2	4	0	5	0
EjapI-13	560	566	CCAAT-box			EjapXI-1.62	0	0	2	2	2	0	1	0	0	0	1	0	1	0	0	0	0	26	0	0	2	2	0	2	0
EjapI-13	1200	1206	CCGTCC motif			EjapXI-1.63	1	0	2	3	2	0	1	0	0	0	2	0	2	0	0	0	0	21	0	0	2	4	0	3	0
EjapI-13	1200	1206	CCGTCC-box			EjapXI-2.1	0	0	2	2	4	0	2	0	0	0	0	0	3	0	0	0	0	22	0	0	1	0	0	2	0
EjapI-13	360	366	DRE core			EjapXI-2.2	3	0	3	2	4	0	1	0	0	0	1	0	3	0	0	0	0	21	0	0	1	0	0	1	0
EjapI-13	888	894	G-Box			EjapXI-2.3	0	0	4	3	1	0	2	0	0	0	2	1	1	0	0	0	0	23	0	0	1	0	0	4	0
EjapI-13	456	462	G-Box			EjapXI-2.4	1	0	2	3	4	0	2	0	0	0	2	1	1	0	0	0	0	18	0	0	1	2	0	3	0
EjapI-13	738	745	GATA-motif			EjapXII-1.1	3	0	6	1	4	0	1	0	0	0	0	0	3	0	0	0	0	39	0	0	0	0	0	1	0
EjapI-13	1209	1215	GC-motif			EjapXII-1.2	2	0	5	2	2	0	0	0	0	0	0	1	2	0	0	0	0	49	0	0	4	0	0	2	0
EjapI-13	259	265	GC-motif			EjapXII-1.3	1	0	9	0	3	0	3	0	0	0	0	1	2	0	0	0	0	35	0	0	2	0	0	0	0
EjapI-13	1370	1376	GT1-motif			EjapXII-1.4	2	0	3	3	2	0	0	0	0	0	0	1	5	0	0	0	0	28	0	0	0	0	0	2	0
EjapI-13	967	973	GT1-motif			EjapXII-1.5	2	0	6	1	6	0	0	0	0	0	2	2	2	0	0	0	0	44	0	0	0	2	0	2	0
EjapI-13	397	407	GTGGC-motif			EjapXII-1.6	2	0	7	2	3	0	0	0	0	0	1	3	1	0	0	0	0	36	0	0	0	0	0	2	0
EjapI-13	1319	1325	Myb			EjapXII-1.7	2	0	8	5	8	0	0	0	0	0	0	0	4	0	0	0	0	28	0	0	0	0	0	2	0
EjapI-13	1311	1317	MYB			EjapXII-1.8	1	0	5	3	3	0	1	0	0	0	1	3	3	0	0	0	0	33	0	0	0	0	0	1	0
EjapI-13	605	611	Myb			EjapXII-1.9	0	0	3	6	5	0	0	0	0	0	0	2	2	0	0	0	0	36	0	0	0	0	0	4	0
EjapI-13	602	608	MYB			EjapXII-1.10	0	0	7	3	3	0	2	0	0	0	0	0	1	0	0	0	0	35	0	0	0	2	0	4	0
EjapI-13	1173	1179	MYC			EjapXII-1.11	0	0	8	3	7	0	3	0	0	0	0	0	4	0	0	0	0	39	0	0	0	2	0	3	0
EjapI-13	1087	1096	O2-site			EjapXII-1.12	2	0	7	1	3	0	2	0	0	0	0	0	1	0	0	0	0	45	0	0	1	0	0	1	0
EjapI-13	509	517	O2-site			EjapXII-1.13	1	0	5	0	5	0	2	0	0	0	0	0	2	0	0	0	0	41	0	0	0	2	0	1	0
EjapI-13	916	923	P-box			EjapXII-1.14	3	0	4	1	4	0	1	0	0	0	0	0	1	0	0	0	0	36	0	0	0	2	0	0	0
EjapI-13	957	962	STRE			EjapXII-1.15	2	0	8	4	4	0	0	0	0	0	0	0	3	0	0	0	0	42	0	0	1	2	0	2	0
EjapI-13	674	679	STRE			EjapXII-1.16	4	0	11	4	3	0	1	0	0	0	0	0	3	0	0	0	0	45	0	0	0	2	0	1	0
EjapI-13	1115	1121	W box			EjapXII-1.17	3	0	8	3	2	0	1	0	0	0	0	0	2	0	0	0	0	25	0	0	0	0	0	2	0
EjapI-13	264	270	W box			EjapXIIIa-1	0	0	1	1	1	0	0	0	0	0	0	0	2	0	0	0	0	19	0	0	0	0	0	0	0
EjapI-14	1347	1353	ARE			EjapXIIIa-2	2	0	3	2	1	0	0	0	0	0	0	1	1	0	0	0	0	23	0	0	0	0	0	0	0
EjapI-14	350	356	ARE			EjapXIIIa-3	0	0	1	1	1	0	0	0	0	0	0	0	2	0	0	0	0	20	0	0	0	0	0	0	0
EjapI-14	87	93	ARE			EjapXIIIa-4	2	0	5	4	4	0	0	0	0	0	0	0	1	0	0	0	0	28	0	0	0	0	0	3	0
EjapI-14	1450	1454	CAAT-box			EjapXIIIa-5	4	0	7	4	5	0	1	0	0	0	0	0	3	0	0	0	0	34	0	0	0	0	0	2	0
EjapI-14	1379	1384	CAAT-box			EjapXIIIa-6	4	0	6	3	4	0	0	0	0	0	0	0	3	0	0	0	0	31	0	0	0	0	0	4	0
EjapI-14	1330	1334	CAAT-box			EjapXIIIa-7	0	0	2	0	0	0	0	0	0	0	0	2	4	0	0	0	0	14	0	0	0	2	0	4	0
EjapI-14	1313	1317	CAAT-box			EjapXIIIa-8	1	0	3	0	0	0	2	0	0	0	0	1	4	0	0	0	0	13	0	0	1	2	0	3	0
EjapI-14	1286	1291	CAAT-box			EjapXIIIb-1	3	0	4	1	3	0	1	0	0	0	0	1	0	0	0	0	0	36	0	0	0	0	0	1	0
EjapI-14	1268	1272	CAAT-box			EjapXIIIb-2	0	0	7	4	3	0	1	0	0	0	0	0	2	0	0	0	0	32	0	0	0	0	0	3	0
EjapI-14	1259	1264	CAAT-box			EjapXIIIb-3	2	0	6	3	4	0	0	0	0	0	0	0	5	0	0	0	0	32	0	0	0	0	0	2	0
EjapI-14	1108	1112	CAAT-box			EjapXV-1	0	0	5	2	2	0	1	0	0	0	0	1	1	0	0	0	0	37	0	0	0	0	0	1	0
EjapI-14	1069	1073	CAAT-box			EjapXV-2	1	0	5	1	3	0	0	0	0	0	0	0	2	0	0	0	0	38	0	0	0	0	0	1	0
EjapI-14	1038	1042	CAAT-box			EjapXV-3	1	0	3	0	2	0	0	0	0	0	0	3	1	0	0	0	0	18	0	0	0	0	0	2	0
EjapI-14	998	1002	CAAT-box			EjapXV-4	3	0	5	1	2	0	0	0	0	0	0	2	2	0	0	0	0	32	0	0	0	2	0	5	0
EjapI-14	992	997	CAAT-box			EjapXV-5	3	0	7	1	3	0	0	0	0	0	0	3	2	0	0	0	0	27	0	0	0	0	0	4	0
EjapI-14	944	948	CAAT-box			EjapXV-6	3	0	7	2	3	0	0	0	0	0	0	3	2	0	0	0	0	26	0	0	0	0	0	4	0
EjapI-14	929	934	CAAT-box
EjapI-14	773	778	CAAT-box
EjapI-14	708	712	CAAT-box
EjapI-14	611	616	CAAT-box
EjapI-14	504	508	CAAT-box
EjapI-14	378	383	CAAT-box
EjapI-14	359	364	CAAT-box
EjapI-14	186	190	CAAT-box
EjapI-14	180	184	CAAT-box
EjapI-14	152	156	CAAT-box
EjapI-14	130	134	CAAT-box
EjapI-14	99	103	CAAT-box
EjapI-14	13	17	CAAT-box
EjapI-14	12	17	CAAT-box
EjapI-14	229	235	CAT-box
EjapI-14	781	787	CCAAT-box
EjapI-14	35	44	circadian
EjapI-14	566	575	GATA-motif
EjapI-14	532	538	GT1-motif
EjapI-14	1454	1460	LTR
EjapI-14	318	324	LTR
EjapI-14	861	867	MYB
EjapI-14	727	733	MYB
EjapI-14	669	675	MYB
EjapI-14	773	779	MYC
EjapI-14	377	383	MYC
EjapI-14	292	299	Myc
EjapI-14	247	253	MYC
EjapI-14	1091	1100	O2-site
EjapI-14	580	586	Sp1
EjapI-14	1236	1241	STRE
EjapI-14	394	401	TATC-box
EjapI-14	1478	1484	TCT-motif
EjapI-14	939	945	TGA-element
EjapI-14	739	745	TGA-element
EjapI-15	1245	1251	ARE
EjapI-15	350	356	ARE
EjapI-15	87	93	ARE
EjapI-15	1469	1473	CAAT-box
EjapI-15	1442	1447	CAAT-box
EjapI-15	1397	1401	CAAT-box
EjapI-15	1365	1370	CAAT-box
EjapI-15	1352	1356	CAAT-box
EjapI-15	1343	1348	CAAT-box
EjapI-15	1192	1196	CAAT-box
EjapI-15	1095	1099	CAAT-box
EjapI-15	1055	1059	CAAT-box
EjapI-15	1050	1054	CAAT-box
EjapI-15	1001	1005	CAAT-box
EjapI-15	986	991	CAAT-box
EjapI-15	830	835	CAAT-box
EjapI-15	821	826	CAAT-box
EjapI-15	765	769	CAAT-box
EjapI-15	740	745	CAAT-box
EjapI-15	417	422	CAAT-box
EjapI-15	359	364	CAAT-box
EjapI-15	152	156	CAAT-box
EjapI-15	130	134	CAAT-box
EjapI-15	99	103	CAAT-box
EjapI-15	50	54	CAAT-box
EjapI-15	13	17	CAAT-box
EjapI-15	12	17	CAAT-box
EjapI-15	229	235	CAT-box
EjapI-15	1421	1426	CGTCA-motif
EjapI-15	35	44	circadian
EjapI-15	796	802	G-box
EjapI-15	589	595	GT1-motif
EjapI-15	1417	1423	MBS
EjapI-15	1417	1423	Myb
EjapI-15	1143	1149	MYB
EjapI-15	918	924	MYB
EjapI-15	830	836	MYC
EjapI-15	292	299	Myc
EjapI-15	1175	1184	O2-site
EjapI-15	1320	1325	STRE
EjapI-15	617	622	STRE
EjapI-15	162	167	STRE
EjapI-15	445	452	TATC-box
EjapI-15	996	1002	TGA-element
EjapI-15	1421	1426	TGACG-motif
EjapI-16	1443	1449	ARE
EjapI-16	1076	1082	ARE
EjapI-16	350	356	ARE
EjapI-16	87	93	ARE
EjapI-16	1426	1430	CAAT-box
EjapI-16	1409	1413	CAAT-box
EjapI-16	1364	1368	CAAT-box
EjapI-16	1363	1368	CAAT-box
EjapI-16	1337	1341	CAAT-box
EjapI-16	1305	1310	CAAT-box
EjapI-16	1292	1296	CAAT-box
EjapI-16	1283	1288	CAAT-box
EjapI-16	1129	1133	CAAT-box
EjapI-16	1080	1084	CAAT-box
EjapI-16	1079	1084	CAAT-box
EjapI-16	1032	1036	CAAT-box
EjapI-16	992	996	CAAT-box
EjapI-16	986	991	CAAT-box
EjapI-16	938	942	CAAT-box
EjapI-16	923	928	CAAT-box
EjapI-16	767	772	CAAT-box
EjapI-16	750	754	CAAT-box
EjapI-16	697	701	CAAT-box
EjapI-16	417	422	CAAT-box
EjapI-16	359	364	CAAT-box
EjapI-16	181	185	CAAT-box
EjapI-16	152	156	CAAT-box
EjapI-16	130	134	CAAT-box
EjapI-16	99	103	CAAT-box
EjapI-16	50	54	CAAT-box
EjapI-16	13	17	CAAT-box
EjapI-16	12	17	CAAT-box
EjapI-16	229	235	CAT-box
EjapI-16	1179	1185	CCGTCC motif
EjapI-16	1179	1185	CCGTCC-box
EjapI-16	705	710	CGTCA-motif
EjapI-16	35	44	circadian
EjapI-16	574	580	GT1-motif
EjapI-16	318	324	LTR
EjapI-16	1357	1363	MBS
EjapI-16	1357	1363	Myb
EjapI-16	855	861	MYB
EjapI-16	554	560	Myb
EjapI-16	767	773	MYC
EjapI-16	292	299	Myc
EjapI-16	247	253	MYC
EjapI-16	1112	1121	O2-site
EjapI-16	1260	1265	STRE
EjapI-16	162	167	STRE
EjapI-16	445	452	TATC-box
EjapI-16	1383	1392	TC-rich repeats
EjapI-16	1270	1277	TCCC-motif
EjapI-16	1232	1238	TCT-motif
EjapI-16	933	939	TGA-element
EjapI-16	189	195	TGA-element
EjapI-16	705	710	TGACG-motif
EjapI-17	866	872	ARE
EjapI-17	311	317	ARE
EjapI-17	48	54	ARE
EjapI-17	1466	1470	CAAT-box
EjapI-17	1438	1442	CAAT-box
EjapI-17	1421	1425	CAAT-box
EjapI-17	1394	1399	CAAT-box
EjapI-17	1376	1380	CAAT-box
EjapI-17	1375	1380	CAAT-box
EjapI-17	1349	1353	CAAT-box
EjapI-17	1317	1322	CAAT-box
EjapI-17	1304	1308	CAAT-box
EjapI-17	1295	1300	CAAT-box
EjapI-17	1144	1148	CAAT-box
EjapI-17	1047	1051	CAAT-box
EjapI-17	1007	1011	CAAT-box
EjapI-17	953	957	CAAT-box
EjapI-17	938	943	CAAT-box
EjapI-17	786	790	CAAT-box
EjapI-17	776	781	CAAT-box
EjapI-17	720	725	CAAT-box
EjapI-17	711	715	CAAT-box
EjapI-17	378	383	CAAT-box
EjapI-17	320	325	CAAT-box
EjapI-17	113	117	CAAT-box
EjapI-17	91	95	CAAT-box
EjapI-17	60	64	CAAT-box
EjapI-17	11	15	CAAT-box
EjapI-17	242	247	CGTCA-motif
EjapI-17	213	219	DRE core
EjapI-17	742	748	G-box
EjapI-17	535	541	GT1-motif
EjapI-17	964	975	GTGGC-motif
EjapI-17	279	285	LTR
EjapI-17	1369	1375	MBS
EjapI-17	191	197	MBS
EjapI-17	1369	1375	Myb
EjapI-17	1095	1101	MYB
EjapI-17	870	876	MYB
EjapI-17	730	736	MYB
EjapI-17	515	521	Myb
EjapI-17	191	197	Myb
EjapI-17	776	782	MYC
EjapI-17	253	260	Myc
EjapI-17	1127	1136	O2-site
EjapI-17	1272	1277	STRE
EjapI-17	406	413	TATC-box
EjapI-17	1282	1289	TCCC-motif
EjapI-17	948	954	TGA-element
EjapI-17	242	247	TGACG-motif
EjapI-18	1332	1338	ARE
EjapI-18	350	356	ARE
EjapI-18	87	93	ARE
EjapI-18	981	987	Box 4
EjapI-18	1432	1436	CAAT-box
EjapI-18	1364	1369	CAAT-box
EjapI-18	1343	1347	CAAT-box
EjapI-18	1315	1319	CAAT-box
EjapI-18	1298	1302	CAAT-box
EjapI-18	1271	1276	CAAT-box
EjapI-18	1226	1230	CAAT-box
EjapI-18	1194	1199	CAAT-box
EjapI-18	1181	1185	CAAT-box
EjapI-18	1172	1177	CAAT-box
EjapI-18	1045	1049	CAAT-box
EjapI-18	859	863	CAAT-box
EjapI-18	827	831	CAAT-box
EjapI-18	762	766	CAAT-box
EjapI-18	665	670	CAAT-box
EjapI-18	603	607	CAAT-box
EjapI-18	359	364	CAAT-box
EjapI-18	186	190	CAAT-box
EjapI-18	181	185	CAAT-box
EjapI-18	152	156	CAAT-box
EjapI-18	130	134	CAAT-box
EjapI-18	129	134	CAAT-box
EjapI-18	99	103	CAAT-box
EjapI-18	50	54	CAAT-box
EjapI-18	13	17	CAAT-box
EjapI-18	12	17	CAAT-box
EjapI-18	229	235	CAT-box
EjapI-18	717	722	CGTCA-motif
EjapI-18	191	196	CGTCA-motif
EjapI-18	35	44	circadian
EjapI-18	1251	1257	DRE core
EjapI-18	793	799	G-box
EjapI-18	586	592	GT1-motif
EjapI-18	1436	1442	LTR
EjapI-18	480	486	LTR
EjapI-18	318	324	LTR
EjapI-18	1246	1252	MBS
EjapI-18	1246	1252	Myb
EjapI-18	996	1002	MYB
EjapI-18	876	882	MYB
EjapI-18	781	787	MYB
EjapI-18	723	729	MYB
EjapI-18	292	299	Myc
EjapI-18	1028	1037	O2-site
EjapI-18	634	640	Sp1
EjapI-18	1150	1155	STRE
EjapI-18	1460	1466	TCT-motif
EjapI-18	717	722	TGACG-motif
EjapI-18	191	196	TGACG-motif
EjapI-19	311	317	ARE
EjapI-19	48	54	ARE
EjapI-19	1041	1047	Box 4
EjapI-19	1435	1439	CAAT-box
EjapI-19	1367	1372	CAAT-box
EjapI-19	1310	1314	CAAT-box
EjapI-19	1278	1283	CAAT-box
EjapI-19	1265	1269	CAAT-box
EjapI-19	1256	1261	CAAT-box
EjapI-19	1105	1109	CAAT-box
EjapI-19	968	972	CAAT-box
EjapI-19	962	967	CAAT-box
EjapI-19	914	918	CAAT-box
EjapI-19	899	904	CAAT-box
EjapI-19	814	818	CAAT-box
EjapI-19	678	682	CAAT-box
EjapI-19	564	568	CAAT-box
EjapI-19	320	325	CAAT-box
EjapI-19	147	151	CAAT-box
EjapI-19	142	146	CAAT-box
EjapI-19	113	117	CAAT-box
EjapI-19	91	95	CAAT-box
EjapI-19	90	95	CAAT-box
EjapI-19	60	64	CAAT-box
EjapI-19	11	15	CAAT-box
EjapI-19	190	196	CAT-box
EjapI-19	751	757	CCAAT-box
EjapI-19	633	638	CGTCA-motif
EjapI-19	152	157	CGTCA-motif
EjapI-19	1335	1341	DRE core
EjapI-19	709	715	G-box
EjapI-19	547	553	GT1-motif
EjapI-19	1439	1445	LTR
EjapI-19	441	447	LTR
EjapI-19	279	285	LTR
EjapI-19	1330	1336	MBS
EjapI-19	1330	1336	Myb
EjapI-19	1056	1062	MYB
EjapI-19	831	837	MYB
EjapI-19	697	703	MYB
EjapI-19	639	645	MYB
EjapI-19	253	260	Myc
EjapI-19	1088	1097	O2-site
EjapI-19	595	601	Sp1
EjapI-19	1233	1238	STRE
EjapI-19	1463	1469	TCT-motif
EjapI-19	909	915	TGA-element
EjapI-19	633	638	TGACG-motif
EjapI-19	152	157	TGACG-motif
EjapI-2	1282	1290	ATC-motif
EjapI-2	1395	1399	CAAT-box
EjapI-2	1390	1395	CAAT-box
EjapI-2	1326	1330	CAAT-box
EjapI-2	1323	1328	CAAT-box
EjapI-2	1293	1297	CAAT-box
EjapI-2	1267	1271	CAAT-box
EjapI-2	1165	1169	CAAT-box
EjapI-2	1130	1134	CAAT-box
EjapI-2	1025	1029	CAAT-box
EjapI-2	911	916	CAAT-box
EjapI-2	830	835	CAAT-box
EjapI-2	814	818	CAAT-box
EjapI-2	759	763	CAAT-box
EjapI-2	730	737	CAAT-box
EjapI-2	592	597	CAAT-box
EjapI-2	258	262	CAAT-box
EjapI-2	1011	1017	CAT-box
EjapI-2	636	642	CAT-box
EjapI-2	1149	1156	DRE1
EjapI-2	49	56	GARE-motif
EjapI-2	337	343	LTR
EjapI-2	1240	1246	MYB
EjapI-2	629	635	MYB
EjapI-2	50	56	MYB
EjapI-2	911	917	MYC
EjapI-2	830	836	MYC
EjapI-2	41	49.5	O2-site
EjapI-2	1493	1498	STRE
EjapI-2	1447	1452	STRE
EjapI-2	992	997	STRE
EjapI-2	1345	1351	TCT-motif
EjapI-2	1166	1172	W box
EjapI-2.1	864	870	ARE
EjapI-2.1	1267	1271	CAAT-box
EjapI-2.1	1128	1132	CAAT-box
EjapI-2.1	1081	1085	CAAT-box
EjapI-2.1	1068	1073	CAAT-box
EjapI-2.1	912	917	CAAT-box
EjapI-2.1	875	879	CAAT-box
EjapI-2.1	780	784	CAAT-box
EjapI-2.1	673	677	CAAT-box
EjapI-2.1	649	653	CAAT-box
EjapI-2.1	646	651	CAAT-box
EjapI-2.1	533	537	CAAT-box
EjapI-2.1	378	383	CAAT-box
EjapI-2.1	288	293	CAAT-box
EjapI-2.1	164	169	CAAT-box
EjapI-2.1	121	125	CAAT-box
EjapI-2.1	64	68	CAAT-box
EjapI-2.1	28	33	CAAT-box
EjapI-2.1	1086	1093	DRE1
EjapI-2.1	229	236	DRE1
EjapI-2.1	37	44	GARE-motif
EjapI-2.1	774	780	LTR
EjapI-2.1	1012	1018	MBS
EjapI-2.1	1016	1022	MYB
EjapI-2.1	1012	1018	Myb
EjapI-2.1	704	710	Myb
EjapI-2.1	616	622	MYB
EjapI-2.1	179	185	MYB
EjapI-2.1	38	44	MYB
EjapI-2.1	1068	1074	MYC
EjapI-2.1	665	671	MYC
EjapI-2.1	377	383	MYC
EjapI-2.1	164	170	MYC
EjapI-2.1	360	367	P-box
EjapI-2.1	692	698	Sp1
EjapI-2.1	690	695	STRE
EjapI-2.1	455	462	TCCC-motif
EjapI-2.1	319	325	TCT-motif
EjapI-2.1	141	147	TCT-motif
EjapI-2.1	750	756	TGA-element
EjapI-2.1	1223	1229	WRE3
EjapI-2.1	91	97	WRE3
EjapI-2.2	1173	1178	ABRE
EjapI-2.2	875	880	ABRE
EjapI-2.2	1210	1214	CAAT-box
EjapI-2.2	1120	1124	CAAT-box
EjapI-2.2	1109	1113	CAAT-box
EjapI-2.2	1074	1079	CAAT-box
EjapI-2.2	1006	1010	CAAT-box
EjapI-2.2	836	841	CAAT-box
EjapI-2.2	693	698	CAAT-box
EjapI-2.2	682	686	CAAT-box
EjapI-2.2	656	661	CAAT-box
EjapI-2.2	645	649	CAAT-box
EjapI-2.2	620	625	CAAT-box
EjapI-2.2	606	610	CAAT-box
EjapI-2.2	559	563	CAAT-box
EjapI-2.2	510	514	CAAT-box
EjapI-2.2	467	472	CAAT-box
EjapI-2.2	424	429	CAAT-box
EjapI-2.2	388	392	CAAT-box
EjapI-2.2	386	390	CAAT-box
EjapI-2.2	127	131	CAAT-box
EjapI-2.2	63	67	CAAT-box
EjapI-2.2	26	31	CAAT-box
EjapI-2.2	725	731	CCAAT-box
EjapI-2.2	848	854	CCGTCC motif
EjapI-2.2	848	854	CCGTCC-box
EjapI-2.2	1151	1156	CGTCA-motif
EjapI-2.2	1106	1111	CGTCA-motif
EjapI-2.2	881	886	CGTCA-motif
EjapI-2.2	833	838	CGTCA-motif
EjapI-2.2	450	455	CGTCA-motif
EjapI-2.2	17	22	CGTCA-motif
EjapI-2.2	612	622	F-box
EjapI-2.2	1173	1179	G-box
EjapI-2.2	874	880	G-box
EjapI-2.2	378	384	G-box
EjapI-2.2	313	319	G-box
EjapI-2.2	93	100	GARE-motif
EjapI-2.2	201	207	LTR
EjapI-2.2	151	157	LTR
EjapI-2.2	143	149	LTR
EjapI-2.2	600	606	MBS
EjapI-2.2	600	606	Myb
EjapI-2.2	372	378	Myb
EjapI-2.2	93	99	MYB
EjapI-2.2	1159	1165	MYC
EjapI-2.2	1074	1080	MYC
EjapI-2.2	619	625	MYC
EjapI-2.2	424	430	MYC
EjapI-2.2	386	392	MYC
EjapI-2.2	282	288	MYC
EjapI-2.2	844	849	STRE
EjapI-2.2	688	693	STRE
EjapI-2.2	551	558	TATC-box
EjapI-2.2	1151	1156	TGACG-motif
EjapI-2.2	1106	1111	TGACG-motif
EjapI-2.2	881	886	TGACG-motif
EjapI-2.2	833	838	TGACG-motif
EjapI-2.2	450	455	TGACG-motif
EjapI-2.2	17	22	TGACG-motif
EjapI-2.3	326	335	ABRE
EjapI-2.3	19	24	ABRE
EjapI-2.3	18	24	ABRE
EjapI-2.3	1252	1256	CAAT-box
EjapI-2.3	1220	1224	CAAT-box
EjapI-2.3	1173	1177	CAAT-box
EjapI-2.3	1162	1166	CAAT-box
EjapI-2.3	1116	1121	CAAT-box
EjapI-2.3	1048	1052	CAAT-box
EjapI-2.3	870	875	CAAT-box
EjapI-2.3	854	859	CAAT-box
EjapI-2.3	789	793	CAAT-box
EjapI-2.3	711	716	CAAT-box
EjapI-2.3	700	704	CAAT-box
EjapI-2.3	663	667	CAAT-box
EjapI-2.3	639	643	CAAT-box
EjapI-2.3	637	641	CAAT-box
EjapI-2.3	574	578	CAAT-box
EjapI-2.3	482	487	CAAT-box
EjapI-2.3	439	444	CAAT-box
EjapI-2.3	403	408	CAAT-box
EjapI-2.3	130	134	CAAT-box
EjapI-2.3	63	67	CAAT-box
EjapI-2.3	57	62	CAAT-box
EjapI-2.3	40	44	CAAT-box
EjapI-2.3	26	31	CAAT-box
EjapI-2.3	671	679	CARE
EjapI-2.3	743	749	CCAAT-box
EjapI-2.3	618	624	CCAAT-box
EjapI-2.3	1187	1192	CGTCA-motif
EjapI-2.3	899	904	CGTCA-motif
EjapI-2.3	851	856	CGTCA-motif
EjapI-2.3	465	470	CGTCA-motif
EjapI-2.3	453	458	CGTCA-motif
EjapI-2.3	18	24	G-Box
EjapI-2.3	18	24	G-box
EjapI-2.3	813	819	LTR
EjapI-2.3	146	152	LTR
EjapI-2.3	1235	1241	MBS
EjapI-2.3	1235	1241	Myb
EjapI-2.3	1116	1122	MYC
EjapI-2.3	637	643	MYC
EjapI-2.3	439	445	MYC
EjapI-2.3	297	303	MYC
EjapI-2.3	289	295	MYC
EjapI-2.3	862	867	STRE
EjapI-2.3	706	711	STRE
EjapI-2.3	872	879	TATC-box
EjapI-2.3	1089	1098	TC-rich repeats
EjapI-2.3	1176	1182	TGA-element
EjapI-2.3	1187	1192	TGACG-motif
EjapI-2.3	899	904	TGACG-motif
EjapI-2.3	851	856	TGACG-motif
EjapI-2.3	465	470	TGACG-motif
EjapI-2.3	453	458	TGACG-motif
EjapI-2.4	1202	1207	ABRE
EjapI-2.4	1217	1223	ARE
EjapI-2.4	1228	1233	CAAT-box
EjapI-2.4	1111	1115	CAAT-box
EjapI-2.4	997	1001	CAAT-box
EjapI-2.4	910	914	CAAT-box
EjapI-2.4	736	740	CAAT-box
EjapI-2.4	735	740	CAAT-box
EjapI-2.4	720	724	CAAT-box
EjapI-2.4	719	724	CAAT-box
EjapI-2.4	623	628	CAAT-box
EjapI-2.4	612	616	CAAT-box
EjapI-2.4	521	525	CAAT-box
EjapI-2.4	514	519	CAAT-box
EjapI-2.4	477	482	CAAT-box
EjapI-2.4	366	371	CAAT-box
EjapI-2.4	348	352	CAAT-box
EjapI-2.4	284	288	CAAT-box
EjapI-2.4	202	207	CAAT-box
EjapI-2.4	186	190	CAAT-box
EjapI-2.4	68	72	CAAT-box
EjapI-2.4	52	57	CAAT-box
EjapI-2.4	1047	1053	CAT-box
EjapI-2.4	395	401	CCAAT-box
EjapI-2.4	1200	1205	CGTCA-motif
EjapI-2.4	645	650	CGTCA-motif
EjapI-2.4	171	176	CGTCA-motif
EjapI-2.4	1201	1207	G-box
EjapI-2.4	726	733	GARE-motif
EjapI-2.4	351	358	GATA-motif
EjapI-2.4	114	121	GATA-motif
EjapI-2.4	468	474	GT1-motif
EjapI-2.4	495	501	LTR
EjapI-2.4	1210	1216	MBS
EjapI-2.4	1196	1202	MBS
EjapI-2.4	428	434	MBS
EjapI-2.4	1210	1216	Myb
EjapI-2.4	1196	1202	Myb
EjapI-2.4	928	934	MYB
EjapI-2.4	822	828	MYB
EjapI-2.4	727	733	MYB
EjapI-2.4	428	434	Myb
EjapI-2.4	407	413	MYB
EjapI-2.4	1228	1234	MYC
EjapI-2.4	1159	1165	MYC
EjapI-2.4	1027	1033	MYC
EjapI-2.4	365	371	MYC
EjapI-2.4	137	143	Sp1
EjapI-2.4	974	979	STRE
EjapI-2.4	811	816	STRE
EjapI-2.4	655	660	STRE
EjapI-2.4	444	449	STRE
EjapI-2.4	42	47	STRE
EjapI-2.4	303	312	TC-rich repeats
EjapI-2.4	307	313	TCT-motif
EjapI-2.4	220	226	TCT-motif
EjapI-2.4	1200	1205	TGACG-motif
EjapI-2.4	645	650	TGACG-motif
EjapI-2.4	171	176	TGACG-motif
EjapI-2.5	1202	1207	ABRE
EjapI-2.5	1217	1223	ARE
EjapI-2.5	1228	1233	CAAT-box
EjapI-2.5	720	724	CAAT-box
EjapI-2.5	719	724	CAAT-box
EjapI-2.5	623	628	CAAT-box
EjapI-2.5	612	616	CAAT-box
EjapI-2.5	521	525	CAAT-box
EjapI-2.5	514	519	CAAT-box
EjapI-2.5	366	371	CAAT-box
EjapI-2.5	348	352	CAAT-box
EjapI-2.5	284	288	CAAT-box
EjapI-2.5	186	190	CAAT-box
EjapI-2.5	68	72	CAAT-box
EjapI-2.5	52	57	CAAT-box
EjapI-2.5	25	29	CAAT-box
EjapI-2.5	1200	1205	CGTCA-motif
EjapI-2.5	873	878	CGTCA-motif
EjapI-2.5	171	176	CGTCA-motif
EjapI-2.5	1201	1207	G-box
EjapI-2.5	1076	1082	G-box
EjapI-2.5	34	42	GA-motif
EjapI-2.5	1255	1262	GARE-motif
EjapI-2.5	726	733	GARE-motif
EjapI-2.5	351	358	GATA-motif
EjapI-2.5	114	121	GATA-motif
EjapI-2.5	468	474	GT1-motif
EjapI-2.5	495	501	LTR
EjapI-2.5	1196	1202	MBS
EjapI-2.5	428	434	MBS
EjapI-2.5	14	20	MBS
EjapI-2.5	1256	1262	MYB
EjapI-2.5	1210	1216	MYB
EjapI-2.5	1196	1202	Myb
EjapI-2.5	1149	1155	MYB
EjapI-2.5	928	934	MYB
EjapI-2.5	822	828	MYB
EjapI-2.5	727	733	MYB
EjapI-2.5	428	434	Myb
EjapI-2.5	395	401	MYB
EjapI-2.5	14	20	Myb
EjapI-2.5	1228	1234	MYC
EjapI-2.5	1159	1165	MYC
EjapI-2.5	1027	1033	MYC
EjapI-2.5	365	371	MYC
EjapI-2.5	1169	1178	O2-site
EjapI-2.5	974	979	STRE
EjapI-2.5	811	816	STRE
EjapI-2.5	655	660	STRE
EjapI-2.5	444	449	STRE
EjapI-2.5	42	47	STRE
EjapI-2.5	303	312	TC-rich repeats
EjapI-2.5	307	313	TCT-motif
EjapI-2.5	220	226	TCT-motif
EjapI-2.5	1200	1205	TGACG-motif
EjapI-2.5	873	878	TGACG-motif
EjapI-2.5	171	176	TGACG-motif
EjapI-3	1366	1374	ATC-motif
EjapI-3	1407	1412	CAAT-box
EjapI-3	1351	1355	CAAT-box
EjapI-3	1320	1324	CAAT-box
EjapI-3	1310	1315	CAAT-box
EjapI-3	1249	1253	CAAT-box
EjapI-3	1214	1218	CAAT-box
EjapI-3	1131	1135	CAAT-box
EjapI-3	1118	1123	CAAT-box
EjapI-3	1093	1097	CAAT-box
EjapI-3	1090	1095	CAAT-box
EjapI-3	1067	1071	CAAT-box
EjapI-3	953	958	CAAT-box
EjapI-3	940	944	CAAT-box
EjapI-3	908	913	CAAT-box
EjapI-3	872	877	CAAT-box
EjapI-3	856	860	CAAT-box
EjapI-3	801	805	CAAT-box
EjapI-3	772	779	CAAT-box
EjapI-3	634	639	CAAT-box
EjapI-3	513	517	CAAT-box
EjapI-3	258	262	CAAT-box
EjapI-3	1053	1059	CAT-box
EjapI-3	678	684	CAT-box
EjapI-3	49	56	GARE-motif
EjapI-3	337	343	LTR
EjapI-3	929	935	MBS
EjapI-3	470	476	MBS
EjapI-3	902	909	MRE
EjapI-3	1343	1349	Myb
EjapI-3	1324	1330	MYB
EjapI-3	929	935	Myb
EjapI-3	671	677	MYB
EjapI-3	470	476	Myb
EjapI-3	50	56	MYB
EjapI-3	953	959	MYC
EjapI-3	872	878	MYC
EjapI-3	41	49.5	O2-site
EjapI-3	1034	1039	STRE
EjapI-3	1429	1435	TCT-motif
EjapI-3	1250	1256	W box
EjapI-4	810	816	ARE
EjapI-4	801	807	ARE
EjapI-4	182	188	ARE
EjapI-4	562	568	Box 4
EjapI-4	1389	1393	CAAT-box
EjapI-4	1337	1341	CAAT-box
EjapI-4	1287	1291	CAAT-box
EjapI-4	1145	1150	CAAT-box
EjapI-4	1011	1016	CAAT-box
EjapI-4	928	932	CAAT-box
EjapI-4	844	848	CAAT-box
EjapI-4	767	772	CAAT-box
EjapI-4	760	767	CAAT-box
EjapI-4	706	710	CAAT-box
EjapI-4	704	708	CAAT-box
EjapI-4	703	708	CAAT-box
EjapI-4	667	671	CAAT-box
EjapI-4	501	505	CAAT-box
EjapI-4	496	500	CAAT-box
EjapI-4	450	454	CAAT-box
EjapI-4	449	454	CAAT-box
EjapI-4	384	388	CAAT-box
EjapI-4	383	388	CAAT-box
EjapI-4	373	378	CAAT-box
EjapI-4	367	371	CAAT-box
EjapI-4	356	361	CAAT-box
EjapI-4	337	341	CAAT-box
EjapI-4	330	335	CAAT-box
EjapI-4	312	316	CAAT-box
EjapI-4	246	250	CAAT-box
EjapI-4	236	240	CAAT-box
EjapI-4	224	229	CAAT-box
EjapI-4	177	181	CAAT-box
EjapI-4	176	181	CAAT-box
EjapI-4	83	87	CAAT-box
EjapI-4	58	63	CAAT-box
EjapI-4	1397	1402	CGTCA-motif
EjapI-4	1314	1319	CGTCA-motif
EjapI-4	977	986	circadian
EjapI-4	12	21	GATA-motif
EjapI-4	131	142	GATT-motif
EjapI-4	734	740	LTR
EjapI-4	567	573	LTR
EjapI-4	1393	1399	MBS
EjapI-4	1393	1399	Myb
EjapI-4	1216	1222	MYB
EjapI-4	917	923	MYB
EjapI-4	797	803	MYB
EjapI-4	692	698	MYB
EjapI-4	341	347	MYB
EjapI-4	767	773	MYC
EjapI-4	704	710	MYC
EjapI-4	58	64	MYC
EjapI-4	109	118	O2-site
EjapI-4	1401	1407	Sp1
EjapI-4	1036	1041	STRE
EjapI-4	1247	1253	TCT-motif
EjapI-4	1397	1402	TGACG-motif
EjapI-4	1314	1319	TGACG-motif
EjapI-5	813	819	ARE
EjapI-5	804	810	ARE
EjapI-5	565	571	Box 4
EjapI-5	1492	1496	CAAT-box
EjapI-5	1340	1344	CAAT-box
EjapI-5	1290	1294	CAAT-box
EjapI-5	1148	1153	CAAT-box
EjapI-5	1058	1062	CAAT-box
EjapI-5	1014	1019	CAAT-box
EjapI-5	931	935	CAAT-box
EjapI-5	847	851	CAAT-box
EjapI-5	770	775	CAAT-box
EjapI-5	763	770	CAAT-box
EjapI-5	709	713	CAAT-box
EjapI-5	707	711	CAAT-box
EjapI-5	706	711	CAAT-box
EjapI-5	670	674	CAAT-box
EjapI-5	504	508	CAAT-box
EjapI-5	499	503	CAAT-box
EjapI-5	453	457	CAAT-box
EjapI-5	452	457	CAAT-box
EjapI-5	387	391	CAAT-box
EjapI-5	386	391	CAAT-box
EjapI-5	370	374	CAAT-box
EjapI-5	359	364	CAAT-box
EjapI-5	315	319	CAAT-box
EjapI-5	249	254	CAAT-box
EjapI-5	239	243	CAAT-box
EjapI-5	227	232	CAAT-box
EjapI-5	180	184	CAAT-box
EjapI-5	179	184	CAAT-box
EjapI-5	147	151	CAAT-box
EjapI-5	86	90	CAAT-box
EjapI-5	61	66	CAAT-box
EjapI-5	829	835	DRE core
EjapI-5	343	350	GARE-motif
EjapI-5	983	992	GATA-motif
EjapI-5	12	21	GATA-motif
EjapI-5	134	145	GATT-motif
EjapI-5	1487	1493	LTR
EjapI-5	737	743	LTR
EjapI-5	570	576	LTR
EjapI-5	377	383	LTR
EjapI-5	1219	1225	MYB
EjapI-5	920	926	MYB
EjapI-5	800	806	MYB
EjapI-5	695	701	MYB
EjapI-5	344	350	MYB
EjapI-5	1478	1485	Myc
EjapI-5	770	776	MYC
EjapI-5	707	713	MYC
EjapI-5	61	67	MYC
EjapI-5	112	121	O2-site
EjapI-5	613	620	P-box
EjapI-5	1039	1044	STRE
EjapI-5	325	332	TATC-box
EjapI-5	1480	1486	TCT-motif
EjapI-5	1250	1256	TCT-motif
EjapI-5	888	896	WUN-motif
EjapI-5	887	896	WUN-motif
EjapI-5	98	107	WUN-motif
EjapI-6	810	816	ARE
EjapI-6	801	807	ARE
EjapI-6	712	718	Box 4
EjapI-6	562	568	Box 4
EjapI-6	1389	1393	CAAT-box
EjapI-6	1337	1341	CAAT-box
EjapI-6	1287	1291	CAAT-box
EjapI-6	1239	1243	CAAT-box
EjapI-6	1208	1213	CAAT-box
EjapI-6	1145	1150	CAAT-box
EjapI-6	1116	1120	CAAT-box
EjapI-6	1115	1120	CAAT-box
EjapI-6	1055	1059	CAAT-box
EjapI-6	1011	1016	CAAT-box
EjapI-6	1008	1013	CAAT-box
EjapI-6	928	932	CAAT-box
EjapI-6	844	848	CAAT-box
EjapI-6	767	772	CAAT-box
EjapI-6	760	767	CAAT-box
EjapI-6	704	708	CAAT-box
EjapI-6	703	708	CAAT-box
EjapI-6	667	671	CAAT-box
EjapI-6	650	655	CAAT-box
EjapI-6	525	530	CAAT-box
EjapI-6	501	505	CAAT-box
EjapI-6	496	500	CAAT-box
EjapI-6	450	454	CAAT-box
EjapI-6	449	454	CAAT-box
EjapI-6	384	388	CAAT-box
EjapI-6	383	388	CAAT-box
EjapI-6	367	371	CAAT-box
EjapI-6	356	361	CAAT-box
EjapI-6	330	335	CAAT-box
EjapI-6	327	332	CAAT-box
EjapI-6	312	316	CAAT-box
EjapI-6	311	316	CAAT-box
EjapI-6	246	250	CAAT-box
EjapI-6	236	240	CAAT-box
EjapI-6	193	197	CAAT-box
EjapI-6	176	181	CAAT-box
EjapI-6	144	148	CAAT-box
EjapI-6	83	87	CAAT-box
EjapI-6	69	74	CAAT-box
EjapI-6	58	63	CAAT-box
EjapI-6	1041	1047	CAT-box
EjapI-6	1397	1402	CGTCA-motif
EjapI-6	1314	1319	CGTCA-motif
EjapI-6	708	713	CGTCA-motif
EjapI-6	340	347	GARE-motif
EjapI-6	734	740	LTR
EjapI-6	567	573	LTR
EjapI-6	374	380	LTR
EjapI-6	1393	1399	MBS
EjapI-6	1393	1399	Myb
EjapI-6	1216	1222	MYB
EjapI-6	917	923	MYB
EjapI-6	692	698	MYB
EjapI-6	625	631	MYB
EjapI-6	532	538	MYB
EjapI-6	341	347	MYB
EjapI-6	767	773	MYC
EjapI-6	176	182	MYC
EjapI-6	58	64	MYC
EjapI-6	109	118	O2-site
EjapI-6	1401	1407	Sp1
EjapI-6	730	736	Sp1
EjapI-6	1036	1041	STRE
EjapI-6	609	614	STRE
EjapI-6	45	50	STRE
EjapI-6	11	16	STRE
EjapI-6	322	329	TATC-box
EjapI-6	1247	1253	TCT-motif
EjapI-6	1397	1402	TGACG-motif
EjapI-6	1314	1319	TGACG-motif
EjapI-6	708	713	TGACG-motif
EjapI-6	95	104	WUN-motif
EjapI-7	938	943	ABRE
EjapI-7	647	652	ABRE
EjapI-7	257	262	ABRE
EjapI-7	1489	1495	ARE
EjapI-7	156	162	ARE
EjapI-7	1406	1410	CAAT-box
EjapI-7	1405	1410	CAAT-box
EjapI-7	1396	1400	CAAT-box
EjapI-7	1308	1312	CAAT-box
EjapI-7	1298	1303	CAAT-box
EjapI-7	1272	1276	CAAT-box
EjapI-7	1271	1276	CAAT-box
EjapI-7	1267	1271	CAAT-box
EjapI-7	1241	1246	CAAT-box
EjapI-7	1239	1243	CAAT-box
EjapI-7	1120	1125	CAAT-box
EjapI-7	900	904	CAAT-box
EjapI-7	888	892	CAAT-box
EjapI-7	887	892	CAAT-box
EjapI-7	876	880	CAAT-box
EjapI-7	871	875	CAAT-box
EjapI-7	779	784	CAAT-box
EjapI-7	726	731	CAAT-box
EjapI-7	640	645	CAAT-box
EjapI-7	600	604	CAAT-box
EjapI-7	589	594	CAAT-box
EjapI-7	546	551	CAAT-box
EjapI-7	460	465	CAAT-box
EjapI-7	446	451	CAAT-box
EjapI-7	412	416	CAAT-box
EjapI-7	351	356	CAAT-box
EjapI-7	293	298	CAAT-box
EjapI-7	251	255	CAAT-box
EjapI-7	192	196	CAAT-box
EjapI-7	71	75	CAAT-box
EjapI-7	67	71	CAAT-box
EjapI-7	40	45	CAAT-box
EjapI-7	1431	1437	CAT-box
EjapI-7	1104	1109	CGTCA-motif
EjapI-7	649	654	CGTCA-motif
EjapI-7	937	943	G-box
EjapI-7	647	653	G-box
EjapI-7	256	262	G-box
EjapI-7	255	264	G-box
EjapI-7	82	88	GC-motif
EjapI-7	497	503	LTR
EjapI-7	794	800	MBS
EjapI-7	1058	1064	MYB
EjapI-7	1031	1037	MYB
EjapI-7	794	800	Myb
EjapI-7	674	680	Myb
EjapI-7	639	645	MYC
EjapI-7	459	465	MYC
EjapI-7	204	209	STRE
EjapI-7	1248	1255	TATC-box
EjapI-7	1483	1492	TC-rich repeats
EjapI-7	167	176	TCA-element
EjapI-7	1104	1109	TGACG-motif
EjapI-7	649	654	TGACG-motif
EjapI-7	980	989	WUN-motif
EjapI-8	854	859	CAAT-box
EjapI-8	728	732	CAAT-box
EjapI-8	723	728	CAAT-box
EjapI-8	711	715	CAAT-box
EjapI-8	698	702	CAAT-box
EjapI-8	659	663	CAAT-box
EjapI-8	440	444	CAAT-box
EjapI-8	438	442	CAAT-box
EjapI-8	376	380	CAAT-box
EjapI-8	277	281	CAAT-box
EjapI-8	226	230	CAAT-box
EjapI-8	224	228	CAAT-box
EjapI-8	94	99	CAAT-box
EjapI-8	776	783	GARE-motif
EjapI-8	154	161	MRE
EjapI-8	776	782	MYB
EjapI-8	854	860	MYC
EjapI-8	438	444	MYC
EjapI-8	309	316	Myc
EjapI-8	224	230	MYC
EjapI-8	195	205	O2-site
EjapI-9	962	967	ABRE
EjapI-9	281	286	ABRE
EjapI-9	14	21	ABRE
EjapI-9	180	186	ARE
EjapI-9	1427	1431	CAAT-box
EjapI-9	1426	1431	CAAT-box
EjapI-9	1410	1414	CAAT-box
EjapI-9	1408	1412	CAAT-box
EjapI-9	1404	1408	CAAT-box
EjapI-9	1394	1399	CAAT-box
EjapI-9	1332	1336	CAAT-box
EjapI-9	1322	1327	CAAT-box
EjapI-9	1296	1300	CAAT-box
EjapI-9	1295	1300	CAAT-box
EjapI-9	1291	1295	CAAT-box
EjapI-9	1265	1270	CAAT-box
EjapI-9	1263	1267	CAAT-box
EjapI-9	1144	1149	CAAT-box
EjapI-9	924	929	CAAT-box
EjapI-9	900	904	CAAT-box
EjapI-9	803	808	CAAT-box
EjapI-9	750	755	CAAT-box
EjapI-9	664	669	CAAT-box
EjapI-9	624	628	CAAT-box
EjapI-9	613	618	CAAT-box
EjapI-9	598	602	CAAT-box
EjapI-9	570	575	CAAT-box
EjapI-9	484	489	CAAT-box
EjapI-9	470	475	CAAT-box
EjapI-9	436	440	CAAT-box
EjapI-9	375	380	CAAT-box
EjapI-9	317	322	CAAT-box
EjapI-9	275	279	CAAT-box
EjapI-9	216	220	CAAT-box
EjapI-9	95	99	CAAT-box
EjapI-9	91	95	CAAT-box
EjapI-9	1128	1133	CGTCA-motif
EjapI-9	673	678	CGTCA-motif
EjapI-9	961	967	G-box
EjapI-9	280	286	G-box
EjapI-9	279	288	G-box
EjapI-9	1481	1487	LTR
EjapI-9	521	527	LTR
EjapI-9	818	824	MBS
EjapI-9	1082	1088	MYB
EjapI-9	1055	1061	MYB
EjapI-9	945	951	Myb
EjapI-9	926	932	MYB
EjapI-9	818	824	Myb
EjapI-9	698	704	Myb
EjapI-9	1408	1414	MYC
EjapI-9	663	669	MYC
EjapI-9	483	489	MYC
EjapI-9	33	40	P-box
EjapI-9	228	233	STRE
EjapI-9	1272	1279	TATC-box
EjapI-9	103	110	TCCC-motif
EjapI-9	1128	1133	TGACG-motif
EjapI-9	673	678	TGACG-motif
EjapI-9	1004	1013	WUN-motif
EjapII-1	1180	1186	ARE
EjapII-1	667	673	ARE
EjapII-1	1206	1210	CAAT-box
EjapII-1	1193	1198	CAAT-box
EjapII-1	1188	1193	CAAT-box
EjapII-1	1136	1141	CAAT-box
EjapII-1	1048	1053	CAAT-box
EjapII-1	1004	1009	CAAT-box
EjapII-1	974	978	CAAT-box
EjapII-1	965	970	CAAT-box
EjapII-1	900	904	CAAT-box
EjapII-1	889	893	CAAT-box
EjapII-1	886	891	CAAT-box
EjapII-1	882	886	CAAT-box
EjapII-1	843	848	CAAT-box
EjapII-1	760	765	CAAT-box
EjapII-1	753	758	CAAT-box
EjapII-1	674	679	CAAT-box
EjapII-1	646	651	CAAT-box
EjapII-1	621	625	CAAT-box
EjapII-1	552	556	CAAT-box
EjapII-1	350	354	CAAT-box
EjapII-1	349	354	CAAT-box
EjapII-1	333	337	CAAT-box
EjapII-1	313	318	CAAT-box
EjapII-1	251	255	CAAT-box
EjapII-1	225	229	CAAT-box
EjapII-1	224	229	CAAT-box
EjapII-1	123	127	CAAT-box
EjapII-1	63	68	CAAT-box
EjapII-1	114	120	CAT-box
EjapII-1	188	194	CCAAT-box
EjapII-1	1308	1313	CGTCA-motif
EjapII-1	1284	1289	CGTCA-motif
EjapII-1	727	734	GARE-motif
EjapII-1	363	370	GATA-motif
EjapII-1	148	157	GATA-motif
EjapII-1	1393	1399	GC-motif
EjapII-1	446	453	GCN4_motif
EjapII-1	302	309	GCN4_motif
EjapII-1	1338	1344	LTR
EjapII-1	9	15	MBS
EjapII-1	983	989	Myb
EjapII-1	728	734	MYB
EjapII-1	405	411	MYB
EjapII-1	337	343	Myb
EjapII-1	319	325	MYB
EjapII-1	216	222	MYB
EjapII-1	212	218	MYB
EjapII-1	9	15	Myb
EjapII-1	1373	1379	MYC
EjapII-1	1136	1142	MYC
EjapII-1	987	994	Myc
EjapII-1	759	765	MYC
EjapII-1	752	758	MYC
EjapII-1	674	680	MYC
EjapII-1	584	591	P-box
EjapII-1	175	182	TATC-box
EjapII-1	242	249	TCCC-motif
EjapII-1	1308	1313	TGACG-motif
EjapII-1	1284	1289	TGACG-motif
EjapII-1	392	398	W box
EjapII-1	930	936	WRE3
EjapII-10	1365	1370	ABRE
EjapII-10	1348	1353	ABRE
EjapII-10	1056	1061	ABRE
EjapII-10	178	183	ABRE
EjapII-10	1149	1155	ARE
EjapII-10	181	187	ARE
EjapII-10	1375	1380	CAAT-box
EjapII-10	1373	1377	CAAT-box
EjapII-10	1217	1222	CAAT-box
EjapII-10	1186	1190	CAAT-box
EjapII-10	1166	1171	CAAT-box
EjapII-10	906	911	CAAT-box
EjapII-10	744	749	CAAT-box
EjapII-10	739	743	CAAT-box
EjapII-10	737	741	CAAT-box
EjapII-10	723	728	CAAT-box
EjapII-10	688	692	CAAT-box
EjapII-10	552	556	CAAT-box
EjapII-10	521	526	CAAT-box
EjapII-10	377	382	CAAT-box
EjapII-10	326	330	CAAT-box
EjapII-10	325	330	CAAT-box
EjapII-10	309	313	CAAT-box
EjapII-10	293	298	CAAT-box
EjapII-10	289	293	CAAT-box
EjapII-10	201	205	CAAT-box
EjapII-10	135	139	CAAT-box
EjapII-10	68	72	CAAT-box
EjapII-10	989	997	CARE
EjapII-10	676	682	CAT-box
EjapII-10	1350	1355	CGTCA-motif
EjapII-10	213	218	CGTCA-motif
EjapII-10	202	212	F-box
EjapII-10	1364	1370	G-box
EjapII-10	1348	1354	G-box
EjapII-10	1055	1061	G-box
EjapII-10	1054	1062	G-box
EjapII-10	177	183	G-box
EjapII-10	863	870	GARE-motif
EjapII-10	1434	1440	LTR
EjapII-10	1076	1082	MBS
EjapII-10	346	353	MRE
EjapII-10	1298	1304	MYB
EjapII-10	1153	1159	MYB
EjapII-10	1076	1082	Myb
EjapII-10	863	869	MYB
EjapII-10	623	629	Myb
EjapII-10	453	459	MYB
EjapII-10	350	356	MYB
EjapII-10	1373	1379	MYC
EjapII-10	1133	1140	Myc
EjapII-10	743	749	MYC
EjapII-10	737	743	MYC
EjapII-10	1204	1209	STRE
EjapII-10	923	928	STRE
EjapII-10	731	736	STRE
EjapII-10	633	638	STRE
EjapII-10	666	675	TCA-element
EjapII-10	1350	1355	TGACG-motif
EjapII-10	213	218	TGACG-motif
EjapII-10	250	256	W box
EjapII-10	1156	1162	WRE3
EjapII-10	900	906	WRE3
EjapII-10	666	672	WRE3
EjapII-11	1398	1403	ABRE
EjapII-11	1381	1386	ABRE
EjapII-11	1089	1094	ABRE
EjapII-11	178	183	ABRE
EjapII-11	1182	1188	ARE
EjapII-11	181	187	ARE
EjapII-11	1408	1413	CAAT-box
EjapII-11	1406	1410	CAAT-box
EjapII-11	1250	1255	CAAT-box
EjapII-11	1219	1223	CAAT-box
EjapII-11	1199	1204	CAAT-box
EjapII-11	939	944	CAAT-box
EjapII-11	777	782	CAAT-box
EjapII-11	772	776	CAAT-box
EjapII-11	770	774	CAAT-box
EjapII-11	756	761	CAAT-box
EjapII-11	721	725	CAAT-box
EjapII-11	683	687	CAAT-box
EjapII-11	682	687	CAAT-box
EjapII-11	681	689	CAAT-box
EjapII-11	552	556	CAAT-box
EjapII-11	521	526	CAAT-box
EjapII-11	377	382	CAAT-box
EjapII-11	326	330	CAAT-box
EjapII-11	325	330	CAAT-box
EjapII-11	309	313	CAAT-box
EjapII-11	293	298	CAAT-box
EjapII-11	289	293	CAAT-box
EjapII-11	201	205	CAAT-box
EjapII-11	135	139	CAAT-box
EjapII-11	68	72	CAAT-box
EjapII-11	1022	1030	CARE
EjapII-11	709	715	CAT-box
EjapII-11	1383	1388	CGTCA-motif
EjapII-11	213	218	CGTCA-motif
EjapII-11	202	212	F-box
EjapII-11	1397	1403	G-box
EjapII-11	1381	1387	G-box
EjapII-11	1088	1094	G-box
EjapII-11	1087	1095	G-box
EjapII-11	177	183	G-box
EjapII-11	896	903	GARE-motif
EjapII-11	1467	1473	LTR
EjapII-11	1109	1115	MBS
EjapII-11	346	353	MRE
EjapII-11	1331	1337	MYB
EjapII-11	1186	1192	MYB
EjapII-11	1109	1115	Myb
EjapII-11	896	902	MYB
EjapII-11	617	623	Myb
EjapII-11	453	459	MYB
EjapII-11	350	356	MYB
EjapII-11	1406	1412	MYC
EjapII-11	1166	1173	Myc
EjapII-11	776	782	MYC
EjapII-11	770	776	MYC
EjapII-11	664	671	P-box
EjapII-11	1237	1242	STRE
EjapII-11	956	961	STRE
EjapII-11	764	769	STRE
EjapII-11	627	632	STRE
EjapII-11	1383	1388	TGACG-motif
EjapII-11	213	218	TGACG-motif
EjapII-11	250	256	W box
EjapII-11	1189	1195	WRE3
EjapII-11	933	939	WRE3
EjapII-11	661	667	WRE3
EjapII-12	1371	1376	ABRE
EjapII-12	1062	1067	ABRE
EjapII-12	199	204	ABRE
EjapII-12	1065	1071	ARE
EjapII-12	772	778	ARE
EjapII-12	193	199	ARE
EjapII-12	1	8	AuxRR-core
EjapII-12	1381	1386	CAAT-box
EjapII-12	1379	1383	CAAT-box
EjapII-12	1323	1328	CAAT-box
EjapII-12	1296	1301	CAAT-box
EjapII-12	1281	1285	CAAT-box
EjapII-12	1197	1202	CAAT-box
EjapII-12	1192	1196	CAAT-box
EjapII-12	1186	1190	CAAT-box
EjapII-12	1178	1182	CAAT-box
EjapII-12	1177	1182	CAAT-box
EjapII-12	1172	1177	CAAT-box
EjapII-12	1159	1163	CAAT-box
EjapII-12	1047	1051	CAAT-box
EjapII-12	912	917	CAAT-box
EjapII-12	758	763	CAAT-box
EjapII-12	745	749	CAAT-box
EjapII-12	743	747	CAAT-box
EjapII-12	694	698	CAAT-box
EjapII-12	603	607	CAAT-box
EjapII-12	540	544	CAAT-box
EjapII-12	533	538	CAAT-box
EjapII-12	513	517	CAAT-box
EjapII-12	508	512	CAAT-box
EjapII-12	507	512	CAAT-box
EjapII-12	396	400	CAAT-box
EjapII-12	252	256	CAAT-box
EjapII-12	251	256	CAAT-box
EjapII-12	246	250	CAAT-box
EjapII-12	180	184	CAAT-box
EjapII-12	147	151	CAAT-box
EjapII-12	129	133	CAAT-box
EjapII-12	111	115	CAAT-box
EjapII-12	90	97	CAAT-box
EjapII-12	8	12	CAAT-box
EjapII-12	7	12	CAAT-box
EjapII-12	869	875	CCAAT-box
EjapII-12	564	570	CCAAT-box
EjapII-12	201	206	CGTCA-motif
EjapII-12	177	182	CGTCA-motif
EjapII-12	105	110	CGTCA-motif
EjapII-12	17	22	CGTCA-motif
EjapII-12	1370	1376	G-box
EjapII-12	1061	1067	G-box
EjapII-12	199	205	G-box
EjapII-12	1082	1089	GARE-motif
EjapII-12	508	516	HD-Zip 1
EjapII-12	1409	1415	MBS
EjapII-12	1304	1310	MBS
EjapII-12	265	271	MBS
EjapII-12	1409	1415	Myb
EjapII-12	1304	1310	Myb
EjapII-12	1082	1088	MYB
EjapII-12	953	959	MYB
EjapII-12	329	335	Myb
EjapII-12	265	271	Myb
EjapII-12	1379	1385	MYC
EjapII-12	1352	1358	MYC
EjapII-12	1139	1146	Myc
EjapII-12	743	749	MYC
EjapII-12	837	844	P-box
EjapII-12	702	707	STRE
EjapII-12	646	651	STRE
EjapII-12	549	554	STRE
EjapII-12	610	619	TCA-element
EjapII-12	201	206	TGACG-motif
EjapII-12	177	182	TGACG-motif
EjapII-12	105	110	TGACG-motif
EjapII-12	17	22	TGACG-motif
EjapII-12	262	268	W box
EjapII-12	906	912	WRE3
EjapII-12	637	643	WRE3
EjapII-13	1371	1376	ABRE
EjapII-13	1065	1071	ARE
EjapII-13	772	778	ARE
EjapII-13	190	196	ARE
EjapII-13	1381	1386	CAAT-box
EjapII-13	1379	1383	CAAT-box
EjapII-13	1281	1285	CAAT-box
EjapII-13	1197	1202	CAAT-box
EjapII-13	1192	1196	CAAT-box
EjapII-13	1178	1182	CAAT-box
EjapII-13	1177	1182	CAAT-box
EjapII-13	1172	1177	CAAT-box
EjapII-13	1047	1051	CAAT-box
EjapII-13	912	917	CAAT-box
EjapII-13	758	763	CAAT-box
EjapII-13	745	749	CAAT-box
EjapII-13	743	747	CAAT-box
EjapII-13	729	734	CAAT-box
EjapII-13	694	698	CAAT-box
EjapII-13	600	604	CAAT-box
EjapII-13	599	604	CAAT-box
EjapII-13	561	565	CAAT-box
EjapII-13	537	541	CAAT-box
EjapII-13	530	535	CAAT-box
EjapII-13	510	514	CAAT-box
EjapII-13	505	509	CAAT-box
EjapII-13	504	509	CAAT-box
EjapII-13	264	269	CAAT-box
EjapII-13	262	266	CAAT-box
EjapII-13	249	253	CAAT-box
EjapII-13	248	253	CAAT-box
EjapII-13	243	247	CAAT-box
EjapII-13	177	181	CAAT-box
EjapII-13	144	148	CAAT-box
EjapII-13	126	130	CAAT-box
EjapII-13	125	130	CAAT-box
EjapII-13	108	112	CAAT-box
EjapII-13	87	94	CAAT-box
EjapII-13	869	875	CCAAT-box
EjapII-13	174	179	CGTCA-motif
EjapII-13	102	107	CGTCA-motif
EjapII-13	17	22	CGTCA-motif
EjapII-13	1370	1376	G-box
EjapII-13	1082	1089	GARE-motif
EjapII-13	505	513	HD-Zip 1
EjapII-13	1409	1415	MBS
EjapII-13	1304	1310	MBS
EjapII-13	1409	1415	Myb
EjapII-13	1304	1310	Myb
EjapII-13	1082	1088	MYB
EjapII-13	953	959	MYB
EjapII-13	326	332	Myb
EjapII-13	266	272	MYB
EjapII-13	8	14	MYB
EjapII-13	1379	1385	MYC
EjapII-13	1139	1146	Myc
EjapII-13	743	749	MYC
EjapII-13	262	268	MYC
EjapII-13	837	844	P-box
EjapII-13	702	707	STRE
EjapII-13	546	551	STRE
EjapII-13	174	179	TGACG-motif
EjapII-13	102	107	TGACG-motif
EjapII-13	17	22	TGACG-motif
EjapII-13	259	265	W box
EjapII-13	990	996	WRE3
EjapII-13	906	912	WRE3
EjapII-13	634	640	WRE3
EjapII-14	417	426	ABRE
EjapII-14	1104	1110	ARE
EjapII-14	811	817	ARE
EjapII-14	1	8	AuxRR-core
EjapII-14	1420	1425	CAAT-box
EjapII-14	1418	1422	CAAT-box
EjapII-14	1320	1324	CAAT-box
EjapII-14	1236	1241	CAAT-box
EjapII-14	1231	1235	CAAT-box
EjapII-14	1217	1221	CAAT-box
EjapII-14	1216	1221	CAAT-box
EjapII-14	1211	1216	CAAT-box
EjapII-14	1086	1090	CAAT-box
EjapII-14	951	956	CAAT-box
EjapII-14	929	934	CAAT-box
EjapII-14	797	802	CAAT-box
EjapII-14	789	794	CAAT-box
EjapII-14	784	788	CAAT-box
EjapII-14	733	737	CAAT-box
EjapII-14	673	677	CAAT-box
EjapII-14	600	604	CAAT-box
EjapII-14	599	604	CAAT-box
EjapII-14	561	565	CAAT-box
EjapII-14	537	541	CAAT-box
EjapII-14	530	535	CAAT-box
EjapII-14	510	514	CAAT-box
EjapII-14	505	509	CAAT-box
EjapII-14	504	509	CAAT-box
EjapII-14	492	496	CAAT-box
EjapII-14	393	397	CAAT-box
EjapII-14	315	319	CAAT-box
EjapII-14	314	319	CAAT-box
EjapII-14	249	253	CAAT-box
EjapII-14	248	253	CAAT-box
EjapII-14	243	247	CAAT-box
EjapII-14	177	181	CAAT-box
EjapII-14	144	148	CAAT-box
EjapII-14	126	130	CAAT-box
EjapII-14	125	130	CAAT-box
EjapII-14	90	94	CAAT-box
EjapII-14	89	94	CAAT-box
EjapII-14	8	12	CAAT-box
EjapII-14	7	12	CAAT-box
EjapII-14	908	914	CCAAT-box
EjapII-14	174	179	CGTCA-motif
EjapII-14	17	22	CGTCA-motif
EjapII-14	1121	1128	GARE-motif
EjapII-14	505	513	HD-Zip 1
EjapII-14	1448	1454	MBS
EjapII-14	1343	1349	MBS
EjapII-14	262	268	MBS
EjapII-14	1448	1454	Myb
EjapII-14	1343	1349	Myb
EjapII-14	1121	1127	MYB
EjapII-14	992	998	MYB
EjapII-14	462	468	MYB
EjapII-14	326	332	Myb
EjapII-14	262	268	Myb
EjapII-14	131	137	Myb
EjapII-14	1418	1424	MYC
EjapII-14	788	794	MYC
EjapII-14	876	883	P-box
EjapII-14	741	746	STRE
EjapII-14	546	551	STRE
EjapII-14	607	616	TCA-element
EjapII-14	174	179	TGACG-motif
EjapII-14	17	22	TGACG-motif
EjapII-14	558	564	W box
EjapII-14	259	265	W box
EjapII-14	945	951	WRE3
EjapII-2	1478	1483	ABRE
EjapII-2	1259	1265	ARE
EjapII-2	1365	1372	CAAT-box
EjapII-2	1317	1321	CAAT-box
EjapII-2	1316	1321	CAAT-box
EjapII-2	1265	1270	CAAT-box
EjapII-2	1045	1049	CAAT-box
EjapII-2	1044	1049	CAAT-box
EjapII-2	961	965	CAAT-box
EjapII-2	875	880	CAAT-box
EjapII-2	847	851	CAAT-box
EjapII-2	846	851	CAAT-box
EjapII-2	837	841	CAAT-box
EjapII-2	781	786	CAAT-box
EjapII-2	733	737	CAAT-box
EjapII-2	622	627	CAAT-box
EjapII-2	604	608	CAAT-box
EjapII-2	560	565	CAAT-box
EjapII-2	558	562	CAAT-box
EjapII-2	470	475	CAAT-box
EjapII-2	423	427	CAAT-box
EjapII-2	414	418	CAAT-box
EjapII-2	380	385	CAAT-box
EjapII-2	373	378	CAAT-box
EjapII-2	371	375	CAAT-box
EjapII-2	359	363	CAAT-box
EjapII-2	358	363	CAAT-box
EjapII-2	342	346	CAAT-box
EjapII-2	322	326	CAAT-box
EjapII-2	301	306	CAAT-box
EjapII-2	261	265	CAAT-box
EjapII-2	157	161	CAAT-box
EjapII-2	132	137	CAAT-box
EjapII-2	72	77	CAAT-box
EjapII-2	51	56	CAAT-box
EjapII-2	49	57	CAAT-box
EjapII-2	48	53	CAAT-box
EjapII-2	666	672	CAT-box
EjapII-2	1451	1457	CCAAT-box
EjapII-2	1476	1481	CGTCA-motif
EjapII-2	984	989	CGTCA-motif
EjapII-2	578	588	circadian
EjapII-2	1227	1237	F-box
EjapII-2	1477	1483	G-box
EjapII-2	911	918	GARE-motif
EjapII-2	476	482	GT1-motif
EjapII-2	350	356	LTR
EjapII-2	1346	1352	MBS
EjapII-2	1118	1124	MBS
EjapII-2	524	530	MBS
EjapII-2	451	458	MRE
EjapII-2	1421	1427	MYB
EjapII-2	1346	1352	Myb
EjapII-2	1118	1124	Myb
EjapII-2	1001	1007	Myb
EjapII-2	995	1001	MYB
EjapII-2	911	917	MYB
EjapII-2	813	819	MYB
EjapII-2	524	530	Myb
EjapII-2	486	492	MYB
EjapII-2	221	227	MYB
EjapII-2	1396	1402	MYC
EjapII-2	1181	1188	Myc
EjapII-2	874	880	MYC
EjapII-2	724	730	MYC
EjapII-2	371	377	MYC
EjapII-2	948	954	Sp1
EjapII-2	1252	1257	STRE
EjapII-2	946	951	STRE
EjapII-2	101	106	STRE
EjapII-2	184	191	TATC-box
EjapII-2	1476	1481	TGACG-motif
EjapII-2	984	989	TGACG-motif
EjapII-2	158	164	W box
EjapII-2	679	685	WRE3
EjapII-2	918	927	WUN-motif
EjapII-2	31	39	WUN-motif
EjapII-3	1141	1147	ARE
EjapII-3	1428	1433	CAAT-box
EjapII-3	1399	1403	CAAT-box
EjapII-3	1372	1376	CAAT-box
EjapII-3	1288	1292	CAAT-box
EjapII-3	1256	1261	CAAT-box
EjapII-3	1221	1225	CAAT-box
EjapII-3	1216	1220	CAAT-box
EjapII-3	1180	1185	CAAT-box
EjapII-3	1178	1182	CAAT-box
EjapII-3	1174	1178	CAAT-box
EjapII-3	1057	1062	CAAT-box
EjapII-3	1043	1048	CAAT-box
EjapII-3	1041	1045	CAAT-box
EjapII-3	1011	1016	CAAT-box
EjapII-3	997	1001	CAAT-box
EjapII-3	912	916	CAAT-box
EjapII-3	870	874	CAAT-box
EjapII-3	811	815	CAAT-box
EjapII-3	789	793	CAAT-box
EjapII-3	772	776	CAAT-box
EjapII-3	771	776	CAAT-box
EjapII-3	688	692	CAAT-box
EjapII-3	686	690	CAAT-box
EjapII-3	580	585	CAAT-box
EjapII-3	537	542	CAAT-box
EjapII-3	530	534	CAAT-box
EjapII-3	529	534	CAAT-box
EjapII-3	516	520	CAAT-box
EjapII-3	441	445	CAAT-box
EjapII-3	421	425	CAAT-box
EjapII-3	420	425	CAAT-box
EjapII-3	300	304	CAAT-box
EjapII-3	260	265	CAAT-box
EjapII-3	258	267	CAAT-box
EjapII-3	256	260	CAAT-box
EjapII-3	205	210	CAAT-box
EjapII-3	863	869	CCAAT-box
EjapII-3	626	632	CCGTCC motif
EjapII-3	626	632	CCGTCC-box
EjapII-3	201	206	CGTCA-motif
EjapII-3	728	735	GATA-motif
EjapII-3	623	629	GC-motif
EjapII-3	1000	1006	LTR
EjapII-3	377	383	LTR
EjapII-3	708	714	MBS
EjapII-3	135	141	MBS
EjapII-3	1487	1493	Myb
EjapII-3	1454	1460	Myb
EjapII-3	1361	1367	MYB
EjapII-3	708	714	Myb
EjapII-3	135	141	Myb
EjapII-3	69	75	MYB
EjapII-3	1256	1262	MYC
EjapII-3	1178	1184	MYC
EjapII-3	686	692	MYC
EjapII-3	806	811	STRE
EjapII-3	188	193	STRE
EjapII-3	201	206	TGACG-motif
EjapII-3	1396	1402	W box
EjapII-3	1319	1325	W box
EjapII-4	1377	1384	CAAT-box
EjapII-4	1328	1333	CAAT-box
EjapII-4	1269	1273	CAAT-box
EjapII-4	1246	1250	CAAT-box
EjapII-4	1226	1231	CAAT-box
EjapII-4	1182	1186	CAAT-box
EjapII-4	1181	1186	CAAT-box
EjapII-4	1069	1073	CAAT-box
EjapII-4	978	983	CAAT-box
EjapII-4	931	935	CAAT-box
EjapII-4	807	812	CAAT-box
EjapII-4	796	800	CAAT-box
EjapII-4	765	770	CAAT-box
EjapII-4	692	696	CAAT-box
EjapII-4	691	696	CAAT-box
EjapII-4	672	676	CAAT-box
EjapII-4	628	633	CAAT-box
EjapII-4	603	608	CAAT-box
EjapII-4	576	580	CAAT-box
EjapII-4	501	505	CAAT-box
EjapII-4	484	488	CAAT-box
EjapII-4	483	488	CAAT-box
EjapII-4	449	453	CAAT-box
EjapII-4	429	433	CAAT-box
EjapII-4	428	433	CAAT-box
EjapII-4	391	395	CAAT-box
EjapII-4	343	347	CAAT-box
EjapII-4	332	337	CAAT-box
EjapII-4	268	273	CAAT-box
EjapII-4	20	24	CAAT-box
EjapII-4	12	17	CAAT-box
EjapII-4	586	592	CAT-box
EjapII-4	650	656	CCAAT-box
EjapII-4	1341	1346	CGTCA-motif
EjapII-4	39	49	F-box
EjapII-4	214	221	GARE-motif
EjapII-4	732	738	GC-motif
EjapII-4	1494	1500	LTR
EjapII-4	1371	1377	LTR
EjapII-4	1297	1303	LTR
EjapII-4	1151	1157	LTR
EjapII-4	840	846	MYB
EjapII-4	815	821	Myb
EjapII-4	685	691	MYB
EjapII-4	215	221	MYB
EjapII-4	198	204	Myb
EjapII-4	1406	1412	MYC
EjapII-4	985	991	MYC
EjapII-4	764	770	MYC
EjapII-4	98	104	MYC
EjapII-4	96	102	MYC
EjapII-4	11	17	MYC
EjapII-4	1448	1453	STRE
EjapII-4	1426	1431	STRE
EjapII-4	1341	1346	TGACG-motif
EjapII-4	1026	1032	W box
EjapII-4	972	978	WRE3
EjapII-4	881	890	WUN-motif
EjapII-5	1377	1384	CAAT-box
EjapII-5	1328	1333	CAAT-box
EjapII-5	1288	1292	CAAT-box
EjapII-5	1269	1273	CAAT-box
EjapII-5	1246	1250	CAAT-box
EjapII-5	1226	1231	CAAT-box
EjapII-5	1221	1226	CAAT-box
EjapII-5	1182	1186	CAAT-box
EjapII-5	1181	1186	CAAT-box
EjapII-5	1069	1073	CAAT-box
EjapII-5	942	946	CAAT-box
EjapII-5	931	935	CAAT-box
EjapII-5	807	812	CAAT-box
EjapII-5	796	800	CAAT-box
EjapII-5	765	770	CAAT-box
EjapII-5	692	696	CAAT-box
EjapII-5	691	696	CAAT-box
EjapII-5	672	676	CAAT-box
EjapII-5	576	580	CAAT-box
EjapII-5	501	505	CAAT-box
EjapII-5	484	488	CAAT-box
EjapII-5	483	488	CAAT-box
EjapII-5	449	453	CAAT-box
EjapII-5	442	447	CAAT-box
EjapII-5	429	433	CAAT-box
EjapII-5	428	433	CAAT-box
EjapII-5	391	395	CAAT-box
EjapII-5	343	347	CAAT-box
EjapII-5	332	337	CAAT-box
EjapII-5	268	273	CAAT-box
EjapII-5	200	205	CAAT-box
EjapII-5	34	39	CAAT-box
EjapII-5	28	33	CAAT-box
EjapII-5	20	24	CAAT-box
EjapII-5	586	592	CAT-box
EjapII-5	650	656	CCAAT-box
EjapII-5	828	836	E2Fb
EjapII-5	860	868	ERE
EjapII-5	214	221	GARE-motif
EjapII-5	1494	1500	LTR
EjapII-5	1371	1377	LTR
EjapII-5	1297	1303	LTR
EjapII-5	1151	1157	LTR
EjapII-5	1025	1031	Myb
EjapII-5	844	850	MYB
EjapII-5	840	846	MYB
EjapII-5	815	821	Myb
EjapII-5	215	221	MYB
EjapII-5	985	991	MYC
EjapII-5	764	770	MYC
EjapII-5	98	104	MYC
EjapII-5	972	978	Sp1
EjapII-5	1448	1453	STRE
EjapII-5	1426	1431	STRE
EjapII-5	637	642	STRE
EjapII-5	468	474	WRE3
EjapII-5	881	890	WUN-motif
EjapII-6	1127	1133	ARE
EjapII-6	1095	1101	ARE
EjapII-6	774	780	ARE
EjapII-6	219	225	ARE
EjapII-6	69	75	ARE
EjapII-6	1408	1412	CAAT-box
EjapII-6	1341	1348	CAAT-box
EjapII-6	1292	1297	CAAT-box
EjapII-6	1236	1240	CAAT-box
EjapII-6	1215	1220	CAAT-box
EjapII-6	1210	1214	CAAT-box
EjapII-6	1190	1195	CAAT-box
EjapII-6	1033	1037	CAAT-box
EjapII-6	1032	1037	CAAT-box
EjapII-6	1031	1039	CAAT-box
EjapII-6	928	935	CAAT-box
EjapII-6	811	816	CAAT-box
EjapII-6	680	685	CAAT-box
EjapII-6	655	659	CAAT-box
EjapII-6	582	586	CAAT-box
EjapII-6	542	547	CAAT-box
EjapII-6	495	500	CAAT-box
EjapII-6	482	486	CAAT-box
EjapII-6	462	466	CAAT-box
EjapII-6	445	449	CAAT-box
EjapII-6	402	406	CAAT-box
EjapII-6	338	342	CAAT-box
EjapII-6	321	325	CAAT-box
EjapII-6	293	298	CAAT-box
EjapII-6	280	285	CAAT-box
EjapII-6	229	234	CAAT-box
EjapII-6	161	166	CAAT-box
EjapII-6	159	167	CAAT-box
EjapII-6	610	616	CAT-box
EjapII-6	1146	1152	CCAAT-box
EjapII-6	506	511	CGTCA-motif
EjapII-6	175	182	GARE-motif
EjapII-6	1473	1482	GATA-motif
EjapII-6	1200	1209	GATA-motif
EjapII-6	1458	1464	LTR
EjapII-6	65	71	MBS
EjapII-6	1427	1433	MYB
EjapII-6	1379	1385	MYB
EjapII-6	1351	1357	MYB
EjapII-6	1322	1328	MYB
EjapII-6	926	932	MYB
EjapII-6	200	206	MYB
EjapII-6	176	182	MYB
EjapII-6	65	71	Myb
EjapII-6	494	500	MYC
EjapII-6	993	1000	P-box
EjapII-6	1390	1395	STRE
EjapII-6	1228	1233	STRE
EjapII-6	506	511	TGACG-motif
EjapII-6	1020	1026	WRE3
EjapII-7	1127	1133	ARE
EjapII-7	1095	1101	ARE
EjapII-7	939	945	ARE
EjapII-7	774	780	ARE
EjapII-7	768	774	ARE
EjapII-7	69	75	ARE
EjapII-7	1408	1412	CAAT-box
EjapII-7	1341	1348	CAAT-box
EjapII-7	1236	1240	CAAT-box
EjapII-7	1215	1220	CAAT-box
EjapII-7	1210	1214	CAAT-box
EjapII-7	1190	1195	CAAT-box
EjapII-7	1033	1037	CAAT-box
EjapII-7	1032	1037	CAAT-box
EjapII-7	811	816	CAAT-box
EjapII-7	729	734	CAAT-box
EjapII-7	680	685	CAAT-box
EjapII-7	542	547	CAAT-box
EjapII-7	495	500	CAAT-box
EjapII-7	482	486	CAAT-box
EjapII-7	462	466	CAAT-box
EjapII-7	445	449	CAAT-box
EjapII-7	402	406	CAAT-box
EjapII-7	293	298	CAAT-box
EjapII-7	280	285	CAAT-box
[truncated: 14,000 more rows]
