# Supplementary material for: Genomic Survey of LRR-RLK Genes in Eriobotrya japonica and Their Expression Patterns Responding to Environmental Stresses
Source: Plants (Basel). 2024 Aug 27;13(17):2387. doi: 10.3390/plants13172387 (PMC11397332; doi:10.3390/plants13172387)
Supplement: Supplementary file 1 [file plants-13-02387-s001.zip › Supplementary Tables/Supplementary File S5.xlsx]

## Sheet: Supplementary File 1
Supplementary File S5. LRR-RLK genes of other plant genomes including Marchantia polymorpha, Oryza sativa, and Vitis vinifera were obtained from the Phytozome v13 (https://phytozome-next.jgi.doe.gov/) and previous publications
Ej	Triticum aestivum	Physcomitrium patens	Selaginella moellendorffii	At	Mtr	Rice	Apple
GWHPAOTB018442	TraesCSU02G123800.1	Pp3c4_18780V3.1.p	85471	AT1G05700.1	Medtr8g461110.1	LOC_Os01g59550.1	MDP0000891518
GWHPAOTB010713	TraesCS7D02G002400.1	Pp3c4_18510V3.1.p	268032	AT1G07550.1	Medtr8g445800.1	LOC_Os01g59570.1	MDP0000195775
GWHPAOTB010711	TraesCS7A02G120500.1	Pp3c4_18720V3.1.p	85818	AT1G07560.1	Medtr8g059615.1	LOC_Os02g05730.1	MDP0000320718
GWHPAOTB036066	TraesCS6D02G119900.1	Pp3c4_18360V3.1.p	167872	AT1G49100.1	Medtr8g059605.1	LOC_Os05g15720.1	MDP0000229405
GWHPAOTB036064	TraesCS6D02G112200.1	Pp3c10_1880V3.1.p	80116	AT1G51620.2	Medtr8g058250.1	LOC_Os05g44930.1	MDP0000272830
GWHPAOTB020663	TraesCS6D02G112000.1	Pp3c4_2350V3.1.p	234818	AT1G51790.1	Medtr8g028110.1	LOC_Os05g44970.1	MDP0000199305
GWHPAOTB025962	TraesCS6D02G111800.1	Pp3c12_16180V3.1.p	404787	AT1G51800.1	Medtr8g015340.1	LOC_Os05g44990.1	MDP0000283389
GWHPAOTB001480	TraesCS6D02G004000.1	Pp3c12_23570V3.1.p	70068	AT1G51805.1	Medtr8g015190.1	LOC_Os05g45010.1	MDP0000167949
GWHPAOTB025971	TraesCS6D02G003800.1	Pp3c8_3330V3.1.p	173095	AT1G51810.1	Medtr8g015150.1	LOC_Os08g40650.1	MDP0000180090
GWHPAOTB025966	TraesCS6B02G384000.1	Pp3c3_36680V3.1.p	105194	AT1G51820.1	Medtr8g015100.1	LOC_Os12g37980.1	MDP0000717378
GWHPAOTB001481	TraesCS6B02G158700.1	Pp3c4_23140V3.1.p	83924	AT1G51830.1	Medtr8g015040.1	LOC_Os11g01200.1	MDP0000322681
GWHPAOTB034200	TraesCS6B02G150400.1	Pp3c3_14110V3.1.p	132879	AT1G51850.1	Medtr8g015010.1	LOC_Os12g01200.1	MDP0000270938
GWHPAOTB034182	TraesCS6B02G150200.1	Pp3c19_14630V3.1.p	10889	AT1G51860.1	Medtr8g014970.1	LOC_Os02g14120.1	MDP0000207770
GWHPAOTB037993	TraesCS6B02G006900.1	Pp3c22_13430V3.1.p	122408	AT1G51870.1	Medtr8g014930.1	LOC_Os02g18320.1	MDP0000163811
GWHPAOTB002638	TraesCS6B02G006800.1	Pp3c10_18600V3.1.p	76873	AT1G51880.1	Medtr8g014760.1	LOC_Os03g49620.1	MDP0000139947
GWHPAOTB037996	TraesCS6A02G130400.1	Pp3c3_28520V3.1.p	85275	AT1G51890.1	Medtr8g014700.1	LOC_Os04g38480.1	MDP0000214111
GWHPAOTB037994	TraesCS6A02G122200.1	Pp3c22_10000V3.1.p	108434	AT1G51910.1	Medtr8g014690.1	LOC_Os05g07850.1	MDP0000320726
GWHPAOTB016680	TraesCS6A02G122000.1	Pp3c19_19180V3.1.p	116152	AT1G67720.1	Medtr7g057170.1	LOC_Os06g12120.1	MDP0000320263
GWHPAOTB000876	TraesCS6A02G001900.1	Pp3c2_19460V3.1.p	407578	AT2G04300.1	Medtr6g090615.1	LOC_Os06g16330.1	MDP0000887896
GWHPAOTB039000	TraesCS6A02G001800.1	Pp3c25 15360V3.1.p	406781	AT2G14440.1	Medtr5g091950.1	LOC_Os08g07760.1	MDP0000874088
GWHPAOTB014854	TraesCS5D02G542600.1	Pp3c12_25310V3.1.p	98598	AT2G14510.1	Medtr5g083910.1	LOC_Os08g34380.1	MDP0000031416
GWHPAOTB006895	TraesCS5D02G194500.1	Pp3c4_2690V3.1.p	236225	AT2G19190.1	Medtr5g058090.1	LOC_Os11g39370.1	MDP0000291093
GWHPAOTB031297	TraesCS5D02G161800.1	Pp3c3_19490V3.1.p	10265	AT2G19210.1	Medtr2g100550.1	LOC_Os01g12390.1	MDP0000202785
GWHPAOTB016824	TraesCS5D02G095300.1	Pp3c4_12460V3.1.p	175461	AT2G19230.1	Medtr2g100450.1	LOC_Os01g33090.1	MDP0000287771
GWHPAOTB014542	TraesCS5B02G544900.1	Pp3c16_2580V3.1.p	268021	AT2G28960.1	Medtr2g075250.1	LOC_Os01g42294.1	MDP0000211724
GWHPAOTB010616	TraesCS5B02G154600.1	Pp3c23_14050V3.1.p	233622	AT2G28970.1	Medtr2g075010.1	LOC_Os01g51400.1	MDP0000935390
GWHPAOTB002630	TraesCS5B02G089000.1	Pp3c5_8240V3.1.p	102446	AT2G28990.1	Medtr2g074840.1	LOC_Os01g60330.1	MDP0000252094
GWHPAOTB038973	TraesCS5A02G197000.1	Pp3c14_22440V3.1.p	165616	AT2G29000.1	Medtr2g073640.1	LOC_Os02g07810.1	MDP0000196862
GWHPAOTB033331	TraesCS5A02G156400.1	Pp3c11_18980V3.1.p	164132	AT2G37050.3	Medtr2g073630.1	LOC_Os02g58390.1	MDP0000131814
GWHPAOTB017990	TraesCS5A02G082900.1	Pp3c7_3320V3.1.p	121260	AT3G21340.1	Medtr2g073600.1	LOC_Os03g12250.1	MDP0000280908
GWHPAOTB010269	TraesCS4B02G389700.1	Pp3c22_21420V3.1.p	99902	AT3G45920.1	Medtr2g073560.1	LOC_Os03g18630.1	MDP0000574604
GWHPAOTB041900	TraesCS4B02G008000.1	Pp3c4_6580V3.1.p	92819	AT3G46330.1	Medtr2g073540.1	LOC_Os03g20450.1	MDP0000577872
GWHPAOTB004438	TraesCS4A02G497200.1	Pp3c12_23390V3.1.p	114392	AT3G46340.1	Medtr2g073520.1	LOC_Os03g21510.1	MDP0000884053
GWHPAOTB012625	TraesCS4A02G399600.1	Pp3c1_6700V3.1.p	107497	AT3G46350.1	Medtr1g066950.1	LOC_Os04g38910.1	MDP0000223726
GWHPAOTB003954	TraesCS4A02G173400.1	Pp3c5_8630V3.1.p	138277	AT3G46370.1	Medtr1g039240.1	LOC_Os04g55620.1	MDP0000402658
GWHPAOTB043874	TraesCS3D02G328800.1	Pp3c6_14960V3.1.p	77558	AT3G46400.1	Medtr2g072640.1	LOC_Os05g40200.1	MDP0000158428
GWHPAOTB007414	TraesCS3D02G328700.1	Pp3c4_26070V3.1.p	172284	AT3G46410.1	Medtr2g072620.1	LOC_Os05g51070.1	MDP0000245412
GWHPAOTB007409	TraesCS3D02G328400.1	Pp3c3_15220V3.1.p	146738	AT3G46420.1	Medtr2g040910.1	LOC_Os06g09860.1	MDP0000157044
GWHPAOTB041765	TraesCS3D02G286200.1	Pp3c12_16340V3.1.p	40409	AT4G20450.1	Medtr8g470950.1	LOC_Os06g45240.1	MDP0000242000
GWHPAOTB014313	TraesCS3B02G366600.1	Pp3c8_2540V3.1.p	30332	AT4G29180.2	Medtr8g470560.1	LOC_Os07g05190.1	MDP0000302504
GWHPAOTB006423	TraesCS3B02G366500.1	Pp3c4_22080V3.1.p	90370	AT4G29450.1	Medtr8g470400.1	LOC_Os07g43350.1	MDP0000189396
GWHPAOTB042974	TraesCS3B02G366200.1	Pp3c23_22360V3.1.p	30446	AT4G29990.1	Medtr8g470050.1	LOC_Os07g48310.1	MDP0000741253
GWHPAOTB028584	TraesCS3B02G366100.1	Pp3c1_39210V3.1.p	60230	AT5G16900.1	Medtr8g469830.1	LOC_Os08g33090.1	MDP0000453826
GWHPAOTB036519	TraesCS3B02G320700.1	Pp3c12_2140V3.1.p	74208	AT5G48740.1	Medtr8g469780.1	LOC_Os08g39590.1	MDP0000425438
GWHPAOTB020270	TraesCS3A02G335800.1	Pp3c20_20260V3.1.p	60649	AT5G59650.1	Medtr8g469650.1	LOC_Os08g45060.1	MDP0000167553
GWHPAOTB043083	TraesCS3A02G335700.1	Pp3c2_17640V3.1.p	171048	AT5G59660.1	Medtr8g469570.1	LOC_Os09g20970.1	MDP0000704825
GWHPAOTB043078	TraesCS3A02G335600.1	Pp3c19_9410V3.1.p	165220	AT5G59670.1	Medtr8g468620.1	LOC_Os09g23570.1	MDP0000271132
GWHPAOTB005671	TraesCS3A02G335400.1	Pp3c14_23270V3.1.p	164315	AT5G59680.1	Medtr8g468500.1	LOC_Os10g35040.1	MDP0000620422
GWHPAOTB000681	TraesCS3A02G286500.1	Pp3c1_11040V3.1.p	122495	AT5G15730.2	Medtr8g465340.1	LOC_Os11g01620.1	MDP0000303744
GWHPAOTB000370	TraesCS2D02G561200.1	Pp3c6_16010V3.1.p	81961	AT5G54590.2	Medtr8g107470.1	LOC_Os11g19480.1	MDP0000820483
GWHPAOTB004919	TraesCS1D02G348200.1	Pp3c16_17510V3.1.p	78200	AT1G34210.1	Medtr8g101260.1	LOC_Os11g40550.1	MDP0000237989
GWHPAOTB026831	TraesCS1D02G348100.1	Pp3c7_14800V3.1.p	78663	AT1G60800.1	Medtr8g099195.1	LOC_Os12g01700.1	MDP0000138847
GWHPAOTB008461	TraesCS1D02G348000.1	Pp3c4_16210V3.1.p	81328	AT1G71830.1	Medtr8g098510.1	LOC_Os12g13300.1	MDP0000184133
GWHPAOTB034763	TraesCS1D02G347700.1	Pp3c2_34890V3.1.p	119860	AT2G13790.1	Medtr8g095030.1	LOC_Os01g39600.1	MDP0000218141
GWHPAOTB010108	TraesCS1D02G347400.1	Pp3c19_9160V3.1.p	233530	AT2G13800.1	Medtr8g090140.1	LOC_Os06g04370.1	MDP0000259272
GWHPAOTB018504	TraesCS1D02G347300.1	Pp3c10_21660V3.1.p	234577	AT2G23950.1	Medtr8g089210.1	LOC_Os08g02440.1	MDP0000165262
GWHPAOTB010782	TraesCS1D02G347100.1	Pp3c24_1080V3.1.p	30430	AT3G25560.3	Medtr8g089200.1	LOC_Os03g50810.1	MDP0000285813
GWHPAOTB035547	TraesCS1D02G347000.1	Pp3c13_990V3.1.p	169795	AT4G30520.1	Medtr8g087420.1	LOC_Os04g58910.1	MDP0000690232
GWHPAOTB025079	TraesCS1D02G346700.1	Pp3c10_2340V3.1.p	413321	AT4G33430.2	Medtr8g086490.1	LOC_Os11g26130.1	MDP0000772278
GWHPAOTB017627	TraesCS1D02G033300.1	Pp3c15_17310V3.1.p	93043	AT5G10290.1	Medtr8g083240.1	LOC_Os02g10110.1	MDP0000131641
GWHPAOTB009895	TraesCS1D02G033200.1	Pp3c14_15390V3.1.p	103488	AT5G16000.1	Medtr8g068540.1	LOC_Os03g08550.1	MDP0000266087
GWHPAOTB026816	TraesCS1B02G389400.1	Pp3c17_17370V3.1.p	102522	AT5G45780.1	Medtr8g066700.1	LOC_Os03g27990.1	MDP0000265003
GWHPAOTB044901	TraesCS1B02G360100.1	Pp3c7_23600V3.1.p	114051	AT5G63710.1	Medtr8g047230.1	LOC_Os07g42626.1	MDP0000937454
GWHPAOTB023037	TraesCS1B02G359400.1	Pp3c1_41620V3.1.p	40907	AT5G65240.2	Medtr8g047210.1	LOC_Os10g25090.1	MDP0000251943
GWHPAOTB023029	TraesCS1B02G359200.1	Pp3c14_16840V3.1.p	415317	AT1G10850.1	Medtr8g047160.1	LOC_Os01g10900.1	MDP0000383738
GWHPAOTB026175	TraesCS1B02G358800.1	Pp3c17_21540V3.1.p	113765	AT1G25320.1	Medtr8g023720.1	LOC_Os03g57780.1	MDP0000266942
GWHPAOTB008991	TraesCS1B02G358600.1	Pp3c1_16110V3.1.p	30384	AT1G48480.1	Medtr8g023560.1	LOC_Os04g45170.1	MDP0000170015
GWHPAOTB044660	TraesCS1B02G358400.1	Pp3c22_12040V3.1.p		AT1G50610.1	Medtr8g021350.1	LOC_Os04g58700.1	MDP0000248164
GWHPAOTB023260	TraesCS1B02G358300.1	Pp3c19_18410V3.1.p		AT1G60630.1	Medtr7g446190.1	LOC_Os05g39410.1	MDP0000228398
GWHPAOTB038294	TraesCS1B02G358100.1	Pp3c26_5010V3.1.p		AT1G64210.1	Medtr7g446160.1	LOC_Os06g38970.1	MDP0000293639
GWHPAOTB034057	TraesCS1B02G357900.1	Pp3c10_12760V3.1.p		AT1G66830.1	Medtr7g407130.1	LOC_Os07g07230.1	MDP0000318360
GWHPAOTB019445	TraesCS1B02G039800.1	Pp3c21_2960V3.1.p		AT1G67510.1	Medtr7g407090.1	LOC_Os11g20360.1	MDP0000284907
GWHPAOTB011769	TraesCS1B02G039600.1	Pp3c6_21940V3.1.p		AT1G68400.1	Medtr7g106210.1	LOC_Os01g60670.1	MDP0000322045
GWHPAOTB003171	TraesCS1B02G039500.1	Pp3c13_13360V3.1.p		AT1G72460.1	Medtr7g098610.1	LOC_Os01g72700.1	MDP0000239118
GWHPAOTB002336	TraesCS1A02G370300.1	Pp3c8_17530V3.1.p		AT2G01210.1	Medtr7g096980.1	LOC_Os03g01410.1	MDP0000178671
GWHPAOTB035853	TraesCS1A02G346300.1	Pp3c24_15950V3.1.p		AT2G07040.1	Medtr7g092910.1	LOC_Os03g03570.1	MDP0000258335
GWHPAOTB024790	TraesCS1A02G345700.1	Pp3c3_12560V3.1.p		AT2G15300.1	Medtr7g092880.1	LOC_Os03g21730.1	MDP0000262753
GWHPAOTB037398	TraesCS1A02G345600.1	Pp3c4_29300V3.1.p		AT2G23300.1	Medtr7g092430.1	LOC_Os04g48760.1	MDP0000435842
GWHPAOTB039649	TraesCS1A02G345500.1	Pp3c4_29120V3.1.p		AT2G26730.1	Medtr7g091680.1	LOC_Os05g40050.1	MDP0000545129
GWHPAOTB025321	TraesCS1A02G345400.1	Pp3c2_18570V3.1.p		AT2G27060.1	Medtr7g081780.1	LOC_Os06g35200.1	MDP0000268423
GWHPAOTB023958	TraesCS1A02G345100.1	Pp3c13_6220V3.1.p		AT2G36570.1	Medtr7g081720.1	LOC_Os08g17410.1	MDP0000712450
GWHPAOTB025727	TraesCS1A02G345000.1	Pp3c6_22000V3.1.p		AT2G42290.1	Medtr7g081570.1	LOC_Os01g60060.1	MDP0000513732
GWHPAOTB002909	TraesCS1A02G344800.1	Pp3c16_6190V3.1.p		AT3G02880.1	Medtr7g081480.1	LOC_Os01g72990.1	MDP0000669809
GWHPAOTB043360	TraesCS1A02G344600.1	Pp3c12_11940V3.1.p		AT3G08680.1	Medtr7g081410.1	LOC_Os05g24010.1	MDP0000203534
GWHPAOTB028102	TraesCS1A02G344300.1	Pp3c4_5010V3.1.p		AT3G17840.1	Medtr7g078340.1	LOC_Os05g40270.1	MDP0000252216
GWHPAOTB040775	TraesCS1A02G344100.1	Pp3c14_2970V3.1.p		AT3G20190.1	Medtr7g073290.1	LOC_Os05g40770.1	MDP0000255780
GWHPAOTB024585	TraesCS1A02G031900.1	Pp3c1_22560V3.1.p		AT3G24660.1	Medtr7g067530.1	LOC_Os11g14050.1	MDP0000526206
GWHPAOTB028511	TraesCS1A02G031800.1	Pp3c4_19720V3.1.p		AT3G42880.1	Medtr7g059225.1	LOC_Os12g10740.1	MDP0000206092
GWHPAOTB043039	TraesCS7D02G416400.1	Pp3c27_1750V3.1.p		AT3G50230.1	Medtr7g051040.1	LOC_Os04g52590.1	MDP0000251992
GWHPAOTB043038	TraesCS7D02G291200.1	Pp3c16_16440V3.1.p		AT3G51740.1	Medtr7g050990.1	LOC_Os04g52600.1	MDP0000201937
GWHPAOTB020162	TraesCS7D02G212800.1	Pp3c6_23170V3.1.p		AT3G56100.1	Medtr7g045860.1	LOC_Os04g52606.1	MDP0000306905
GWHPAOTB000933	TraesCS7D02G134300.1	Pp3c12_9140V3.1.p		AT3G57830.1	Medtr7g045710.1	LOC_Os04g52614.1	MDP0000189315
GWHPAOTB021931	TraesCS7B02G324500.1	Pp3c4_32350V3.1.p		AT4G23740.1	Medtr7g045510.1	LOC_Os04g52630.1	MDP0000322059
GWHPAOTB015448	TraesCS7B02G182300.1	Pp3c26_8120V3.1.p		AT4G31250.1	Medtr7g039330.1	LOC_Os05g16824.1	MDP0000818525
GWHPAOTB014766	TraesCS7B02G118100.1	Pp3c13_19360V3.1.p		AT4G34220.1	Medtr7g038690.1	LOC_Os08g10150.1	MDP0000231635
GWHPAOTB006804	TraesCS7B02G036100.1	Pp3c14_24970V3.1.p		AT4G37250.1	Medtr7g031470.1	LOC_Os08g10300.1	MDP0000189841
GWHPAOTB033437	TraesCS7A02G425500.1	Pp3c1_15730V3.1.p		AT5G05160.1	Medtr7g030070.1	LOC_Os08g10310.1	MDP0000092936
GWHPAOTB038871	TraesCS7A02G293300.1	Pp3c6_15790V3.1.p		AT5G07620.1	Medtr7g028432.1	LOC_Os08g10320.1	MDP0000302779
GWHPAOTB025105	TraesCS7A02G211100.1	Pp3c1_17360V3.1.p		AT5G10020.1	Medtr7g022160.1	LOC_Os09g17630.1	MDP0000186542
GWHPAOTB007023	TraesCS7A02G134700.1	Pp3c2_22410V3.1.p		AT5G16590.1	Medtr7g018200.1	LOC_Os04g41030.1	MDP0000148170
GWHPAOTB014991	TraesCS6D02G269400.1	Pp3c21_9500V3.1.p		AT5G20690.1	Medtr7g013680.1	LOC_Os05g34270.1	MDP0000320460
GWHPAOTB014963	TraesCS6D02G146100.1	Pp3c5_6590V3.1.p		AT5G24100.1	Medtr7g013350.1	LOC_Os01g52050.1	MDP0000798156
GWHPAOTB038254	TraesCS6B02G319700.1	Pp3c6_19730V3.1.p		AT5G35390.1	Medtr7g010010.1	LOC_Os01g68870.1	MDP0000922388
GWHPAOTB034021	TraesCS6B02G184300.1	Pp3c7_16420V3.1.p		AT5G41680.1	Medtr7g010000.1	LOC_Os02g02490.1	MDP0000166536
GWHPAOTB038285	TraesCS6A02G289500.1	Pp3c1_4210V3.1.p		AT5G43020.1	Medtr7g009970.1	LOC_Os02g05910.1	MDP0000812001
GWHPAOTB034045	TraesCS6A02G203600.1	Pp3c11_10500V3.1.p		AT5G53320.1	Medtr7g009940.1	LOC_Os02g05930.1	MDP0000784391
GWHPAOTB010460	TraesCS6A02G156100.1	Pp3c7_5570V3.1.p		AT5G58300.1	Medtr7g007630.1	LOC_Os02g05940.1	MDP0000876280
GWHPAOTB010443	TraesCS3D02G299800.1	Pp3c1_9320V3.1.p		AT5G61570.1	Medtr7g007620.1	LOC_Os02g05950.1	MDP0000297928
GWHPAOTB018251	TraesCS3D02G091000.1	Pp3c11_13350V3.1.p		AT5G67200.1	Medtr7g007560.1	LOC_Os02g05960.1	MDP0000540782
GWHPAOTB001330	TraesCS3B02G334400.1	Pp3c12_14020V3.1.p		AT5G67280.1	Medtr7g007550.1	LOC_Os02g05970.1	MDP0000296712
GWHPAOTB040384	TraesCS3B02G106100.1	Pp3c14_24840V3.1.p		AT2G45340.1	Medtr6g470960.1	LOC_Os02g10100.1	MDP0000259443
GWHPAOTB004058	TraesCS3A02G302200.1	Pp3c2_12320V3.1.p		AT4G22730.1	Medtr6g093050.1	LOC_Os02g41890.1	MDP0000450565
GWHPAOTB039459	TraesCS3A02G091100.1	Pp3c2_27480V3.1.p		AT5G51560.1	Medtr6g088790.1	LOC_Os04g57630.1	MDP0000392194
GWHPAOTB032783	TraesCS2D02G321400.1	Pp3c25_10250V3.1.p		AT1G24650.1	Medtr6g088755.1	LOC_Os06g47650.1	MDP0000263706
GWHPAOTB030098	TraesCS2B02G340700.1	Pp3c7_19750V3.1.p		AT1G66150.1	Medtr6g068970.1	LOC_Os06g47700.1	MDP0000160816
GWHPAOTB027410	TraesCS2A02G343100.1	Pp3c10_16000V3.1.p		AT2G01820.1	Medtr6g040210.1	LOC_Os06g47720.1	MDP0000599231
GWHPAOTB009764	TraesCS1D02G116300.1	Pp3c14_17190V3.1.p		AT3G23750.1	Medtr6g036890.1	LOC_Os06g47740.1	MDP0000864852
GWHPAOTB035109	TraesCS1B02G134800.1			AT1G11130.1	Medtr6g036870.1	LOC_Os06g47750.1	MDP0000207066
GWHPAOTB000977	TraesCS1A02G114900.1			AT1G53730.2	Medtr6g036840.1	LOC_Os07g01710.1	MDP0000375455
GWHPAOTB040949	TraesCS7D02G512900.1			AT1G78980.1	Medtr6g036790.1	LOC_Os08g25380.1	MDP0000172863
GWHPAOTB024737	TraesCS7D02G475200.1			AT2G20850.1	Medtr6g036780.1	LOC_Os09g12240.1	MDP0000470590
GWHPAOTB014553	TraesCS7D02G363200.1.cds1			AT3G13065.1	Medtr6g027720.1	LOC_Os10g02500.1	MDP0000659362
GWHPAOTB006603	TraesCS7D02G251100.1			AT3G14350.1	Medtr6g023390.1	LOC_Os07g40630.1	MDP0000157003
GWHPAOTB042930	TraesCS7D02G244000.1			AT4G03390.1	Medtr6g015190.1	LOC_Os07g10630.1	MDP0000261185
GWHPAOTB021781	TraesCS7D02G216400.1			AT4G22130.1	Medtr5g096530.1	LOC_Os12g08180.1	MDP0000178524
GWHPAOTB015557	TraesCS7D02G162700.1.cds1			AT5G06820.1	Medtr5g087370.1	LOC_Os08g34640.1	MDP0000310897
GWHPAOTB041099	TraesCS7B02G441200.1			AT1G14390.1	Medtr5g087360.1	LOC_Os08g34650.1	MDP0000263026
GWHPAOTB031825	TraesCS7B02G392000.1			AT2G02780.1	Medtr5g085700.1	LOC_Os01g07560.1	MDP0000142599
GWHPAOTB020108	TraesCS7B02G267900.1.cds1			AT3G03770.1	Medtr5g083480.1	LOC_Os01g13800.1	MDP0000139304
GWHPAOTB028530	TraesCS7B02G146100.1			AT5G14210.1	Medtr5g082920.1	LOC_Os01g65650.1	MDP0000190265
GWHPAOTB020192	TraesCS7B02G139900.1			AT5G63410.1	Medtr5g082460.1	LOC_Os02g02140.1	MDP0000671190
GWHPAOTB036614	TraesCS7B02G121600.1			AT1G63430.2	Medtr5g082290.1	LOC_Os03g05140.1	MDP0000150428
GWHPAOTB036610	TraesCS7B02G066500.1.cds1			AT2G40270.1	Medtr5g082270.1	LOC_Os03g12730.1	MDP0000897962
GWHPAOTB014549	TraesCS7A02G523900.1			AT3G56050.1	Medtr5g077430.1	LOC_Os03g56270.1	MDP0000148501
GWHPAOTB006597	TraesCS7A02G488800.1			AT4G18640.1	Medtr5g075650.1	LOC_Os04g04330.1	MDP0000747845
GWHPAOTB025497	TraesCS7A02G359300.1.cds1			AT5G07150.1	Medtr5g075630.1	LOC_Os04g42700.1	MDP0000172803
GWHPAOTB023712	TraesCS7A02G251200.1			AT5G41180.1	Medtr5g045910.1	LOC_Os05g07740.1	MDP0000738420
GWHPAOTB045346	TraesCS7A02G245400.1			AT5G45840.2	Medtr5g044680.1	LOC_Os05g51740.1	MDP0000781875
GWHPAOTB045345	TraesCS7A02G214300.1			AT5G58540.1	Medtr5g033820.1	LOC_Os06g38990.1	MDP0000064909
GWHPAOTB032155	TraesCS7A02G161400.1.cds1			AT1G12460.1	Medtr5g026200.1	LOC_Os06g50340.1	MDP0000618819
GWHPAOTB036635	TraesCS6D02G402600.1			AT1G62950.1	Medtr5g026160.1	LOC_Os07g04190.1	MDP0000322294
GWHPAOTB038894	TraesCS6D02G144800.1			AT3G28040.1	Medtr5g026150.1	LOC_Os07g05740.1	MDP0000287755
GWHPAOTB038891	TraesCS6B02G182900.1			AT3G56370.1	Medtr5g026090.1	LOC_Os07g31500.1	MDP0000674377
GWHPAOTB021952	TraesCS6A02G154900.1			AT5G01890.1	Medtr5g026010.1	LOC_Os08g05290.1	MDP0000897253
GWHPAOTB021939	TraesCS5D02G210800.1.cds1			AT2G24230.1	Medtr5g026000.1	LOC_Os08g28870.1	MDP0000320471
GWHPAOTB015439	TraesCS5D02G204300.1			AT5G45800.1	Medtr5g025950.1	LOC_Os08g38560.1	MDP0000199056
GWHPAOTB015419	TraesCS5D02G165400.1			AT5G58150.1	Medtr5g025930.1	LOC_Os09g15700.1	MDP0000622107
GWHPAOTB020024	TraesCS5D02G138400.1			AT1G75640.1	Medtr5g025890.1	LOC_Os09g30190.1	MDP0000229275
GWHPAOTB020022	TraesCS5D02G034200.1			AT4G36180.1	Medtr5g025880.1	LOC_Os11g12530.1	MDP0000212313
GWHPAOTB035386	TraesCS5B02G202900.1.cds1			AT1G06840.1	Medtr5g025860.1	LOC_Os11g12620.1	MDP0000634241
GWHPAOTB020890	TraesCS5B02G158000.1			AT1G79620.1	Medtr5g025850.1	LOC_Os12g43640.1	MDP0000127305
GWHPAOTB016316	TraesCS5B02G130800.1			AT3G53590.1	Medtr5g025840.1	LOC_Os12g43660.1	MDP0000718454
GWHPAOTB013570	TraesCS5B02G025300.1			AT5G01950.1	Medtr5g025180.1	LOC_Os10g06740.1	MDP0000600199
GWHPAOTB005475	TraesCS5A02G205500.1.cds1			AT5G37450.1	Medtr5g024450.1	LOC_Os10g06760.1	MDP0000760156
GWHPAOTB039278	TraesCS5A02G160500.1			AT5G49760.1	Medtr5g021670.1	LOC_Os01g33110.1	MDP0000188628
GWHPAOTB033027	TraesCS5A02G130900.1			AT5G49770.1	Medtr5g019070.1	LOC_Os01g05940.1	MDP0000172627
GWHPAOTB000347	TraesCS5A02G026300.1			AT5G49780.1	Medtr5g014720.1	LOC_Os01g05960.1	MDP0000638487
GWHPAOTB018267	TraesCS4D02G241100.1			AT1G27190.1	Medtr5g011840.1	LOC_Os01g05980.1	MDP0000292756
GWHPAOTB010507	TraesCS4D02G191000.1			AT1G69990.1	Medtr5g011410.1	LOC_Os01g12790.1	MDP0000150878
GWHPAOTB034026	TraesCS4D02G179100.1			AT3G28450.1	Medtr4g130920.1	LOC_Os01g33950.1	MDP0000580952
GWHPAOTB038261	TraesCS4D02G173400.1			AT5G48380.1	Medtr4g130390.1	LOC_Os01g49910.1	MDP0000127306
GWHPAOTB034023	TraesCS4D02G150200.1			AT1G55610.1	Medtr4g130210.1	LOC_Os01g49920.1	MDP0000298511
GWHPAOTB031114	TraesCS4D02G132100.1			AT1G72300.1	Medtr4g109170.1	LOC_Os02g01800.1	MDP0000286431
GWHPAOTB017636	TraesCS4D02G073300.1			AT2G01950.1	Medtr4g105370.1	LOC_Os02g11930.1	MDP0000320862
GWHPAOTB009900	TraesCS4D02G046900.1			AT2G02220.1	Medtr4g094790.1	LOC_Os02g11980.1	MDP0000731702
GWHPAOTB017680	TraesCS4B02G241500.1			AT3G13380.1	Medtr4g094610.1	LOC_Os02g12010.1	MDP0000180642
GWHPAOTB009944	TraesCS4B02G189600.1			AT4G39400.1	Medtr4g070970.1	LOC_Os02g12030.1	MDP0000216262
GWHPAOTB041744	TraesCS4B02G177400.1			AT5G07280.1	Medtr4g065087.1	LOC_Os02g12400.1	MDP0000568581
GWHPAOTB008058	TraesCS4B02G171300.1			AT5G42440.1	Medtr4g044393.1	LOC_Os02g12420.1	MDP0000497333
GWHPAOTB021987	TraesCS4B02G149500.1			AT5G53890.1	Medtr4g037720.1	LOC_Os02g12440.1	MDP0000217373
GWHPAOTB015377	TraesCS4B02G137400.1			AT1G74360.1	Medtr4g037015.1	LOC_Os02g12450.1	MDP0000515395
GWHPAOTB001889	TraesCS4B02G074700.1			AT1G08590.1	Medtr4g036695.1	LOC_Os02g13780.1	MDP0000194056
GWHPAOTB043255	TraesCS4B02G047100.1			AT1G09970.2	Medtr4g036575.1	LOC_Os02g30540.1	MDP0000284274
GWHPAOTB028239	TraesCS4A02G267300.1			AT1G17230.1	Medtr4g029710.1	LOC_Os02g40180.1	MDP0000151060
GWHPAOTB010232	TraesCS4A02G240200.1			AT1G17750.1	Medtr4g028090.1	LOC_Os02g40200.1	MDP0000309676
GWHPAOTB037315	TraesCS4A02G180100.1			AT1G28440.1	Medtr4g014350.1	LOC_Os02g40240.1	MDP0000466353
GWHPAOTB018573	TraesCS4A02G150100.1			AT1G34110.1	Medtr4g014070.1	LOC_Os02g42370.1	MDP0000179739
GWHPAOTB033481	TraesCS4A02G133400.1			AT1G34420.1	Medtr4g005130.1	LOC_Os04g03210.1	MDP0000206961
GWHPAOTB004863	TraesCS4A02G127200.1			AT1G35710.1	Medtr3g449540.1	LOC_Os04g15630.1	MDP0000475144
GWHPAOTB033221	TraesCS4A02G114600.1			AT1G72180.1	Medtr3g116640.1	LOC_Os04g15650.1	MDP0000755258
GWHPAOTB012524	TraesCS4A02G064200.1			AT1G73080.1	Medtr3g113140.1	LOC_Os04g15660.1	MDP0000145652
GWHPAOTB004371	TraesCS3D02G391600.1			AT1G75820.1	Medtr3g110450.1	LOC_Os04g52780.1	MDP0000551528
GWHPAOTB006163	TraesCS3D02G336200.1			AT2G33170.1	Medtr3g109820.1	LOC_Os06g08690.1	MDP0000173816
GWHPAOTB014130	TraesCS3D02G250700.1			AT2G41820.1	Medtr3g102180.1	LOC_Os06g08710.1	MDP0000233173
GWHPAOTB014108	TraesCS3D02G234500.1			AT3G19700.1	Medtr3g095100.1	LOC_Os06g16070.1	MDP0000379904
GWHPAOTB013787	TraesCS3D02G156100.1			AT3G24240.1	Medtr3g093930.1	LOC_Os06g23190.1	MDP0000166578
GWHPAOTB005719	TraesCS3D02G042500.1			AT3G49670.1	Medtr3g092420.1	LOC_Os06g38340.1	MDP0000180713
GWHPAOTB005775	TraesCS3B02G429600.1			AT4G08850.1	Medtr3g092390.1	LOC_Os06g38590.1	MDP0000278201
GWHPAOTB002734	TraesCS3B02G374400.1			AT4G20140.1	Medtr3g090660.1	LOC_Os06g38650.1	MDP0000158957
GWHPAOTB005783	TraesCS3B02G279800.1			AT4G20270.1	Medtr3g090480.1	LOC_Os06g38670.1	MDP0000197951
GWHPAOTB005781	TraesCS3B02G248200.1			AT4G26540.1	Medtr3g087060.1	LOC_Os06g38730.1	MDP0000217900
GWHPAOTB005768	TraesCS3B02G175300.1			AT4G28490.1	Medtr3g084510.1	LOC_Os06g38780.1	MDP0000282668
GWHPAOTB007760	TraesCS3B02G046700.1			AT4G28650.1	Medtr3g075440.1	LOC_Os06g38930.1	MDP0000295496
GWHPAOTB000074	TraesCS3A02G397700.1			AT5G06940.1	Medtr3g070220.1	LOC_Os06g45630.1	MDP0000303542
GWHPAOTB033953	TraesCS3A02G342300.1			AT5G25930.1	Medtr3g062590.1	LOC_Os07g03000.1	MDP0000487715
GWHPAOTB014059	TraesCS3A02G250300.1			AT5G44700.1	Medtr3g062570.1	LOC_Os07g03990.1	MDP0000752158
GWHPAOTB007762	TraesCS3A02G217800.1			AT5G48940.1	Medtr3g062500.1	LOC_Os07g14820.1	MDP0000877580
GWHPAOTB007768	TraesCS3A02G148400.1			AT5G49660.1	Medtr3g009400.1	LOC_Os08g14940.1	MDP0000573751
GWHPAOTB045302	TraesCS3A02G037200.1			AT5G51350.1	Medtr2g449790.1	LOC_Os08g14950.1	MDP0000252465
GWHPAOTB007766	TraesCS2D02G443200.1			AT5G56040.2	Medtr2g437730.1	LOC_Os08g14990.1	MDP0000283174
GWHPAOTB007826	TraesCS2D02G325900.1			AT5G61480.1	Medtr2g105900.1	LOC_Os08g24310.1	MDP0000300234
GWHPAOTB007211	TraesCS2D02G254000.1			AT5G63930.1	Medtr2g105680.1	LOC_Os09g25540.1	MDP0000579910
GWHPAOTB033937	TraesCS2D02G202600.1			AT5G65700.1	Medtr2g103940.1	LOC_Os10g13970.1	MDP0000254122
GWHPAOTB012657	TraesCS2D02G167300.1			AT5G65710.1	Medtr2g090710.1	LOC_Os10g18990.1	MDP0000577544
GWHPAOTB004477	TraesCS2D02G133800.1			AT2G31880.1	Medtr2g090120.1	LOC_Os10g19160.1	MDP0000449136
GWHPAOTB035613	TraesCS2D02G103800.1			AT5G13290.2	Medtr2g078810.1	LOC_Os10g22860.1	MDP0000792856
GWHPAOTB025018	TraesCS2D02G091000.1.cds1			AT2G24130.1	Medtr2g030380.1	LOC_Os10g22890.1	MDP0000493266
GWHPAOTB005950	TraesCS2B02G465200.1			AT3G47090.1	Medtr2g029010.1	LOC_Os11g07060.1	MDP0000585438
GWHPAOTB032559	TraesCS2B02G344900.1			AT3G47110.1	Medtr2g024330.1	LOC_Os11g07100.1	MDP0000386073
GWHPAOTB019411	TraesCS2B02G273100.1			AT3G47570.1	Medtr2g016580.1	LOC_Os11g07120.1	MDP0000504185
GWHPAOTB012561	TraesCS2B02G222100.1			AT3G47580.1	Medtr2g016530.1	LOC_Os11g07130.1	MDP0000261726
GWHPAOTB004396	TraesCS2B02G185800.1			AT5G20480.1	Medtr2g014560.1	LOC_Os11g07140.1	MDP0000385217
GWHPAOTB040229	TraesCS2B02G154100.1			AT5G39390.1	Medtr2g010470.1	LOC_Os11g07160.1	MDP0000512079
GWHPAOTB022043	TraesCS2B02G121100.1			AT5G46330.1	Medtr2g008400.1	LOC_Os11g07170.1	MDP0000710097
GWHPAOTB000366	TraesCS2B02G106900.1.cds1			AT1G31420.1	Medtr2g008390.1	LOC_Os11g07180.1	MDP0000141521
GWHPAOTB004239	TraesCS2A02G444000.1			AT1G78530.1	Medtr2g008370.1	LOC_Os11g07200.1	MDP0000609416
GWHPAOTB019429	TraesCS2A02G337000.1			AT2G35620.1	Medtr1g109580.1	LOC_Os11g07225.1	MDP0000316086
GWHPAOTB011754	TraesCS2A02G253500.1			AT5G62710.1	Medtr1g102500.1	LOC_Os11g07230.1	MDP0000475677
GWHPAOTB045404	TraesCS2A02G159900.1			AT2G26330.1	Medtr1g100787.1	LOC_Os11g07240.1	MDP0000145244
GWHPAOTB005367	TraesCS2A02G131700.1			AT5G07180.1	Medtr1g097580.1	LOC_Os11g07250.1	MDP0000898059
GWHPAOTB026980	TraesCS2A02G104100.1			AT5G62230.1	Medtr1g096270.1	LOC_Os11g07260.1	MDP0000579909
GWHPAOTB043719	TraesCS2A02G091900.1			AT2G16250.1	Medtr1g096260.1	LOC_Os11g07270.1	MDP0000441093
GWHPAOTB007223	TraesCS1D02G301400.1			AT4G39270.1	Medtr1g088940.1	LOC_Os11g10310.1	MDP0000619924
GWHPAOTB014114	TraesCS1D02G240400.1			AT1G69270.1	Medtr1g088935.1	LOC_Os11g29790.1	MDP0000622017
GWHPAOTB023757	TraesCS1B02G311800.1			AT3G02130.1	Medtr1g088930.1	LOC_Os11g35500.1	MDP0000635582
GWHPAOTB043103	TraesCS1B02G252400.1				Medtr1g080440.1	LOC_Os11g36090.1	MDP0000441099
GWHPAOTB028402	TraesCS1A02G301800.1				Medtr1g079520.1	LOC_Os11g36140.1	MDP0000472176
GWHPAOTB037111	TraesCS1A02G240300.1				Medtr1g069470.1	LOC_Os11g36150.1	MDP0000396530
GWHPAOTB032538	TraesCS7D02G313000.1				Medtr1g053525.1	LOC_Os11g36160.1	MDP0000309850
GWHPAOTB013770	TraesCS7D02G068600.1				Medtr1g052425.1	LOC_Os11g36180.1	MDP0000473154
GWHPAOTB005735	TraesCS7B02G217000.1				Medtr1g047670.1	LOC_Os11g36190.1	MDP0000612208
GWHPAOTB025065	TraesCS7A02G316000.1				Medtr1g040615.1	LOC_Os11g40810.1	MDP0000703418
GWHPAOTB007535	TraesCS7A02G073700.1				Medtr1g040575.1	LOC_Os11g40890.1	MDP0000134467
GWHPAOTB043922	TraesCS5D02G417200.1				Medtr1g040555.1	LOC_Os11g40970.1	MDP0000219444
GWHPAOTB007462	TraesCS5A02G407300.1				Medtr1g040545.1	LOC_Os11g41100.1	MDP0000735850
GWHPAOTB005103	TraesCS4D02G055900.1				Medtr1g040525.1	LOC_Os11g46970.1	MDP0000841671
GWHPAOTB043980	TraesCS4B02G055600.1				Medtr1g039310.1	LOC_Os11g46980.1	MDP0000266980
GWHPAOTB044776	TraesCS4A02G371100.1				Medtr1g039220.1	LOC_Os11g47000.1	MDP0000915350
GWHPAOTB025954	TraesCS4A02G259100.1				Medtr1g038890.1	LOC_Os11g47030.1	MDP0000144320
GWHPAOTB025922	TraesCS3D02G210900.1				Medtr1g029940.1	LOC_Os11g47160.1	MDP0000223968
GWHPAOTB024083	TraesCS3B02G236500.1				Medtr1g029930.1	LOC_Os11g47180.1	MDP0000159463
GWHPAOTB026977	TraesCS3A02G208100.1				Medtr1g022265.1	LOC_Os11g47210.1	MDP0000210542
GWHPAOTB008337	TraesCS7D02G477500.1				Medtr1g015530.1	LOC_Os11g47240.1	MDP0000262687
GWHPAOTB014646	TraesCS7D02G386000.1				Medtr8g047220.1	LOC_Os11g47290.1	MDP0000202660
GWHPAOTB006694	TraesCS7B02G395000.1				Medtr7g084220.1	LOC_Os11g47300.1
GWHPAOTB018613	TraesCS7B02G291900.1				Medtr7g082110.1	LOC_Os11g47310.1
GWHPAOTB010891	TraesCS7A02G491200.1				Medtr6g088770.1	LOC_Os12g42520.1
GWHPAOTB040297	TraesCS7A02G390300.1				Medtr6g016495.1	LOC_Os02g34750.1
GWHPAOTB009057	TraesCS6D02G161000.1				Medtr6g015265.1	LOC_Os02g34790.1
GWHPAOTB006559	TraesCS6D02G154700.1				Medtr5g090100.1	LOC_Os10g32990.1
GWHPAOTB022998	TraesCS6D02G142900.1				Medtr5g038600.1	LOC_Os10g33040.1
GWHPAOTB030301	TraesCS6D02G092300.1				Medtr4g113100.1	LOC_Os03g16010.1
GWHPAOTB002383	TraesCS6B02G199500.1				Medtr4g094958.1	LOC_Os12g44090.1
GWHPAOTB036106	TraesCS6B02G193500.1				Medtr4g088320.1	LOC_Os06g10230.1
GWHPAOTB020627	TraesCS6B02G181300.1				Medtr4g036505.1	LOC_Os06g03970.1
GWHPAOTB042512	TraesCS6B02G133000.1				Medtr3g437630.1	LOC_Os03g56250.1
GWHPAOTB042504	TraesCS6A02G171300.1				Medtr3g094710.1	LOC_Os07g04220.1
GWHPAOTB029761	TraesCS6A02G166100.1				Medtr3g093710.1	LOC_Os02g05920.1
GWHPAOTB029767	TraesCS6A02G153600.1				Medtr3g060880.1	LOC_Os02g05980.1
GWHPAOTB029765	TraesCS5D02G372600.1				Medtr2g070020.1	LOC_Os03g54900.1
GWHPAOTB018306	TraesCS5B02G365500.1				Medtr2g008360.1	LOC_Os07g41140.1
GWHPAOTB015748	TraesCS5A02G363400.1				Medtr2g005810.1	LOC_Os01g53920.1
GWHPAOTB015644	TraesCS4D02G298800.1				Medtr1g107460.1	LOC_Os02g12910.1
GWHPAOTB003084	TraesCS4B02G299900.1				Medtr5g014700.1	LOC_Os02g13430.1
GWHPAOTB021495	TraesCS4A02G005100.1				Medtr6g088785.1	LOC_Os02g13510.1
GWHPAOTB021476	TraesCS2D02G213100.1				Medtr5g087780.1	LOC_Os05g44770.1
GWHPAOTB040051	TraesCS2D02G174500.1					LOC_Os06g36270.1
GWHPAOTB009248	TraesCS2B02G229600.1					LOC_Os06g36320.1
GWHPAOTB001288	TraesCS2B02G193000.1					LOC_Os02g13460.1
GWHPAOTB012143	TraesCS2A02G202600.1					LOC_Os03g31000.1
GWHPAOTB041482	TraesCS2A02G166900.1					LOC_Os10g40100.1
GWHPAOTB003726	TraesCS5D02G437000.1					LOC_Os01g03370.1
GWHPAOTB030929	TraesCS5B02G431000.1					LOC_Os01g04230.1
GWHPAOTB030909	TraesCS5A02G428900.1					LOC_Os01g44110.1
GWHPAOTB028329	TraesCS5A02G184900.1					LOC_Os02g26950.1
GWHPAOTB045063	TraesCS4D02G074100.1					LOC_Os06g05050.1
GWHPAOTB022751	TraesCS4B02G075400.1					LOC_Os06g43170.1
GWHPAOTB018077	TraesCS4A02G239600.1					LOC_Os07g36780.1
GWHPAOTB010297	TraesCS3D02G270300.1					LOC_Os09g02250.1
GWHPAOTB003815	TraesCS3D02G151400.1					LOC_Os11g01740.1
GWHPAOTB033245	TraesCS3B02G304300.1					LOC_Os12g01740.1
GWHPAOTB039056	TraesCS3B02G169200.1					LOC_Os01g05640.1
GWHPAOTB003892	TraesCS3A02G270500.1					LOC_Os01g05870.1
	TraesCS3A02G135400.1					LOC_Os02g13420.1
	TraesCS2D02G599300.1					LOC_Os02g34800.1
	TraesCS2B02G607200.1					LOC_Os04g14570.1
	TraesCS2B02G385900.1					LOC_Os04g39650.1
	TraesCS2B02G270100.1					LOC_Os05g07820.1
	TraesCS2A02G580000.1					LOC_Os06g36310.1
	TraesCS2A02G368700.1					LOC_Os10g03050.1
	TraesCS2A02G243400.1					LOC_Os03g52794.1
	TraesCS1D02G295800.1					LOC_Os04g55410.1
	TraesCS1B02G305200.1
	TraesCS1A02G296300.1
	TraesCS7D02G129500.1
	TraesCS7B02G030400.1
	TraesCS7A02G130100.1
	TraesCS3D02G542300.1
	TraesCS3D02G335600.1
	TraesCS3D02G333600.1
	TraesCS3B02G602700.1
	TraesCS3B02G459200.1
	TraesCS3B02G373900.1
	TraesCS3B02G371700.1
	TraesCS3B02G371600.1
	TraesCS3A02G341900.1
	TraesCS3A02G341800.1
	TraesCS3A02G340100.1
	TraesCS2D02G428900.1
	TraesCS2A02G431100.1
	TraesCS2A02G418400.1
	TraesCS1D02G303700.1
	TraesCS1D02G302000.1
	TraesCS1B02G314700.1
	TraesCS1B02G312800.1
	TraesCS1A02G304200.1
	TraesCS1A02G302600.1
	TraesCSU02G035900.1
	TraesCS4D02G163300.1
	TraesCS4D02G050200.1
	TraesCS4B02G049800.1
	TraesCS4A02G147700.1
	TraesCS2D02G595000.1
	TraesCS2B02G602000.1
	TraesCS7D02G426000.1.cds1
	TraesCS7D02G425700.1.cds1
	TraesCS7B02G335000.1.cds1
	TraesCS7B02G334900.1.cds1
	TraesCS7A02G435300.1.cds1
	TraesCS7A02G435000.1.cds1
	TraesCS6D02G213000.1.cds1
	TraesCS6D02G154800.1
	TraesCS6D02G116100.1.cds1
	TraesCS6D02G116000.1.cds1
	TraesCS6D02G115900.1.cds1
	TraesCS6D02G115700.1.cds1
	TraesCS6D02G115400.1.cds1
	TraesCS6D02G115300.1.cds1
	TraesCS6D02G115200.1
	TraesCS6D02G115100.1.cds1
	TraesCS6D02G115000.1
	TraesCS6D02G114800.1.cds1
	TraesCS6D02G114600.1.cds1
	TraesCS6D02G052100.1.cds1
	TraesCS6B02G259100.1.cds1
	TraesCS6B02G193600.1
	TraesCS6B02G153700.1.cds1
	TraesCS6B02G153500.1.cds1
	TraesCS6B02G153400.1.cds1
	TraesCS6B02G153300.1.cds1
	TraesCS6B02G153100.1.cds1
	TraesCS6B02G152900.1.cds1
	TraesCS6B02G152800.1.cds1
	TraesCS6B02G152700.1.cds1
	TraesCS6B02G152600.1.cds1
	TraesCS6B02G152300.1.cds1
	TraesCS6B02G061000.1.cds1
	TraesCS6A02G222000.1.cds1
	TraesCS6A02G166200.1.cds1
	TraesCS6A02G125600.1
	TraesCS6A02G125500.1.cds1
	TraesCS6A02G125400.1
	TraesCS6A02G125300.1.cds1
	TraesCS6A02G125200.1.cds1
	TraesCS6A02G125000.1.cds1
	TraesCS6A02G124900.1.cds1
	TraesCS6A02G124800.1.cds1
	TraesCS6A02G124700.1.cds1
	TraesCS6A02G124600.1.cds1
	TraesCS6A02G124500.1.cds1
	TraesCS6A02G124300.1.cds1
	TraesCS6A02G044700.1.cds1
	TraesCS5D02G181500.1.cds1
	TraesCS5B02G174400.1.cds1
	TraesCS5A02G177300.1.cds1
	TraesCS4D02G084000.1
	TraesCS4B02G086300.1
	TraesCS4A02G229800.1
	TraesCS3D02G311500.1
	TraesCS3D02G246500.1.cds1
	TraesCS3D02G099700.1.cds1
	TraesCS3B02G458900.1
	TraesCS3B02G275000.1.cds1
	TraesCS3B02G115800.1.cds1
	TraesCS3A02G423400.1
	TraesCS3A02G245000.1.cds1
	TraesCS3A02G099400.1.cds1
	TraesCS2D02G551200.1.cds1
	TraesCS2D02G263500.1.cds1
	TraesCS2D02G034200.1
	TraesCS2B02G580800.1.cds1
	TraesCS2B02G281900.1.cds1
	TraesCS2A02G550200.1.cds1
	TraesCS2A02G346000.1.cds1
	TraesCS2A02G260000.1.cds1
	TraesCS1B02G269900.1
	TraesCS1A02G259600.1
	TraesCSU02G061100.1
	TraesCS7D02G521200.1
	TraesCS7D02G365800.1
	TraesCS7D02G354700.1
	TraesCS7D02G302400.1
	TraesCS7D02G234800.1
	TraesCS7D02G206800.1
	TraesCS7D02G150200.1
	TraesCS7D02G077200.1
	TraesCS7B02G270900.1
	TraesCS7B02G260400.1
	TraesCS7B02G205900.1
	TraesCS7B02G133000.1
	TraesCS7B02G110700.1
	TraesCS7B02G052200.1
	TraesCS7A02G533800.1
	TraesCS7A02G368200.1
	TraesCS7A02G356900.1
	TraesCS7A02G305700.1
	TraesCS7A02G234800.1
	TraesCS7A02G203700.1
	TraesCS7A02G148600.1
	TraesCS6D02G174300.1
	TraesCS6D02G033300.1.cds1
	TraesCS6B02G392500.1
	TraesCS6B02G042000.1.cds1
	TraesCS6A02G187400.1
	TraesCS6A02G029100.1.cds1
	TraesCS5D02G417400.1
	TraesCS5D02G262400.1
	TraesCS5D02G218500.1
	TraesCS5D02G188700.1
	TraesCS5D02G019400.1.cds1
	TraesCS5B02G412400.1
	TraesCS5B02G253700.1
	TraesCS5B02G210300.1
	TraesCS5B02G182100.1
	TraesCS5B02G012000.1.cds1
	TraesCS5A02G407500.1
	TraesCS5A02G254600.1
	TraesCS5A02G213500.1
	TraesCS5A02G183800.1
	TraesCS4D02G307500.1.cds1
	TraesCS4D02G235800.1
	TraesCS4D02G088500.1
	TraesCS4D02G088400.1
	TraesCS4D02G005000.1
	TraesCS4B02G309300.1.cds1
	TraesCS4B02G234600.1
	TraesCS4B02G091500.1
	TraesCS4B02G091400.1
	TraesCS4A02G409400.1.cds1
	TraesCS4A02G380300.1
	TraesCS4A02G224800.1
	TraesCS4A02G224700.1
	TraesCS4A02G059000.1
	TraesCS3D02G534900.1
	TraesCS3D02G276200.1
	TraesCS3D02G276100.1
	TraesCS3D02G168700.1
	TraesCS3D02G092600.1
	TraesCS3B02G310000.1
	TraesCS3B02G309900.1
	TraesCS3B02G192500.1
	TraesCS3B02G107600.1
	TraesCS3A02G276200.1
	TraesCS3A02G092300.1
	TraesCS2D02G359100.1
	TraesCS2D02G255900.1
	TraesCS2D02G252000.1
	TraesCS2D02G233800.1
	TraesCS2D02G116700.1
	TraesCS2D02G088000.1
	TraesCS2D02G013700.1
	TraesCS2B02G379400.1
	TraesCS2B02G266700.1
	TraesCS2B02G265700.1
	TraesCS2B02G251700.1
	TraesCS2B02G138400.1
	TraesCS2B02G005000.1
	TraesCS2A02G360300.1
	TraesCS2A02G268300.1
	TraesCS2A02G251000.1
	TraesCS2A02G230100.1
	TraesCS2A02G118300.1
	TraesCS2A02G012900.1
	TraesCS1D02G452700.1
	TraesCS1D02G344700.1
	TraesCS1D02G115400.1
	TraesCS1B02G479300.1
	TraesCS1B02G355700.1
	TraesCS1B02G134100.1
	TraesCS1A02G444500.1
	TraesCS1A02G342600.1
	TraesCS1A02G113800.1
	TraesCS1A02G103900.1.cds1
	TraesCSU02G203400.1
	TraesCSU02G198500.1
	TraesCSU02G190700.1
	TraesCSU02G189000.1.cds1
	TraesCSU02G160500.1
	TraesCSU02G118000.1
	TraesCSU02G105400.1
	TraesCSU02G069700.1
	TraesCSU02G069600.1
	TraesCSU02G044000.1
	TraesCSU02G013700.1
	TraesCS7D02G463700.1
	TraesCS7D02G463300.1
	TraesCS7D02G457900.1
	TraesCS7D02G449500.1
	TraesCS7D02G374700.1
	TraesCS7D02G358400.1
	TraesCS7D02G358300.1
	TraesCS7D02G357100.1
	TraesCS7D02G356500.1
	TraesCS7D02G356400.1
	TraesCS7D02G356200.1
	TraesCS7D02G356000.1
	TraesCS7D02G355800.1
	TraesCS7D02G355600.1
	TraesCS7D02G355400.1
	TraesCS7D02G341100.1
	TraesCS7D02G152600.1
	TraesCS7D02G152500.1
	TraesCS7D02G144900.1
	TraesCS7D02G048600.1
	TraesCS7D02G036700.1
	TraesCS7D02G015600.1
	TraesCS7B02G473500.1
	TraesCS7B02G417400.1
	TraesCS7B02G396600.1
	TraesCS7B02G378300.1
	TraesCS7B02G377900.1
	TraesCS7B02G362800.1
	TraesCS7B02G279700.1
	TraesCS7B02G279600.1
	TraesCS7B02G263100.1
	TraesCS7B02G262000.1
	TraesCS7B02G261400.1.cds1
	TraesCS7B02G261300.1
	TraesCS7B02G261000.1
	TraesCS7B02G245100.1
	TraesCS7B02G054600.1
	TraesCS7B02G054500.1
	TraesCS7B02G045600.1
	TraesCS7A02G550100.1
	TraesCS7A02G550000.1
	TraesCS7A02G476800.1
	TraesCS7A02G476700.1
	TraesCS7A02G461300.1
	TraesCS7A02G432300.1
	TraesCS7A02G377900.1
	TraesCS7A02G367100.1
	TraesCS7A02G366800.1
	TraesCS7A02G366600.1
	TraesCS7A02G366200.1
	TraesCS7A02G366000.1
	TraesCS7A02G365500.1
	TraesCS7A02G365400.1
	TraesCS7A02G364500.1
	TraesCS7A02G150700.1
	TraesCS7A02G150600.1
	TraesCS7A02G053400.1
	TraesCS7A02G018300.1
	TraesCS6D02G396900.1
	TraesCS6D02G369900.1
	TraesCS6D02G369600.1
	TraesCS6D02G359100.1
	TraesCS6D02G333700.1
	TraesCS6D02G271500.1
	TraesCS6D02G206100.1
	TraesCS6D02G206000.1
	TraesCS6D02G205900.1
	TraesCS6D02G171200.1
	TraesCS6D02G171100.1
	TraesCS6D02G051900.1
	TraesCS6D02G042800.1
	TraesCS6D02G002200.1
	TraesCS6D02G000900.1
	TraesCS6D02G000800.1
	TraesCS6B02G462600.1
	TraesCS6B02G424100.1
	TraesCS6B02G424000.1
	TraesCS6B02G412500.1
	TraesCS6B02G320800.1
	TraesCS6B02G252800.1
	TraesCS6B02G212700.1
	TraesCS6B02G089700.1
	TraesCS6B02G071000.1
	TraesCS6B02G052400.1
	TraesCS6B02G051700.1
	TraesCS6B02G025400.1
	TraesCS6B02G009000.1
	TraesCS6B02G003800.1
	TraesCS6A02G419000.1
	TraesCS6A02G385100.1
	TraesCS6A02G385000.1
	TraesCS6A02G384900.1
	TraesCS6A02G290500.1
	TraesCS6A02G228900.1
	TraesCS6A02G184000.1
	TraesCS6A02G056300.1
	TraesCS6A02G037300.1
	TraesCS6A02G018400.1
	TraesCS6A02G004100.1
	TraesCS5D02G556900.1
	TraesCS5D02G548100.1
	TraesCS5D02G547600.1
	TraesCS5D02G547500.1
	TraesCS5D02G546900.1
	TraesCS5D02G543000.1
	TraesCS5D02G444700.1
	TraesCS5D02G402900.1.cds1
	TraesCS5D02G398800.1
	TraesCS5D02G292500.1
	TraesCS5D02G263300.1
	TraesCS5D02G230000.1
	TraesCS5B02G544800.1
	TraesCS5B02G541000.1
	TraesCS5B02G539900.1
	TraesCS5B02G538600.1
	TraesCS5B02G397900.1.cds1
	TraesCS5B02G393400.1
	TraesCS5B02G284400.1
	TraesCS5B02G221100.1
	TraesCS5B02G080100.1
	TraesCS5B02G032400.1
	TraesCS5A02G528000.1
	TraesCS5A02G520000.1
	TraesCS5A02G519600.1
	TraesCS5A02G519400.1
	TraesCS5A02G393000.1.cds1
	TraesCS5A02G388800.1
	TraesCS5A02G285000.1
	TraesCS5A02G222300.1
	TraesCS5A02G222200.1
	TraesCS4D02G352700.1
	TraesCS4D02G352500.1
	TraesCS4D02G346200.1
	TraesCS4D02G345700.1
	TraesCS4D02G107000.1
	TraesCS4D02G106900.1
	TraesCS4D02G081700.1
	TraesCS4D02G003300.1
	TraesCS4B02G360600.1
	TraesCS4B02G351400.1
	TraesCS4B02G350900.1
	TraesCS4B02G311900.1
	TraesCS4B02G109600.1
	TraesCS4B02G083700.1
	TraesCS4A02G478700.1
	TraesCS4A02G473300.1.cds1
	TraesCS4A02G446600.1
	TraesCS4A02G438700.1
	TraesCS4A02G430400.1
	TraesCS4A02G411700.1
	TraesCS4A02G379800.1
	TraesCS4A02G379600.1.cds1
	TraesCS4A02G330000.1
	TraesCS4A02G327100.1
	TraesCS4A02G325700.1
	TraesCS4A02G313900.1
	TraesCS4A02G232200.1
	TraesCS4A02G206000.1
	TraesCS3D02G496100.1
	TraesCS3D02G438600.1
	TraesCS3D02G259600.1
	TraesCS3D02G088300.1
	TraesCS3D02G081000.1.cds1
	TraesCS3D02G061200.1
	TraesCS3D02G060500.1
	TraesCS3D02G060400.1
	TraesCS3D02G060300.1
	TraesCS3D02G028000.1
	TraesCS3D02G013800.1.cds1
	TraesCS3D02G003700.1
	TraesCS3B02G588300.1
	TraesCS3B02G551200.1
	TraesCS3B02G550900.1
	TraesCS3B02G481000.1
	TraesCS3B02G292700.1
	TraesCS3B02G292600.1
	TraesCS3B02G096000.1.cds1
	TraesCS3B02G074000.1
	TraesCS3B02G072800.1
	TraesCS3B02G052600.1
	TraesCS3B02G043400.1
	TraesCS3B02G032400.1
	TraesCS3B02G030000.1
	TraesCS3A02G490100.1
	TraesCS3A02G445900.1
	TraesCS3A02G259600.1
	TraesCS3A02G259500.1
	TraesCS3A02G072300.1
	TraesCS3A02G061400.1
	TraesCS3A02G060200.1
	TraesCS3A02G060100.1
	TraesCS3A02G060000.1
	TraesCS3A02G043500.1
	TraesCS3A02G023400.1
	TraesCS3A02G016800.1
	TraesCS3A02G007200.1
	TraesCS2D02G599800.1
	TraesCS2D02G596900.1
	TraesCS2D02G590600.1
	TraesCS2D02G585500.1
	TraesCS2D02G574000.1
	TraesCS2D02G573700.1
	TraesCS2D02G571100.1
	TraesCS2D02G496300.1
	TraesCS2D02G491600.1
	TraesCS2D02G475300.1
	TraesCS2D02G474300.1
	TraesCS2D02G462000.1
	TraesCS2D02G358600.1
	TraesCS2D02G263100.1.cds1
	TraesCS2D02G190200.1
	TraesCS2D02G183900.1
	TraesCS2D02G067800.1
	TraesCS2D02G067700.1
	TraesCS2D02G067500.1
	TraesCS2D02G067400.1
	TraesCS2D02G067300.1
	TraesCS2D02G067000.1
	TraesCS2D02G066900.1
	TraesCS2D02G066800.1
	TraesCS2D02G066700.1
	TraesCS2D02G066500.1
	TraesCS2D02G066400.1
	TraesCS2D02G066300.1
	TraesCS2D02G066200.1
	TraesCS2D02G053000.1
	TraesCS2D02G033400.1
	TraesCS2D02G013300.1
	TraesCS2D02G013200.1
	TraesCS2D02G013100.1
	TraesCS2B02G625200.1
	TraesCS2B02G620800.1
	TraesCS2B02G612100.1
	TraesCS2B02G600900.1
	TraesCS2B02G539200.1.cds1
	TraesCS2B02G524300.1
	TraesCS2B02G519500.1
	TraesCS2B02G499100.1
	TraesCS2B02G483400.1
	TraesCS2B02G379000.1
	TraesCS2B02G208900.1
	TraesCS2B02G202900.1.cds1
	TraesCS2B02G149600.1
	TraesCS2B02G084100.1.cds1
	TraesCS2B02G084000.1
	TraesCS2B02G082100.1
	TraesCS2B02G081700.1
	TraesCS2B02G081300.1
	TraesCS2B02G080700.1
	TraesCS2B02G080600.1
	TraesCS2B02G080400.1
	TraesCS2B02G080300.1
	TraesCS2B02G080200.1
	TraesCS2B02G080100.1
	TraesCS2B02G047800.1
	TraesCS2B02G008700.1
	TraesCS2B02G005400.1
	TraesCS2B02G004900.1
	TraesCS2B02G001600.1
	TraesCS2B02G001400.1
	TraesCS2A02G574800.1
	TraesCS2A02G563900.1
	TraesCS2A02G559400.1
	TraesCS2A02G496000.1
	TraesCS2A02G491300.1
	TraesCS2A02G491100.1
	TraesCS2A02G461800.1
	TraesCS2A02G359700.1
	TraesCS2A02G260600.1.cds1
	TraesCS2A02G182400.1
	TraesCS2A02G176500.1.cds1
	TraesCS2A02G069000.1
	TraesCS2A02G068900.1
	TraesCS2A02G068800.1
	TraesCS2A02G068300.1
	TraesCS2A02G068200.1
	TraesCS2A02G068100.1
	TraesCS2A02G012500.1
	TraesCS1D02G426400.1
	TraesCS1D02G317500.1
	TraesCS1D02G317400.1
	TraesCS1B02G467800.1
	TraesCS1B02G448700.1
	TraesCS1B02G330100.1
	TraesCS1B02G303000.1
	TraesCS1B02G187300.1
	TraesCS1B02G004700.1
	TraesCS1A02G418700.1
	TraesCS1A02G391700.1
	TraesCS1A02G337300.1
	TraesCS1A02G317800.1
	TraesCS1A02G144200.1
	TraesCS1A02G024400.1
	TraesCS1A02G009500.1
	TraesCSU02G087900.1
	TraesCSU02G015900.1
	TraesCS7D02G542700.1
	TraesCS7D02G037700.1
	TraesCS7D02G004900.1
	TraesCS7A02G569900.1
	TraesCS7A02G089300.1
	TraesCS7A02G042200.1
	TraesCS7A02G006400.1
	TraesCS7A02G005300.1
	TraesCS6A02G314300.1
	TraesCS5D02G339900.1
	TraesCS5D02G339800.1
	TraesCS5D02G339700.1
	TraesCS5D02G339600.1
	TraesCS5D02G158000.1
	TraesCS5B02G420900.1
	TraesCS5B02G420700.1
	TraesCS5B02G334400.1
	TraesCS5B02G334300.1
	TraesCS5B02G334200.1
	TraesCS5B02G151600.1
	TraesCS5B02G151500.1
	TraesCS5A02G418500.1
	TraesCS5A02G335100.1
	TraesCS5A02G335000.1
	TraesCS5A02G334900.1
	TraesCS5A02G152800.1
	TraesCS5A02G066200.1
	TraesCS4D02G007400.1
	TraesCS4D02G006300.1
	TraesCS4B02G009500.1
	TraesCS4B02G007400.1
	TraesCS4A02G491600.1
	TraesCS4A02G488000.1
	TraesCS4A02G474800.1
	TraesCS4A02G445500.1
	TraesCS4A02G388500.1
	TraesCS4A02G307500.1
	TraesCS3D02G452300.1
	TraesCS3B02G084000.1
	TraesCS2D02G332700.1
	TraesCS2D02G032600.1
	TraesCS2D02G027500.1
	TraesCS2D02G010900.1
	TraesCS2D02G003500.1
	TraesCS2B02G352300.1
	TraesCS2B02G038400.1
	TraesCS2B02G011900.1
	TraesCS2B02G011800.1
	TraesCS2B02G011400.1
	TraesCS2A02G330000.1
	TraesCS2A02G010300.1
	TraesCS2A02G003700.1
	TraesCS1D02G453800.1
	TraesCS1D02G146900.1
	TraesCS1D02G146800.1
	TraesCS1D02G146700.1
	TraesCS1D02G051000.1
	TraesCS1D02G050300.1
	TraesCS1D02G003000.1
	TraesCS1D02G002900.1
	TraesCS1D02G002700.1
	TraesCS1D02G001700.1
	TraesCS1D02G001500.1
	TraesCS1B02G480300.1
	TraesCS1B02G167700.1
	TraesCS1B02G167500.1
	TraesCS1B02G167400.1
	TraesCS1B02G065100.1
	TraesCS1B02G064500.1
	TraesCS1B02G009900.1
	TraesCS1B02G009800.1
	TraesCS1B02G009500.1
	TraesCS1B02G009200.1
	TraesCS1B02G009000.1
	TraesCS1B02G008500.1
	TraesCS1B02G008300.1
	TraesCS1B02G006800.1
	TraesCS1B02G006700.1.cds1
	TraesCS1B02G006500.1
	TraesCS1A02G149700.1
	TraesCS1A02G149500.1
	TraesCS1A02G149400.1
	TraesCS1A02G007000.1
	TraesCS1A02G006900.1
	TraesCS1A02G006800.1
	TraesCS1A02G006500.1
	TraesCS1A02G006300.1
	TraesCS1A02G006200.1
	TraesCS1A02G006000.1
	TraesCS1A02G005200.1
	TraesCS1A02G005000.1.cds1
	TraesCS7D02G166100.1
	TraesCS7D02G060400.1
	TraesCS7B02G069800.1
	TraesCS7A02G164000.1
	TraesCS7A02G066200.1
	TraesCS6D02G316000.1
	TraesCS6B02G366900.1
	TraesCS6A02G336300.1
	TraesCS5D02G007200.1
	TraesCS5B02G004300.1
	TraesCS5A02G005300.1
	TraesCS4D02G212600.1
	TraesCS4B02G211800.1
	TraesCS4A02G422700.1
	TraesCS4A02G092500.1
