# Supplementary material for: Genomic Survey of LRR-RLK Genes in Eriobotrya japonica and Their Expression Patterns Responding to Environmental Stresses
Source: Plants (Basel). 2024 Aug 27;13(17):2387. doi: 10.3390/plants13172387 (PMC11397332; doi:10.3390/plants13172387)
Supplement: Supplementary file 1 [file plants-13-02387-s001.zip › Supplementary Tables/Supplementary File S6.xlsx]

## Sheet: Sheet1
Supplementary File S6. qPCR primers for EjLRR-RLK genes and the EF1-alpha
	Primer	Primer Sequence(5'-3')
	qRT-EjapI-11-F	CAAGAGCTCTGGTGGGAAAG
	qRT-EjapI-11-R	AGGTCCACAAGGATCACCAG
	qRT-EjapXb-1.15-F	TATCCCTCCGGAGCTTTCCA
	qRT-EjapXb-1.15-R	GATCATGCTGCCATTGCTGG
	qRT-EjapXI-1.10-F	GGTGACGGACAAGTGTGATG
	qRT-EjapXI-1.10-R	GCGTCCGTATACAAGCCAAT
	qRT-EjapXI-1.6-F	ACAGCCTCTGCAACTGGACT
	qRT-EjapXI-1.6-R	TGCTGTCCAAAGTTGTGAGC
	qRT-EjapXI-1.26-F	ACGATGGCTTGTGCAGATCA
	qRT-EjapXI-1.26-R	TTGCCCAACAGAAACCCACT
	qRT-EjapV-2-F	CGTCAGCTCAGTTGTTGGAA
	qRT-EjapV-2-R	AAGATCCTGCAGGGGAAGAT
	qRT-EjapIII-24-F	AGAACCCCGGCTTAACTCAT
	qRT-EjapIII-24-R	AGGAGCTCCAAGAGGAGGAC
	qRT-EjapII-2-F	TGGGCAACCTAAAGAACCTG
	qRT-EjapII-2-R	TCAGGTGGGAAGGATAGTGG
	qRT-EjapI-2.5-F	GGGTGGGAAGAAATCGTGGA
	qRT-EjapI-2.5-R	GCCTCATTTTGAGCATCCGC
	qRT-EjapXb-1.20-F	CGTTGAGGTTCTCATGCTCA
	qRT-EjapXb-1.20-R	GTGGTCCAATCCAATGGTTC
	qRT-EjapVI-1.8-F	GGAGCATTCCCAGACAAGCT
	qRT-EjapVI-1.8-R	CAACTAGCACGACGGTTCCT
	qRT-EjapV-10-F	ACCTTCTTGGTGAGGGGTCT
	qRT-EjapV-10-R	GCTGTCCATGCTCTGAACAA
	qRT-EjapIX-3-F	GAAACTCAGGGCTGCTATCG
	qRT-EjapIX-3-R	CTGCCAATCCTTCACCATCT
	qRT-EjapIII-1-F	TGCAACCAAACCAGTCCCTT
	qRT-EjapIII-1-R	CCCACCAGCAATGTCTCTGT
	EF1-alpha-F	CTTGGTCGCTTTGCTGTGAG
	EF1-alpha-R	CGGTTGGCTCCTTCTTCTCC
